# Supplementary material for: Evolution of guanylate binding protein genes shows a remarkable variability within bats (Chiroptera)
Source: Front Immunol. 2024 Jan 31;15:1329098. doi: 10.3389/fimmu.2024.1329098 (PMC10864436; doi:10.3389/fimmu.2024.1329098)
Supplement: Supplementary file 1 [file DataSheet_1.zip]

Archive with 4 entries (4 files):
- SuppMaterial/SuppData1.fas
- SuppMaterial/SuppData2.fas
- SuppMaterial/SuppData3.fas
- SuppMaterial/Supplementary Material_GBPs_revised.docx
