# Supplementary material for: Evolution of guanylate binding protein genes shows a remarkable variability within bats (Chiroptera)
Source: Front Immunol. 2024 Jan 31;15:1329098. doi: 10.3389/fimmu.2024.1329098 (PMC10864436; doi:10.3389/fimmu.2024.1329098)
Supplement: Supplementary file 1 [file DataSheet_1.zip › SuppMaterial/SuppData1.fas]

>Artibeus_jamaicensis_GBP6_XM_037154426.2         
ATGGCATCTGGACCCATCATGTTGAATCCCATATGTTTGGTGGAAAACAAGAATGAGCAG
ATGTTTGTAAACCAGAAGGCCCTGAAGATTCTTAATAAGATTTCTCAACCAGTGGTGGTG
GTGGCCATCGTCGGACTGTACCGTACAGGGAAATCCTATCTGATGAACTGTCTTGCAAGA
GAAAAGCTGGGTTTCTCTCTGGGCTCTACAGTGCAGTCTGAAACCAAGGGCATCTGGATG
TGGTGTGTGCCCCACCCCTCCCAGCCTAACCACACTCTGGTCCTTCTGGACACTGAGGGC
TTGGGTGATGTGGAAAAGGGTGACCCTAAGAATGACTCCTGGATCTTTGCGTTGGCTGTG
CTTCTGAGCAGTGTTTTAGTCTATAACAGCATGAGCACCATCAACAATGATGCCCTGGAG
AAACTGCATTATGTGGCAGAGCTAACGGAACTCATCAGGACAAAGTCCTCCCCTACACCA
GATGGAGTA~~~~~~AAAGATTCTACGGAGTTTGTGAGTTTCTTTCCAGACTTTATCTGG
ACTGTACGGGATTTCACCCTGGAGCTGAAG~~~TTAAAAGGTCGCCCTATCACAGAAGAT
GAGTACCTGGAGAATGCCTTGAAGCTGGTTCCAGGTCTAAATCCCAAAGCTAAAATTTCC
AATGTACCCAGGGAGTGTATCAGGCACTTTTTTCCAAAACGGAAGTGTTTTGTCTTTGAC
CGGCCAACGAAAGAAACTGAGCTCCTAGCCCATATTGAGACTGTTTTGGAGAGCAAACTG
GATCCTAAATTCCGGGAACAATCGGATAAGTTCTGTCGTTATATTTTCACTCATGGAAGG
ACCAAGACCCTCAAGGAAGGTGTTGAGGTCACTGGGAATCGGTTGGGGACTCTGGTGGTG
ACTTATGTGGATGCCATCAACAGTGGAGCAGTGCCTTGTTTGGAGAATGCAGTGACAACT
CTGGCTGAGCATGAGAACTCAGTGGCTGTGCAGAAGGCAGCCGACCACTACAGCGAG~~~
~~~~~~CAGATGGCCCAGCGAGTG~~~~~~AGGTTCCCCACAGACTCGCTCCAGGAGCTG
CTGGACTTGCATGCGGCCTGTGAGAGGGAAGCCATTGAGATCTTCATGGAGAAGTCCTTC
AAGGATGACCAGAGGGAGTTTCAGAAGAAACTCATGGAACTCATAAAAAATAAGAAGGAG
AGTTTCTTGCTGAAAAATGAAGAGGCTTCTATGAAATACTGCCAGTATATAGTTGATCAG
CTTTCAAACAACCTAATGGAAAAT~~~ATTTCAGCAGGAAATTTCTCTGTCCCTGGAGGG
CACAAGGAGTACAAGGCAGCAAAGAAAAAGATTGAGCAGCGCTATCGCGAA~~~~~~GTC
CCCAGAAAAGGAGTGAAGGCAACAGAGGTCTTCCAACACTTCCTGCAGTCACAGGCATCA
ATAGAGAAATCCATCCTGCAGGCAGACAGAGCCCTGACGCAAGGGGAGAAGGACATAGCA
GAGGAGCGGGCCAGGAAGGAGGCCGCTGAGAAGGAGCAGGAGCTGATGAAACAGAAACTG
CAGGAGCAGGAGCAGCAGATGGAGGCCCAGAAGAAGAGTCTCGAAGAAAACTTAGCCCAA
CTGAAGGAGAAGCTGCAGAAGGACAGAGATGAGGCTCTGAGAGAACAGACCAACATAATG
GAACACAAGATGAAGATGCAAGAAGAGTGGCTTAAGGAAGGATTTAAGAAGAAGTCTGAT
GAGATGGAGGCAGAGATAAATCGTCTG
>Eptesicus fuscus_GBP6_XM_054721287.1
ATGGATTCTGGACCTACCATGTTGGTCCCCATGTGTTTGGTGGAAAACAAA~~~GAGCAG
ATGTCGGTGAACCAAAAAGCCTTAAAGATTCTTTACAAGATTTCTCAACCAGTGGTGGTT
GTGGCCATCGTTGGGCTGTATCGTACAGGAAAATCCTATTTGATGAACTGTCTTGCAAGA
GAAAAGTGTGGTTTCCCTCTGGGCTCCACGGTGCAGTCTGAAACCAAAGGCATCTGGATG
TGGTGTGTGCCCCACCCCTCCAAGCCCAACCACACTCTAGTCCTTCTGGACACTGAGGGC
CTGGGTGATGTGGAAAAGGGTGATCCTAAGAATGACTCATGGATCTTTGCCCTGGCTGTG
CTTCTGAGTAGCATTTTTGTGTACAATAGCATGAGCACTATCAACAATGATGCCTTGGAG
AAACTGCATTATGTGACAGAGTTGACAGAACTCATCAGGGCAAAGTCCTTCCCTACACCA
AATGGAGTA~~~~~~GAAGATTCAACAGAGTTTGTGAGTTTCTTTCCAGACTTTATCTGG
GCCGTACGGGATTTCACCCTGGAGCTGAAG~~~TTAAATGGCCACCCTATCACAGCAGAT
GAGTACCTGGAGAATGCCTTGAAGCTGATTCCAGGTTTAAATCCAAAAGCTAAAAATTCC
AACATACCCAGGGAGTGTATCAGGTGTTATTTTCCAAAACGGAAGTGTTTTGTCTTTGAC
CGGCCAACACAAGACACAAGTCTCCTAGCCAAAATTGAGAATATTTTGGAAAGCCAACTG
GATCCTAAATTCCGGCAACAATCAGATAATTTCTGTAATTATATCTTCACCCATGCAAAG
ACCAAGACCCTTAGAGAAGGAGTCAAGGTCACTGGGAATCGTTTGGGGACTCTGGTGGTG
ACATATGTAGATACCATCAATAAAGGAGCAGTGCCTTGTTTGGAGAACGCAGTGACAACT
CTGGCCCAGCTTGAGAACTCAGCGGCTGTGCAGAAGGCAGCTGACCACTACAGCGAG~~~
~~~~~~CAGATGGCCCAGAGAGTG~~~~~~AGCTTCCCCACTAACACCCTGCAGGAGCTG
CTGGACCTGCACACAGCCTGTGAGAGGGAAGCCATTGCAATCTTCCTAGAGCGCTCCTTC
AAGGATGACCAGAGGGAGTTTCAGAAGAAGCTCACGGAAATCATAAAGAATAAGAAGGAG
AATTTATTGCTGAAGAATGAAGAGGTTTCTGAGAAATATTGCCAGCATGTACTTGATCAG
CTTTCAATGGCCCTAATGGAAAGT~~~ATTTCAGAAGGAATTTTCTCTGTTTCTGGAGGG
CACAAGAACTACAGGAAAGCAAAGGAATGGATTGAACGGCGATATATGGAA~~~~~~GTA
CCCAGAAAAGGAGTGAAGGCAACGGAGGTCTTCCAACGCTTCCTGACGTCACAGGTGTCA
ATAGAGAAATCCATCCTGCAGGCAGATAAAGCCCTGACCCAAGGGGAGAAGGCCATAGCA
GAGGAGCGGGCCAAGAAGGAGCAAGCTGAGAAGGAACAGGAGCGGCTAATACAGAAGCAC
AAGGAGCAGCAGCAGCATATTGAGGCACAAAATAGGAGTCTGGAAGAAAACATAGTCCAA
CTGAGAAAGAAGCTGGAGAAGGACAGAGATGAGGCTCTGAGAGAACAGACAAGAATACTG
GAACACAAGCTGAAGATCCAAGAGGAATTGCTTAACGAAGGATTCAGGAAGAAATCTGAT
GAGATGGAGGCAGAGATAAATCGTCTG
>Molossus_molossus_GBP6_XM_036256298.1            
ATGGCATCTGAACCCATCATGTCGGCCCCCATGTGTTTGGTGGAAAACAAGAACCAGCAG
ATGTCGGTGAATCAGAGAGCCTTAAAGATTCTTTACAAGATTTCTCAACCAGTGGTGGTG
GTGGCTATCGTTGGGGTGTATCGTACAGGAAAATCTTACCTGATGAACTGTCTTGCAGGA
GAAAAGCTTGGTTTCCCTCTGGGCTCTACAGTGCAGTCTGAAACCAAAGGTATCTGGATG
TGGTGTGTGCCTCACCCCTCCAAACATGACCACACCCTGGTCCTTCTGGACACTGAGGGC
CTGGGTGACGTAGAAAAGGGTGATTCTAAGAACGACTCATGGATCTTTGCCCTGTCTGTG
CTTCTGAGTAGCACATTAGTCTACAACAGCATGAGCACTATCAACAATGATGCCTTGGAG
AAACTCCATTATGTGACAGAGCTGACAGAGTTCATCAGGGCAAAGTCCTCCCCTACACGC
AGTGAA~~~~~~~~~GAAGATTCCTCAGAGTTTGTGAGTTTCTTTCCGGACTTTATCTGG
GCTGTACGGGATTTCACCCTGGAGCTGAAG~~~TTAAATGGTCACCCTATCACAGAAGAT
GAATACCTGGAGAATTCCTTGAAACTGATTCCAGGTTTAAATCCTAGAGCTAAAAATTCC
AACATACCCAGGGAGTGTATCAGGAATTATTTTCCAAAGCGAAAGTGTTTTGTCTTTGAC
CGGCCAACAAAAGAGACAGAGCTCCTAGCCAAACTTGAGACTATTTTGGAAAGCCAACTG
GATCCTAAATTCCGGGAACAATCAGATAAATTCTGTTATTATATCTTCAACCATGCAAAG
ACCAAGCTGCTCAGAGAAGGAGTCAAGGTCACTGGGAATAGGCTGGGGACTCTGGTGGTG
ACTTATGTGGATACCATCAACAGCGGAGCTGTGCCTTGTTTGGAGAACGCGGTGACAGCA
CTGGCTGAGCTTGAGAACTCAGCAGCCGTGCAGAAGGCGGCCGATCACTACACTGAG~~~
~~~~~~CAGATGGCCCAGCGAGTG~~~~~~AGCTTCCCCACAGACTCGCTCCAGGAGCTG
CTGGACCTGCACGCAGCCTGCGAGAGGGAAGCCATTGCCATCTTCATGGAGCGCTCCTTC
AAGGATGACAAGCGGGGGTTTCAGACGAAGCTCATGGAAATCATAAACAATAAGAAGAAG
AGTTTCTTGATGCAGAATGAAGAGGCTTCTGAGAAATATTGCCAGCATGTACTTGATCAG
CTTACGATGCCCCTAATGGAAAGT~~~TTTTCAGCAGGAATTTTCTCTGTTTCTGGAGGA
CACGAGAAATACAAGAGAGCAAAGGAAAGGATTGAACGGCGCTACTGGGAA~~~~~~GTA
CCCAGCAAAGGAGTGAAGGCAAAAGAGATCTTCCAACACTTCCTGCAGTCACAGGTGTCA
ATAGAGAAATCCATCCTGCAGACAGATAAAGCCCTGAGCCAACGTGAGAAGGCCATAGCA
GAGGAGCGGGCAAGGAGGGAGGAAGCTGAGAAGGAACAGGAGTGCCTAAGACAGAAATAC
CAGGAGCAGCAGCAGTACATGGAGGCGCAAAATAGGAGTCGGCAGGAACACATGGACCAA
CTGAAGAAGAAGCTCGAGGGCGAAAGAGAAGAGGCTCTGAGAGAACTGACAAGGGCGCTG
GAGCACAAGCTGGATGCCCAAGAGAAATTGATTAAAGAAGGATTTAGGAAGAAATCTGAA
GAGATGGAGGCAGAGATAAATCGTCTG
>Molossus_molossus_GBP6_XM_036256300.1            
ATGGCATCTGGACCTATCATGTTGGCCCCTATGTGTTTGGTGGAAAACAAGAACCAGCAG
ATGTCGGTGAATCAGAAAGCCTTAAAGATTCTTTACAAGATTTCTCAACCAGTGGTGGTG
GTGGCCATCGTTGGGGTGTATCGTACAGGAAAATCTTACCTGATGAACTGTCTTGCAAGA
GAAAAGCTTGGTTTCCCTCTGGGCTCTACAGTGCAGTCTGAAACCAAAGGTATCTGGATG
TGGTGTGTGCCTCACCCCTCCAAACATGACCACACCCTGGTCCTTCTGGACACCGAGGGC
CTGGGTGACGTAGAAAAGGGTGATTCTAAGAACGACTCATGGATCTTTGCCCTGTCTGTG
CTTCTGAGTAGCATGTTAGTCTACAACAGCATGAGCACTATCAACAATGATGCCTTGGAG
AAACTGCATTACGTGACAGAGCTGACAGAGCTCATCAGGGCAAAGTCCTCCCCTACACGC
AGTGAA~~~~~~~~~GAAGATTCCTCAGAGTTTGTGAGTTTCTTTCCAGACTTTATCTGG
GCTGTACGGGATTTCACCCTGGAGTTGAAG~~~TTAAATGGTCACCCTATCACAGAAGAT
GAGTACCTAGAGAATTCCTTGAAACTGATTCCAGGTATAAATCCCAAAGCTAAAAATTCC
AACATACCCAGGGAGTGTATCAGGAATTATTTTCCAAAGCAAAAGTGTTTTGTCTTTGAA
CGGCCAACAAAAGAAACAGAGCTCCTAGCCAAACTTGAGACTATTTTGGAAAGCCAACTG
GATCCTAAATTCCGGGAACAATCAGATAAATTCTGTTATTATATCTTCAACCATGCAAAG
ACCAAGCTGCTCAGAGAAGGAGTCAAGGTCACTGGGAATATGTTGGGGACCCTGGTGGTG
ACTTATGTGGACACCATCAAGAGTGGAGCAGTGCCTTGTTTGGAGAACGCGGTGACAACT
CTGGCTGAGCTTGAGAACTCAGCAGCCGTGCAGAAGGCGGCCGATCACTACAGTGAG~~~
~~~~~~CAGATGGCCCAGCGAGTG~~~~~~AGCTTCCCCACAGACTCGCTCCAGGAGCTG
CTGGACCTGCACGCAGCCTGCGAGAGGGAAGCCATTGCCATCTTCATGCAGAACTCCTTC
AAGGATGACAACCAGATGTTCCAGAAGAAGCTTGTGGAAATCATAAACAATAAGAAGGAG
AGTTTCTTGTTGCAGAATGAAGAGGCTTCTGAGAAGTATTGCCAGCATATACTTGATCAG
CTTACAATGCCCCTAACGGAAAGT~~~TTTTCAGCAGGAACTTTCTCTGTTTCTGGAGGA
CACGACAACTACAGGAGAGCAAAGGAAAGGATCGAATGGCACTACTGGGAA~~~~~~GAA
ACCAGCAAAGGAGTGAAGGCAAAAGAGATCTTCCAACACTTCCTGCAGTCACAGGTGTCA
ATAGAGAAATCCATCCTGCAGACAGATAATGCCCTGAGCCAACTTGAGAAGGCCATAGCA
GAGGAGCAGGCAAGGAAGGAGCAAGCTGAGAAGGAACAGGAGTGCTTAAGACAGAAATAC
CAGGAGCAGCAGCAGTACATGGAGGCGCAAAATAGGAGTCTGCAGGAACACATGGACCAA
CTGAGGAAGAAGCTGGAGAGGAACAGTGAAGAGGCTCTGAGAGAACTGACAAGGACGCTG
GAGCACAAGCTGGATGCCCAAGAGAAATTGCTTAAAGAAGGATTTAGGAAGAAATCTGAA
GAGATGGAGGCAGAGATAAATCGTCTG
>Myotis_myotis_GBP6_XM_036351107.1                
ATGGCATCTGGACCCATCATGTTGGTCCCCATGTGTTTGGTGGAAAACAAGGATGAGCAG
ATGTCAGTGAACGAGAAAGCCTTAAAGATTCTTTACAAGATTTCTCAACCAGTGGTGGTT
GTGGCCATCGTTGGGCTGTATCGCACAGGAAAATCCTATTTGATGAACTGTCTTGCAAGA
GAAAAGTGTGGTTTCCCTCTTGGCTCCACGGTGCAGTCGGAAACCAAAGGCATCTGGATG
TGGTGTGTGCCCCACCCCTCCAAGCCCAACCACACCCTAGTCCTTCTGGACACTGAAGGC
CTGGGTGATGTGGCAAAAGGTGATCCTAAGAATGACTCATGGATCTTTGCCCTGGCTGTG
CTTCTGAGTAGCACTTTCATCTATAACAGCATGAGCACTATCAACAATGATGCCTTAGAG
AAACTCCATTATGTGACAGAGTTGACAGAACTCATCAGGGCAAAGTCTTATCCTAGACAC
GGTGGAGTA~~~~~~GAAGATGCCACAGAGTTTGTGAGTTTCTTTCCAGACTTTATCTGG
GTCGTACGGGATTTCACCCTAGAGCTGAAG~~~TTAAATGGTCACCCTATCACAGAAGAT
GAGTACCTGGAGAATTCCTTGAAGCTGATTCCAGGTTTAAATCCCAAAGCTAAAATTTCC
AACATACCCAGGGAGTGTATCAGGCGTTATTTTCCAAAACGGAAGTGTTTTGTCTTTGAC
CGGCCAACACAAGACACAAGTCTCCTAGCCAGAATTGAGAATATTTTGGAAAGCCAACTG
GATCCTAAATTCCGGCAACAATCAGATAATTTCTGTTATTATATCTTCACCCATGCAAAG
ACCAAGATCCTCAGGGAAGGAGTCAAGGTCACGGGGAATCGGTTGGGGACTCTGGTGGTG
ACTTACGTAGATACCATCAATAAAGGATCAGTGCCTTGTTTGGAGAACGCAGTGACAACT
CTGGCCCAGCTTGAGAACTCAGCGGCTGTGCAGAAGGCAGCTGACCACTACAGCGAG~~~
~~~~~~CAGATGGGCCAGCGAGTG~~~~~~ATCTTTCCCACAGATACGCTCCAGGAATTG
CTGGACCTGCACGCAGCCTGTGAGAGGGAAGCCATTGCAATCTTCCTGGAGCACTCCTTC
AAGGATGACCAGAGGGAGTTTCAGAAGAAGCTCACGGAAATCATAAAGAATAAGAAGGAG
AGTTTATTGCTGAAGAATGAAGAGGCTTCTGAGAAATATTGCCAGTATGTACTTGATCAA
CTTTCAATGGCCCTAATGGAAAGT~~~ATTTCAGATGGAACTTTCTCTGTTTCTGGAGGG
CACAAGAACTACAGGAGAGCAAAGGAAAGGATTGAACGGCGATATTGGGAA~~~~~~GTA
CCCAGAAAAGGAGTGAAGGCAACAGAGGTCTTCCAATGCTTCCTGACATCACAGGTATCA
ATAGAGAAATCCATCCTGCAGGCAGATAAAGCCCTGACCCAAGGGGAGAAGGCCATAGCA
GAGGAGCGGGCCAAGAAGGAGCAAGCTGAGAAGGAACAGGAGTGGCTAAGACAGAAGCAC
AAGGAGCAGCAGCAGCAGATTGAGGCGCAAAATAGGAGTCTGGAGGAAAACATAGTCCAA
CTGAGAAAGAAGCTGGAGAAGGACAGAGACGAGGCTCTGAGAGAACAGACAAGGATACTG
GAACACAAGCTGAAGATCCAAGAGGAATTGCTTAATGAAGGATTCAGGAAGAAATCTGAT
GAGATGGAGGCAGAGATAAATCGTCTG
>Phyllostomus_discolor_GBP6_XM_028512215.2        
ATGGCATCTGGACCCATCATGTTGGTTCCCATATGTTTGGTGGAAAACAAGAATGAGCAG
ATGTTTGTAAACCAGAAGGCCTTAAAGATTCTTAACAAGATTTCTCAACCAGTGGTGGTG
GTGGCCATTGTTGGGCTGTACCGTACAGGAAAATCCTATTTGATGAACTGTCTTGCAAGA
GAAAAGCTTGGTTTCTCTCTGGGCTCTACAGTGCAGTCTGAAACCAAGGGCATCTGGATG
TGGTGTGTGCCCCACCCCTCCAAACCTAACCACACTCTGGTCCTTCTGGACACTGAGGGC
CTGGGTGATGTAGAAAAGGGTGACCCTAAGAATGACTCGTGGATCTTTGCCCTGGCTGTG
CTTCTGAGCAGCACTTTAGTCTACAACAGCATGAACACCATCAACAATGATGCCTTGGAG
AAACTGCATTATGTGACAGAGCTCACAGAACTCATCAGGGCAAAGTCCTCCCCTACACTG
GATGGAGGA~~~~~~GATGATTCCATGGAGTTTGTGAGTTTCTTTCCAGACTTTATCTGG
ACTGTACGGGATTTCACCCTGGAGCTGAAG~~~TTAAATGGTTGCCCCATTACAGAAGAT
GAGTACCTGGAGAATGCCTTGAAGCTGGTTCAAGGTCTAAATCCCAAAGCTAAAATTTCC
AATGTACCCAGGGAGTGTATCAGGCACTTTTTTCCAAAACGGAAGTGTTTTGTCTTTGAC
CGACCAACGAAAGAAACAGAGCTCCTAGCCCATATTGAGAACATTTTGGAAAGTGAACTG
GATCCTAAATTCCGGGGACAATCAGATAAGTTCTGTCATTATATTTTCACTCATGGAAGG
ACCAAGACCCTCAAGGACGGTGTCAAGGTCACTGGGAAACGGTTGGGGGCTCTGGTGGTG
ACTTACGTGGATGCCATCAATAGTGGAGCAGTGCCTTGTTTGGAGAATGCAGTGACAACT
CTGGCCCAGATGGAGAATTCAGCGGCTGTGCAGAAGGCAGCCGACCACTACAGCGAA~~~
~~~~~~CAGATGGCCCAGCGAGTG~~~~~~AGGTTCCCCACAGACACGCTCCAGGAACTG
CTGGACCTGCACGTGACCTGTGAGAAGGAAGCCATTAAGATCTTCATGGAGAACTCCTTC
AAGGATGACCAGAGGGAGTTTCAGAAGAAACTCATGGAAATCATAAAGAATAAAAAGGAG
AGTTTCTTGCTGAAAAATGAAGAGACTTCTGAAAAATACTGCCAGTATACAGTGGATCAG
CTTTCGAAGGACCTAATGGAAGAC~~~ATTTCAGCAGGAACTTTCTCTGTTCCTGGAGGG
CACGAGGACTACAGGAAAGCAAAGGAAAAGATTGAGCAGCGCTATTGGGAA~~~~~~GTC
CCCAGGAAAGGAGTGAAGGCAACAGAGGTCTTCCAACACTTCCTGCAGTCACAGGTGTCA
ATAGAGAAATCCATCCTGCAGGCAGACAGAGCCCTGACGCAAAGGGAGAAGTACATAGCA
GAGGAGCGGGCCAGAAAGGAGGCTGCTGAAAAGGAGCAGGAGCTGATGAAACAGAAGCTG
CAGGAGCAGGAGCAACAGATGGAGGCTCAGAAGAGGAGTCTCGAAGAAAACTTAGCCCAA
CTGAAGGAGAAGCTGCAGAAGGACAGAGAAGAGGCTCTGAGAGAACAGACCGAGATACTG
GAACATAAGATGAGGATGCAAGAAAATTTGCTTAATGAAGGATTTAAGAAGAAGTCTGAT
GAGATGGAAGCAGAGATAAATCATCTG
>Pipistrellus_kuhlii_GBP6_XM_036446848.2          
ATGGCATCTGGACCCATCATGTTGGCCCCCATGTGTTTGGTGGAAAACAAAGATGAGCAG
ATGTCAGTGAACCAGAAAGCATTAAAGATTCTTTACAAGATTTCTCAACCAGTGGTGGTT
GTGGCCATCGTTGGGCTGTATCGCACAGGAAAATCCTATTTGATGAACTGTCTTGCAAGA
GTAAAGTGTGGTTTCCCTCTGGGCTCCACGGTGCAGGCTGAAACCAAAGGCATCTGGATG
TGGTGTGTACCCCACCCCTCAAAGCCAGACCACATCCTAGTCCTCTTGGACACTGAGGGC
CTGGGTGATGTAGAAAAGGGTGATCCTAAGAATGACTCATGGATCTTTGCCCTGGCTGTG
CTTCTAAGTAGCACTTTTGTGTACAACAGCATGAGCACTATCAACAATGATGCCTTGGAG
AAACTGCATTATGTGACGGAGCTGACAGAACTCATCAGAGCAAAATCCTCCCCTAAACAC
GTTGAAGTA~~~~~~GAAGATGCCACAGAGTTTGTGAGTTTCTTTCCAGACTTTATCTGG
GCCGTAAGGGATTTCACCCTGGAGCTGAAG~~~TTAAATGGTCACCCTATCACAGCAGAT
GAATACCTGGAGAATGCCTTGAAACTGATTCCAGGTTCAAATCCAAAAGCGAAAATTTCC
AACATACCCAGGGAATGTATCAGGCATTATTTTCCAAAACGGAAGTGTTTTGTCTTTGAC
CGGCCAACACAAGACACAAGTCTCCTAGCCAATATTGAGAATATTTTGGAAAGTCAACTA
GATCCTAAATTCCGGCAACAATCAGATAATTTCTGTTATTATATCTTCACCCATGCAAAG
ACCAAGACACTTAGGGAAGGAGTCACGGTCACAGGGAATCGTTTGGGAACTCTGGTGGTG
ACTTATGTGGATGCCATCAATAGTGGAGCAGTGCCTTGTTTGGAGAATGCAGTGACAACT
CTGGCCCAGCTTGAGAACTCAGCGGCTGTGCAGAAGGCAGCCGACCACTACAGTGAG~~~
~~~~~~CAGATGGCCCAGAGAGTG~~~~~~AGCTTCCCCACAGACACCCTGCAGGAACTG
CTGGACCTGCACACAGCCTGTGAGCGGGAAGCCATTGCAATCTTTCTGGAGCACTCCTTC
AAGGATGACCAGAGGGAGTTTCAAAGGAAGCTCACGGAAATAATAAATAATAAGAAGGAG
AGTTTATTGCTGAAGAATGAAGAGACTTCTGAGAAATATTGCCAGCATGTACTTGATCAT
CTTTCAATGGCCCTAGTGGAAAGT~~~ATTTCAGAAGGAACTTTCTCTGTTTCTGGAGGG
CACAAGAACTACAGCAGAGCAAAGGAAAAGATTGAACAGCGATATTGGGAA~~~~~~GTA
CCAAGAAAAGGAGTGAAGGCAATGGAGGTCTTCCAAGGCTTCCTGATGTCACAGATGACA
ATAGAGAAATCCATCCTGCAGGCAGATAAAGCCCTGACCCAAGGGGAGAAGGCCATAGCA
GAGGAGCGGGCCAAGAAGGAGCAAGTTGAGAAGGAACAAGAGTGGCTAAGACAGAAGCAC
AAGGAACAGCAGCAGCATATTGAGGCGCAAAATAGGAGTCTGGAAGAAAACATAGTCCAA
CTGAGAAAGAAGCTAGAGAAGGACAGAGACGAGACTCTGAAAGAACAGACAAGAATACTG
GAACACAAGCTGAAGATCCAGGAGGAATTGCTTAACGAAGGATTCAGGAAGAAATCTGAT
GAGATGGAGGCAGAGATAAATCGTCTG
>Rhinolophus_ferrumequinum_GBP6_XM_033114816.1    
ATGGCGTCTGGACCCATCATGTTGGTTCCCATGTGTTTGGTGGAAAACAAGAATGAGCAG
TTTTCGGTGAACCAGAAAGCCTTAAAGATTCTTAACAAGATTTCTCAACCTGTGGTGGTT
GTGGCCATTGTCGGGCTGTATCGTACAGGAAAATCCTACTTGATGAACTGTCTTGCGAGA
GAAAAGCTTGGTTTCCCTCTGGGCTCCACGGTGCAGTCTGAAACCAAGGGCATCTGGATG
TGGTGTGTGCCTCACCCTTCTAAGCCAAGTCACACCCTGGTCCTTCTGGACACCGAGGGC
CTGGGTGATGTGGAAAAGGGGGATCCTAAGAATGACTCGTGGATCTTCGCGCTGGCCGTG
CTTCTGAGCAGCATGTTTGTCTACAACAGCATGAACACCATCAACCACGATGCCTTGGAG
AAACTGCATTATGTGGCAGAGCTCACTGAACTCATCAGGGCAAAGTCTTCCCCTGTGTCG
AATGGAGTA~~~~~~GAAGACTCCACAGAGTTTGTGAGTTTCTTTCCAGACTTTATCTGG
ACTGTACGGGATTTCACCCTGGAGCTGAAG~~~TTAAACGGTCGCCCCATCACAGAAGAT
GAGTACCTGGAGAATGCCTTGAAGCTGATTCCAGGTGTAAATCCCAAACTTAAAAACTCC
AACATACTCAGGGAATGTATCAGACATTTTTTTCCCAAACGGAAGTGTTTTGTCTTTGAC
CGGCCAACAAACGATAAGGAGCTCCTAGCCCATGTTGAGGATATTTTGGAAAGCCAACTG
GATCCTAAATTCCGGAAACAATCAGATAATTTCTGTTCTTATATCTACACCCATGCGAAG
ACCAAGACCCTCAGGGAAGGAGTCAAGGTCACTGGGAATCGGCTGGGGCCTCTGGTGGTG
ACCTATGTAGATACCATCAACAAAGGGTCGGTTCCTTGTTTGGAGAACGCAGTGACAACT
CTGGCCCAGCTTGAGAACTCAGCAGCCATGCAGAAGGCAGCCGACCACTACAGTGAG~~~
~~~~~~CAGATGGCCCAGCGAGTG~~~~~~AGGTTCCCCACAGACACGCTCCAGGAGCTG
CTGGACATGCACGCAACCTGTGAGAGGAAAGCCATTGAAATCTTCATGGAGAACTCCTTC
AAGGATGAAAACCAGGAGTTCCAGAAGAAGCTTCTGGAAATCCTAAAGAATAAGAAGGAG
AGTATTTTGCTGCAGAATGAAGAGGCATCTGCTAAATACTGTCAGGCTAAACTTGATCAA
CTTTCAACGGACCTAATGGAAAGT~~~ATTTCAGCAGGAACTTTCTCTGTTTCTGGAGGG
CACAAGCTCTACAGGAAAGAAAAGGATAGGATTGAACGACACTATTGGCAA~~~~~~ATG
CCCGGGAAAGGAGTGAAGGCAAAAGAAATCTTCCAGAAATTTCTTGAGTCACAGGTGACA
ATAGAGAAATCCATCCTGCAGACAGATAAAGCCCTCACCCAAAGGGAGAAGGCCCTCGCA
GCGGAGCAGGCCATGAAGGAGGCAGCTGAGAAGGAACAGGCGTGGCTAAGACAGAAATAC
CAGGAACAGCAACAGCAGATAGAGGCACAACATAGGAGTATCCAGGAAAACATCGTCCAA
CTGAGAGAAAAGCTGGAGAGGGAAAGAGAGGATGTTCTGAGAGAACAAACAAGGATACTA
GAACACAAGATAAAAATCCAAGAGGATTTGCTTAATGAAGGCTTTAAGAAGAAATCTGAA
GAGATGGAGGCAGAGATAAATCGTCTG
>Sturnira_hondurensis_GBP6_XM_037045452.1         
ATGGCATCTGGACCCATCATGTTGGTTCCCATATGTTTGGTGGAAAACAAGAATGAGCAG
ATGTTTGTAAACCAGAAGGCCTTAAAGATTCTTAACAGGATTTCTCAACCAGTGGTGGTG
GTGGCCATCGTTGGGCTGTACCGTACAGGAAAGTCCTATTTGATGAACTGTCTTGCAAGA
GAAAAGCTTGGTTTCCCTCTGGGCTCTACGGTGCAGTCTGAAACCAAGGGCATCTGGATG
TGGTGTGTGCCCCACCCCTCCAAGCCTAACCACACTCTGGTCCTTCTGGACACTGAGGGC
CTGGGTGATGTGGAAAAGGGTGATTCTAAGAACGACTCGTGGATCTTTGCCTTGGCCGTG
CTTCTGAGCAGCGCTTTAGTCTACAACAGCATGAGCACCATCAACAATGATGCCTTGGAG
AAACTGCATTATGTGACCGAGCTCACAGAACTCATCAGGGCAAAGTCCTCCCCTACACCA
GATGGAGTA~~~~~~GAAGATTCTACAGAGTTTGTGAGTTTCTTTCCAGACTTTATCTGG
ACTGTACGGGATTTCACCCTGGAGCTGAAG~~~TTGAATGGTTGCCCTATTACAGAAGAT
GAGTACCTGGAGAATGCCTTGAAGCTGATTCCAGGTCTAAATCCCAAAGCTGAAATTTCC
AATGTACCCAGGGAGTGTATCAGGCACTTTTTTCCAAAACGGAAGTGTTTTGTCTTTGAC
CGGCCAACGAAAGAAACAGAGCTCCTACCCCATATTGAGACCATTTTGGAAAGCGAACTG
GATCCTAAATTCCGGGAACAATCGGTTAAGTTCTGTCATTATATTTTCACTCATGGAAAG
ACCAAGACCCTCAAGGAAGGTGTTGAGGTCACTGGGAATCGGTTGGGAACTCTGGTGGTG
ACTTACGTGGATGCCATCAACAGTGGAACAGTGCCTTGTTTGGAGAATGCGGTGACAACT
CTGGCTGAGCATGAGAACTCAGCGGCCGTGCAGAAGGCAGCCGACCACTACAGCGAG~~~
~~~~~~CAGATGGCCCAGCGAGTG~~~~~~ACGTTCCCCACAGACACGCTCCAGGAGCTG
CTGGACCTGCACGCGGCCTGTGAGAGGGAAGCCATTGCTATCTTCATGGAGAAGTCCTTC
AGGGATGACCAGAGGGAATTTCAGAAGAAACTCATGGAAATCATAAAAAATAAGAAGGAG
AGTTTTTTGCTGAGAAATGAAGAGGCTTCTGTGAAATACTGCCAGTATATAGTTGATCAG
CTTTCGAAGGACCTAATGGAAAAT~~~ATTTCAGAAGGAAATTTCTCTGTTCCTGGAGGG
CACACGGAGTACACGAAAGCAAAACAAAAGATCGAGCAGCGCTATTGCGAA~~~~~~GTT
CCCAGAAAAGGAGTGAAGGCAACAGAGGTCTTCCAACACTTCCTGCAGTCACAGGCATCA
ATAGAGAAATTCATCCTGCAGGCAGACAGAGCCCTGACACAAGGGGAGAAGGACATAGCA
GTGGAGCGGGCCAAGAATGAGGTCGCTGGGAAGGAGCAGGAGCTGATGAAACAGATGCTG
CAGGAGCAGGAGCAGCAGATGGAGGCCCAGAGGAAGAGTCTTGAGGAAAACTTAGCCCAA
CTGAAGAAGAAGCTGGAGCAAGAGAGAGATGAGGCTCTGAGAGAACAGACCAACGTACTG
GAACACAAAATGAGGTTGCAAGAAACTTGGCTTAAGGAAGGATTTAAGAAGAAGTCTGAT
GAGATGGAAGCAGAGATAAATCGTCTG
>Artibeus_jamaicensis_GBP1_XM_037136517.2         
ATGGACTCAGAGACTCACATGCCGGACCCAGTGTGCCTCATTGAGAACACTAACGGGAAA
CTAGTAGCTAATCCGGAAGCTTTGAAGATCCTGTCTGCCATTACTCAGCCTCTTGTTGTG
GTGGCCATTGTGGGTCTCTACCGCACAGGCAAATCCTACCTGATGAACAAGCTGGCTGGG
AAGAAAAAAGGCTTCTCTCTGGGCTCCACGGTGCAGTCTCACACCAAGGGAATCTGGATG
TGGTGTGTGCCTCATCCTGAGAAGGCAGACCACACCCTCGTTCTGCTTGACACCGAGGGC
CTGGGAGATGTAGAGAAGGGTGACAACCAGAATGACTCCTGGATCTTTGCCCTGGCAATA
CTGCTGAGCAGCACCTTTGTCTACAACAGCATGGGGACCATCAACCAGCAGGCCATGGAC
CAGCTGCACTATGTGACAGAGCTAACAGATCGAATACGGGCAAATTCTTCATCTGATGCA
AATGAGGTT~~~~~~GAGGATTCTGCTGATTTTGTGAGCTTCTTTCCAGATTTTGTGTGG
ACACTGAGGGATTTTTCCCTAAACTTGGAA~~~GCAAATGGACAACCCATCACAGCAGAT
GAGTACCTGGAGAATTCATTAAAACTTAAGAAAGTTACCAGTCAAAAGGATACAAATTTT
AATCTCCCTCGACTCTGTATCCGGAAGTTCTTCCCAAAGAAGAAATGCTTTATCTTTGAC
CGGCCCACTCACCGGAAGAAGCTAGACCAG~~~CTTGAGACACTACATGATAATGAGCTG
GAGTCCGAATTCGTGCAACAAGCTACAGACTTCTGCTCCTACATCTTCAACAATTCCAAA
GTTAAAACGCTTCCAGGAGACATCAAGGTCAATGGACCTCGACTGGAGAAGCTGGTGCTG
ACCTATGTCAATGCCATCGGCAGTGGGGATCTGCCCTGCATGGAGAACGCAGTCCTGGCC
TTGGCCCAGATAGAGAACTCAGCTGCAGTGAAAAAGGCCATTGCCCACTATGACCAG~~~
~~~~~~GAGATGGCCCAGAAGGTG~~~~~~CAGCTGCCCACGGAAACCCTCCAGGAGCTG
CTGGACCTGCACAGGGCCACTGAGAAAGAGGCCATCGAAGTCTTCATCAAGAACTCATTC
AAGGATGTGGACCATTTATTCCAAAAGGAATTAGCGACTGAGCTAGAAAAAAAGCAAGAA
GACTTTTGTAAACAGAATATGAAAGCATCATCAGATCGTTGCTCAGCTTTACTTAAGGAT
ATCTTCGATCCTCTGGAAGAAGAC~~~ATAAAACAGGGGATTTATTCTAAACTAGGAGGA
TATCATCTTTTTATCCAGAAGATGCAGGAGCTAAAGAAAAAATACCTTCAG~~~~~~GAA
CCCAGGAAGGGAATACAGAGTGAAGAAATTCTTCAGGCATACTTGGAATCCAAGGAGGCT
GTGACTGAAACAATTCTACAGACAGACCAGACTCTCACAGAGAAGGAAAAGGAGATTGAA
GAGCAACGTATGAAAGCTGAATCTGCAGAGGCTGCAAAAAGAATGTTGGAGGAGATGCAT
ATAAAGGATCAGCAGATCATGGAGCAGAAAGAAAAGAGTTATCAGGAACATGTGAAACAA
CTGACCGAGAAGATGGAGAAGGACAGGGCCCAGTTAATGGCAGATCAAGAGAGAGCTCTC
ACTCTTAAACTTCAGGAACAAACCCAGTTACTGAAGGAAGGATTCAAACAGGAGAGTGAT
CAACTCCGTAAAGAAGTAGAGAATCTC
>Artibeus_jamaicensis_GBP2_XM_037136536.2         
ATGGACTCAGAGACCCACATGTCGGACCCAGTGTGTCTCATTGAGAACACTAACGGGAAA
CTAGTAGCTAATCCAGAAGCTTTGAAGATCCTGTCTGCCATTACCCAGCCTCTTGTCGTG
GTGGCCATTGTGGGTCTCTACCGCACAGGCAAATCCTACCTGATGAACAAGCTGGCTGGG
AAGAGCAAGGGCTTCTCTCTGGGCTCCACGGTGCAGTCTCACACCAAGGGAATCTGGATG
TGGTGTGTGCCTCATCCTGAGAAGGCAGACCACACGCTTGTCCTGCTTGACACCGAAGGC
CTGGGAGATATAGAGAAGGGAGACAACCAGAATGACTCCTGGATCTTTGCCTTGGCCGTC
CTCCTGAGCAGCACCTTCGTCTACAACAGCATGGGAACCATCAACCAAATAGCCATGGAC
CAACTGCATTATGTAACAGAGCTGACTGAACGAATCAGAGCAAAATCCTCACTGGATAAT
GGTGGGGTT~~~~~~GAAGACTCAGCCGACTTTGTGAGCTTCTTTCCAGCCTTTGTGTGG
ACTCTGAGAGATTTCTCCCTGGAGCTAGAA~~~GTCAATGGAGAACCCATCACTCCTGAT
GAGTATTTGGAGTTGTCACTGAAACTAAAGAAAGGTACCGATAAAAAAACTAAAAGCTTT
AATGAGCCTCGATTGTGCATCCGAAAATTCTTTCCAAAAAAGAAGTGCTTTGTCTTTGAC
CGTCCTGCTCGAAGGAAGTACCTTGTTTGC~~~CTGGAGCAGCTAGAGGAGGAAGACCTG
GACCCTGACTTCAGAGAACAAGTAGCGGAATTCTGCTCCTACATCTTCAAATATTCTGAG
GCCAAGACTCTCACAGGGGGCATCATAGTCACTGGGCCTCGACTGGAGAACCTGGTGCTG
ACCTACGTCAATGCCATCGGCAGTGGGGATCTGCCCTGCATGGAGAACGCAGTCCTGGCC
TTGGCCCAGATAGAGAACTCAGCTGCAGTGAAAAAGGCCATTGCCCACTATGACCAG~~~
~~~~~~GAGATGGCCCAGAAGGTG~~~~~~CAGCTGCCCACGGAAACCCTCCAGGAGCTG
CTGGACCTGCACAGGGCCACTGAGAAAGAGGCCATCGAAGTCTTCATGAACAATTCCTTC
AAGGATGTGGATCAAAAGTTCCAGAAGGAGTTAGCGGAATGTTTGCTAGCAAAACGAGAT
GACTTTTGTAAGCAGAATGTGAAAGCATCGTCAGAGTGTTGCATTGCCTTACTTCAGAAC
ATTTTCCAGCCTCTAGACAAAGAT~~~GTGAAGGAGGGAACATTTTCTAAACCAGGAGGC
TATCATCTCTTTATTCAGGAGCAACAGAGGCTGAAGAATGAGTACTACAAG~~~~~~GTG
CCCAGAAAGGGGACAGAGGCAGAAGAGACACTAAGGAAATACTTGGAGTCCAAGGAGGCT
GTGGCTGATGCCATTCTAAGGACTGATCAGTCACTCACAGAAAAGGAAAAGGAGATTGAA
GTGGAACGTATAAAGGCTGAATCTGCAGAAGCAGCACAAAATTTGTTGAAGGAAATGCAA
ATCAAGACTCAGCAGATGATGGAAGAGAAAGAAAAGAGTTATCAAGAACATTTGAAACAA
TTGACTGACAAGATAGAGGAGGAGAGGGCCCAGTTAAAGGCAGAGCACGAGAGAGTTCTA
AATCTTAAACTTCAGGAAAATGAACGGCTTCTCAAGGAGGGATTACAAGAACAGAGCAGG
AAAATTCAAAAAGAGATACAGGAAATG
>Artibeus_jamaicensis_GBP7_XM_037136549.2         
ATGGCGTCTGGATCCACGACAATGAACCTCATCTGCCTGGTGGAAAACCAGAAAAGTCAA
CTGAGAGTAAATCCAAAAGCACTGGAGATCCTTGACAAGATCTCTCAGCCTGTGGTGGTG
GTGGCCATTGCAGGGCCGCACCAGACGGGAAAATCCTACCTAATGAACCGCCTGGCAGGG
ACAAACCCCGATTTCCCTCTGGGGTTCATGATGAAGTCTGAAACCAAGGGCGTCTGGATG
TGGTGTATACCCCACCCCTCAAAGCCCAACCACACTCTGGTTCTTCTGGACACAGAGGGC
CTGGGCAATGTGGAAAAGGGTGACCCTAAGAATGACTCGTGGATCTTTGCCCTGGCTGTG
CTTCTGAGCAGCGTGTTCGTCTACAACAGCATGGGCACCATCAACCACCAGGCCCTGGAG
CAGCTGCATTATGTGACTGAACTGACACAGCTAATCAGGACAAAATCCTCGCCCAGCCCT
GGCGAGGAC~~~~~~GATGACTCAGCCGAGTTCATGAGTTTCTTTCCAGATCTTGTTTGG
GCTGTGCGTGATTTCACGTTGGAGCTGGAG~~~ATGGATGGACGCCCCATCACTGCAGAT
GAGTACCTGCAGAATGCCTTGAAGTTGATTCCAGGTGAGGACCCTCAAATCCAGGAATCC
AACTTGCCTAGAGAGTTTATCAGGAAGTTCTTTCCAAGGAAGAATTGCTTTGTCCTTGAC
CAGCCTACGAATGACAAAAGATTATTGCAGCATATGGAAGATGTGTCAGAAAACCAACTA
GATTTTAATTTCCAGGAGGAATCCAAAAATTTCTGTCAGTATATCTTCACACATGCAAAA
CCCAAGACCATAAAAGAGGAAATAATTATCACTGGAAACGGGCTGGGGACTCTGGCAAAG
GCCTATGTGGACACCATCAACAGCGGAGCGGTGCCCTGTCTGGAGAGTGCAGTGACAACT
CTGGCTGAGCATGAGAACTCAGCGGCCGTGCAGAAGGCAGCCGACCACTACAGCGAG~~~
~~~~~~CAGATGGCCCAGCGAGTG~~~~~~AGGTTCCCCACAGACTCGCTCCAGGAGCTG
CTGGACCTGCACGTGGCCTGTGAGAGGGAAGCCATTAAATTGTTTATGGAGAACTCCTTC
AAGGATGACAACCAGGTGTTTCAGAAGAAGCTTATGGAAACCATAGAGATGAGGAAGGAA
GATTTCTTGCTGCACAATGAAGAGGAATCTGTCAAATATTGCCAGGCTCAGCTGAGGCAG
CTTTCAGAGCCCTTAATGGAAAAG~~~ATTTCAAAAGGAACATTCTCTGTTCCTGGAGGA
TACAATTTGTACTTAGAAGGAATGGACAGCATTGAACAGTCCTATAATCTG~~~~~~GTG
CCCAGGAAAGGAATTAAGGCAAATGAGGTCCTCCAGAGCTTCTTGCAGGCACAGGCTGCA
ACAAAAGAATCCATCCTGCAAGCAGACAAAGCCCTCACTGCTGGGGAGAAAGATCTAGCA
GCTGAGCGTGCCAAAAACTGGGAAGCTGAGAAGGAACAGGAGCTGGTAAGGCAGAAACAG
AAGGAGCAGGAGGAAAAATCGGAGGCTCAAGAGAAAAGCTTCCAGGAAAACTTAATCCAA
CTGAAAGAGAAGATGAAGAGAGAAAGCGAGAACCGACTAAGAGTGCTGGGAAGAACACTG
GAGCACAAGCTGAAGATTCAAGAAGAACTACGGATTGAGGGATTTGAAGAGGAATCTGAG
AAGATGAAGAAAGAGATAACCCAACTA
>Artibeus_jamaicensis_GBP6_XM_037154430.2         
~~~ATGTCTGGATCCAACATGAGAGCTCCTGTTTGTCTGGTGGAAAACATCAAAGAGCAG
CTCTCAGTGAATCAGGAAGCTCTACAGATTCTTGACCAGATTTCTCAGCCAGTGGTGGTC
GTGGCCATTGTGGGACTGTATCGCACAGGCAAATCCTACTTGATGAACTGTCTCGCAGGA
CAGAACCATGGTTTCCCTCTGGGCTCTACGGTGCAGTCTGAAACCAAGGGCATCTGGATG
TGGTGTGTGCCCCACCCCTCCAAGCCTAACCACACTCTGGTCCTGCTGGACACTGAGGGC
CTGGGAGATGTAGAAAAGGGTGATCCTAAGAATGACTTGTGGATCTTTGCCCTGGCTGTG
CTTCTGAGCAGCGTGTTCGTCTACAACAGCATGGGCACCATCAACCACCAGGCCCTGGAG
CAGCTGCATTATGTGACAGAGCTGACAGAACTCATCAGGGCAAAGTCCTCCCCTACACCA
GATGAAGGA~~~~~~GATGATTCCATGGAGTTTGTGAGTTTCTTTCCAGACTTTGTCTGG
ACTGTACGGGATTTCACCCTGGAGCTGAAG~~~TTAAAAGGTCGCCCTATCACAGAAGAT
GAGTACCTTGAGAATGCCTTGAAGCTGGTTCCAGGCATGGGCTACAAAGCCCAAAAAGCC
AATCTTCCCATACAGTGCATTCGGCATTTCTTTCCAAAACGGAAGTGTTTTGTCTTTTAC
CGGCCAATAAATGACAACAAACTGCTAGCCAACATTGAGAATGTTCCAGAAAACCAACTG
GATCCTAAATTCCAGGAACAAACCATGAATTTCTCTTCTCACATCTTCACCCACGCGAGG
ACCAAGATGCTCAGAAAGGGAGCCAAAGTTACTGGGAAACGGCTAAAAACTTTGGTAGTG
ACTTATGTGGATGCCATCAACAGTGGAGCAGTGCCTTGTTTGGAGAATGCGGTGACAACT
CTGGCCCAGATCGAGAACTCAGCGGCTGTGCAGAAGGCAGCCGACCACTACAGCGAG~~~
~~~~~~CAGATGGCCCAGCGAGTG~~~~~~AGGTTCCCCACAGACTCGCTCCAGGAGCTG
CTGGACCTGCACGCGGCCTGTGAGAAGGAAGCCATTGAGATCTTCATGGAGAACTCCTTC
AAGGATGAAGGGCAGGAGTTCCAGAAGAAGCTTGCGGAAATCATAAAGGATAAGAAGGAT
GATTTCATCCTGCAGAACGAAGAGGAATCTGTTAAGTACTGCCAGGCTACCCTTGATCAG
CTTTCAGTGGCCCTTATGGAAAGT~~~ATTTCAGCAGGAACTTTCTCTGTTCCTGGGGGT
CACAAGCTCTACTTGGAAACAAAGGAAAGGATTGAAGGGGACTATTGCAAA~~~~~~GTG
CCCAGGAAAGGAGTGAAGGCAGATAAGGTCCTCCAGAAATTCCTGCAGTCACAGGTGGCA
ATAGAGAAATCTATCCTGCAGGCAGACAAAGGGCTCACAGATGCACAGAAGGTCATAGCA
GAGGAGCATGCCAGGAAGGAGGCTGCTGAGAAGGAGCACGAGCTGATGAAACAGAAACTG
CAGGAGCAGGAGCAGCAGATGGAGGCCCAGAGCAAGAGTCTCAAGGAAAACATAGCTCAG
CTGAAGGAGAAGCTGGAGCAAGACAGAGAGAACATAATAAGAGAGCAGAATACGATGATG
GAGCATAAACTGAAGGTCCAAGAACATCTGCTTAATGAAGGATTTAAAGAGAAAGCTGAA
GAATTGAATGCAGAAATATATCGGTTG
>Artibeus_jamaicensis_GBP6_XM_053655634.1         
ATGGCATCTGGATTCAACATGACAGCCCCCATTTGTCTGGTGGAAAACATCAAAGAGCGG
CTCTCAGTGAATCAGGAAGCTCTACAGATTCTTGACCAGATTTCTCAGCCAGTGGTGGTC
GTGGCCATTGTGGGACTGTATCGCACAGGCAAATCCTACTTGATGAACTGTCTTGCAGGC
CAGAACCATGGTTTCCCTCTGGGCTCTACAGTACAGTCTGAAACCAAGGGCATCTGGATG
TGGTGTGTGCCCCACCCCTCCAAGCTTAACCACACTCTGGTCCTTCTGGACACTGAGGGC
TTGGGTGATGTGGAAAAGGGTGACCCTAAGAATGACTCGTGGATCTTTGCCCTGGCTGTG
CTTCTGAGCAGCGTGTTTGTCTACAACAGCATGGGCGCCATCAACCACCAGGCCCTGGAG
CAGCTGCATTATGTGACAGAGCTGACAGAACTCATCAGGGCAAAGTCCTTCCCTACACCA
GATGGAGGA~~~~~~GATGATTCCATGGAGTTTGTGAGTTTCTTTCCAGACTTTGTCTGG
ACCATACGGGATTTCACCCTGGAGCTGAAG~~~TTAAATGGTCACCCTGTCACAGAAGAT
GAGTACCTGGAGAATGCCTTGAAGCTGATTCCAGGAAGAAATCCCAAAGTGCAAATAGCC
AATCTTCCCAGAAAGTGTATCCGGCATTTCTTTCTAAAACGGAAGTGCTTTGTCTTTGAT
CAGCCAACAAAGGACAAAGAACTTCTAACCAATATTGAGAATGTTCCAGAAAATGAACTG
GATCCTAAATTCCAGGAACAAACAAAGAATTTCTGCTCTTACATCTATACTCAGTCAAGA
ACCAAAACCCTCAGAGAGGGAATCGTGGTCACTGGGAAACGGCTACAGACTCTGGTGGTG
AATTATGTGAACACCATCAACAGTGGAGCAGTGCCTTGTTTGGAGAATGCAGTGACAACT
CTGGCCCAGATCGAGAACTCAGCGGCTGTGCAGAAGGCAGCCGACCACTACAGCGAG~~~
~~~~~~CAGATGGCCCAGCGAGTG~~~~~~AGGTTCCCCACAGACTCGCTCCAGGAGCTG
CTGGACTTGCACGCGGCCTGTGAGAGGGAAGCCATTGCGATTTTCATGGAGAAGTCCTTC
AAGGATGAGCAGAGGGAGTTCCAGAAGAAGCTTGTGGAAATCATAAAGGATAAGAAGGAT
GGTTTCATCCTGCAGAATGAAGAGGAATCTGTTAAGTACTGCCAGGCTACCCTTGATCAG
CTTTCAGTGGCCCTTGTGGAAAGT~~~ATTTCAGCAGGAACTTTCTCTGTTCCTGGGGGT
CACAAGCTCTACTTGGAAACAAAGGAAAGGATTGAAGGGGACTATTGCAAA~~~~~~GTG
CCCAGGAAAGGAGTGAAGGCGAATGAGGTCCTCCAGAGCTTCCTGCAGTCACAGATGGCC
ATAGAGAAATCCATCCTGCAGGCAGACAAAGCACTCACAGATGGGGAGAAGGCCATGGCA
GAGGAGCGGGCCAGGAAGCAGGCTGCAGAGAAGGAGCAGGAGCTGATGAAACAGAAACTG
CAGGATGAGGAGCAACAGATGGAGGCCCAGAGGAGGAGTCTCGAGGAAAACATAGCTCAG
CTGAAGGAGAAGATGGAGCGAGAAAGAGAGAACACAATAAGAGAGCAGAATATGATGTTG
GAGCATAAACTGAAGGTACAAGAAGATCTGCTTGCTGAACAGTCTAGAGAGAAATCTGAA
GAGATGAATGCAGAGATAAATCAGTTG
>Artibeus jamaicensis_GBP7_XM_053655387.1 
~~~~~~~~~~~~~~~~~~~~~~~~~~~~~~~~~~~~~~~~~~~~~~~~~~~~~~~~~~~~
~~~~~~~~~~~~~~~~~~~~~~~~~~~~~~~~~~~~~~~~~~~~~~~~~~~~~~~~~~~~
~~~~~~~~~~~~~~~~~~~~~~~~~~~~~~~~~~~~~~~~~~~~~~~~~~~~~~~~~~~~
~~~~~~~~~~~~~~~~~~~~~~~~~~~~~~~~~~~~~~~~~~~~~~~~~~~~~~~~~~~~
~~~~~~~~~~~~~~~~~~~~~~~~~~~~~~~~~~~~~~~~~~~~~~~~~~~~~~~~~~~~
~~~~~~~~~~~~~~~~~~~~~~~~~~~~~~~~~~~~~~~~~~~~~~~~~~~~~~~~~~~~
~~~~~~~~~~~~~~~~~~~~~~~~~~~~~~ATGGATACAAAAAGTGAGAATCTCACTCAG
TTGTCGCAC~~~~~~~~~~~~~~~~~~AAACTAATTGGAACAAAATCCTCTCCCAGCCGT
GGTGAAGTA~~~~~~GATGACTTAGCCAAGTTTGTGAATTTCTTTCCAGACTTTGTTTGG
GCTGTATGTGAATTCATGCTGGAGCTGGAG~~~AGGGACAGATGCACCATCACTGCAGAG
GAGTACCTGCAGAATGCCTTGAAGGTGATTCCAGGTAAGGATCCTCAAATCCAAAATTCC
AACATGTCCAGAGAATCTATCAAGAAGTTCTTCTCCAAGCAGAATTGCTTTGTCTTTGTC
CAGCTCTCAGGTGACAACAAACTCTTCCACTGTATTAAGGAAGAATCAGAAAACCAATGG
GGATGTAGTTTCCAGGTGCAATCCAAAAATTTCTGTACCTGTATGTTTATGCATGCCCAA
ACCAAGATCCTCAGAGAGAAAAACACTGTCACTGGAAATAGGCTGGAGACTCTGGCAATG
GTCTTTGTGGATGCCATCAATAGTGGAGCGGTGCCTTGTTTGGAGAGTGCAGCCaCAACT
CTATCCCAGCGTGAGAACTCACTGGCTGTGCAGATGGCAGCCACGCACTGCAGCCAG~~~
~~~~~~CTGATGGCCCAGCAAGTG~~~~~~AGGTTCCTCACAGACTTGCTCCAGGAGCTG
CTGGACCTGCACGTGGCCTGTGAGAGGGAAGCCATTGTGATCTTCATGGAGAACTCCTTC
AAGGATGAAAAACAGGAGATCCAGAAGCTTTTCATGGAAACCATAGAGATGAAGAAGAAA
TATTTCTTGCTGAACGATGAAGAAGAATCTGGCAAATATTGCCAGGCTCAGCTAAGGCAG
CTTTCAGAGCCGTTGGTGGAAGAC~~~ATTTCAAGAGGAACATTCTCTGTGCCTGGAGGA
TACAGTCTGTACTTAGAAGGAATGGACAAGGTTGAACAGTTCTGCGACCTG~~~~~~~~~
~~~~~~~~~~~~~~~~~~~~~~~~~~~~~~~~~~~~~~~~~~~~~~~~~~~~~~~~~~~~
~~~~~~~~~~~~~~~~~~~~~~~~~~~~~~~~~~~~~~~~~~~~~~~~~~~~~~~~~~~~
~~~~~~~~~~~~~~~~~~~~~~~~~~~~~~~~~~~~~~~~~~~~~~~~~~~~~~~~~~~~
~~~~~~~~~~~~~~~~~~~~~~~~~~~~~~~~~~~~~~~~~~~~~~~~~~~~~~~~~~~~
~~~~~~~~~~~~~~~~~~~~~~~~~~~~~~~~~~~~~~~~~~~~~~~~~~~~~~~~~~~~
~~~~~~~~~~~~~~~~~~~~~~~~~~~~~~~~~~~~~~~~~~~~~~~~~~~~~~~~~~~~
~~~~~~~~~~~~~~~~~~~~~~~~~~~
>Artibeus_jamaicensis_GBP5_XM_037154417.2         
ATGGCCTCAGAGACTCACATGCCAGGCCCAGTGTGCCTCATTGAGAACACTAACGGGAAA
CTAGTAGCTAATCCAGAAGCTTTGAAGATCCTGTCTGCCATTACCCAGCCTCTTGTCGTG
GTGGCCATTGTGGGTCTCTACCGCACAGGCAAATCCTACCTGATGAACAAGCTGGCTGGG
AAGAGCAAGGGCTTCTCTATTGGATCCACAGTGCAGTCTCACACCAAGGGAATCTGGATG
TGGTGTGTGCCTCATCCTGAGAAGGCAGACCACACCCTCGTTCTGCTTGACACCGAGGGA
CTCGAAGATGTAGAGAAGGGTGACAAGAGCAACGATACTCAGATCTTTGCACTGGCGATA
CTATTGAGTAGTACCTTTGTTTACAATACCATGAACAAAATTGACCAGACGGCTATCGAC
CTATTGCATGTTGTAACAGAACTGTCGAATCTGCTGAGGGCGCCGTCCTCAGCCGATCTT
GATAGAGTT~~~~~~GAAGATGCAGCTGACTTGGTGAGCGTCTATCCAGACTTAGTGTGG
ACTCTGAGAGATTTCTACCTATCTTTGGAA~~~GCAGATGGACAACACATCACAGCAGAT
GAGTACCTGGAGAATTCACTGAAGCTGAAGCCAGACACTCATCAAAATCATCAAAATTTC
AATTTGCCCCGTTGTTGTATACAGAAATTCTTTCCAATAAAGAAATGCTTCATCTTTGAC
TCGCCTACTCACCGGAAGAAGCTTGCCCAG~~~CTTGAGACACTACACGATGATGAATTG
GATCCTGATTTTGTGCAACAAGTGGCAGATTTCTGTTACTACATCTTTCACCATTCCAAA
ACGAAAACTCTTTCAGGAGGCATCAAGGCCAACGGGCCTGGACTAGAAAGCCTGGTGCTG
ACCTACGTCAATGCCATCAGCAGCAGGAATCTGCCCTGCATGGGGAACTCAGTGCTGGCC
TTGGCCCAAATCAAGAACTCAGCCGCAGTGCAAAAGGCCATTGCCCACTATGACCAG~~~
~~~~~~CAAATGGCCCAGAAGGTG~~~~~~CAGCTGCCCACGGAAACCCTCCACGAGCTG
CTGGACCTGCACAGGGCCACTGAGAAAGAGGCTATAGAAATCTTCATGAACAATTCCTTC
AAGGATGTGGACCAGAAATTCCAGAAGGAATTAGGGACCCTGCTGCAAGCAAAACAGGAT
GACTTTTGTAAACAGAACTTGGAGGCCTCATCAGACCATTGCTCAGCTTTACTTCAGAAC
ATTTTTGGTTCTCTAGAAAAAGAT~~~GTGAAGCAGGGGATTTATTCAAAACCAGGGGGG
CATTGTCTCTTTATGCAGAAGACAGAAGAGCTGAAGGCAAAGTACTATCAG~~~~~~GAG
CCCAGGAAAGGAATACAGGCTGAAGAAACTCTGCAAAAATATTTACAGTCCAAGAAGTCT
ATGAGCGATGCCATTCTGCAAACAGACAAGGCTCTCACAGCCAGGGCAAAGGAAATGGAA
GAAGCACGTTTGAGAGCAAGGGCTGCAGAGGCTGAAGCACAAAGGTTGGAGATGATTCGA
AGGGAGGAGCAGCGAATGAGGGAGCAGAGAGAGAGACAGTATCAGGAGCAAGTGAGACAA
ATGGAGCTGGAAAGAGCCCGCCGTCTGGAGGAGGAAAAGAGGGCTTTCGAAAGGAAACTC
CAGGAAGAGACTGCAAAGCAGAAAGAGAGAGTCGAGGCCGAAATGAGACAACTTCAGAAC
CAGGTCCAGCAGCAACAGTACAATGCC
>Pteronotus parnellii mesoamericanus_GBP1_XM_054592094.1
ATGGCCTCAAATACCCACATGCCAGACCCAGTGTGCCTCATTGAGAACACTAAGGAGCAA
CTAGTGGTTAATCCAGAGGCTTTGAAGATCCTGTCTGCCATTAACCAGCCTCTTGTCGTG
GTAGCCATTGTGGGTCTCTACCGCACTGGCAAATCCTACCTGATGAACAAGCTGGCTGGA
AAGAAAAAAGGCTTTTCTCTGGGCTCCACGGTGCAGTCTCACACCAAGGGAATCTGGATG
TGGTGTGTGCCTCATCCTGAAAAGCCAAACCACACCTTAGTTCTGCTTGACACTGAGGGC
CTGGGAGATGTAGAGAAGGGTGACAACCAGAATGACTCCTGGATCTTTGCCCTGGCAATA
CTGCTAAGCAGCACCTTTGTGTACAACAGCATGGGGACCATAAACCAGCAGGCTATGGAC
CAACTGCACTATGTGACTGAGCTGACAGATAAAATAAGGGCGAAATCTTCACGGGATGCA
AATGAAGTT~~~~~~GAGGATTCTACTAACTTTGTAAGCTTCTTTCCAGATTTTGTGTGG
ACACTGAGGGATTTTTCCCTAGACTTAGAA~~~GCAGATGGACAAGCCATCTCAGCAGAT
GAGTACATGGAGAATTCGCTCAAACTTAAGAAAGGTACCAGTCAAAAAGATAAAGATTTT
AATCTTCCCCGACTCTGTATCCGGAAGTTCTTCCCAAAAAAGAAATGTTTTGTCTTTGAC
CGGCCCACTCACCGGAAGAAGCTAGGCCAG~~~CTTGAGACCCTGCATGATGATGAGCTG
GACTCCGAATTTGTACAACAAGCTAAAGTCTTCTGCTCCTACATTTTCAACAGTTCCAAA
GTTAAAACGCTCCCAGGAGGCATCAATGTCAATGGACCTCGACTGGAGAACCTGGTACTG
ACCTACGTCAATGCCATCAGCAGTGGGGATCTGCCCTGCATGGAGAACGCAGTCCTGGCC
TTGGCCCAGATAGAGAACTCCGCCGCGGTGGAAAAGGCCATCGCCCACTACGACCAG~~~
~~~~~~CAGATGGGCCAGAAGCTG~~~~~~CAGCTGCCCACGGAAACCCTCCAGGAGCTG
CTGGACCTGCACAGGGACAGTGAGAAAGAGGCCATCGAAGTCTTCATGAAGAGTTCCTTC
AAGGACGTGGACCATTTATTCCAAAAGGAATTAGCGGCCCAACTAGAAAAAAAGCAAGAT
GAATTTTCTAAACAGAATATGAAAGCATCATCAGATCGTTGCTCAGCTTTACTTAAGGAT
ATCTTCGATCCTCTGGAAAAAGAT~~~ATAAAACAGGGGATTTATTCTAAACCAGGAGGA
TATCATCTCTTTATCCAGAAGATGAGAGAGCTGAAGAAAAAGTACCACCAG~~~~~~GAA
CCTGGGAAGGGACTACAGAGTGAAGAAATTCTTCAGACATACTTGGCGTCCATGGAGGCT
GTGACTGACACAATTCTACAGACAGACCAGACTCTCACAGAGAAGGAAAAGGAGATTGAA
GAGCAACGTGTTAAAGCTGAAACTTCAGAGGCTGCAAAAAAAATGTTGGAGGAAATGCAG
AAAAAGAATCAGCAGATGATGGAGCAGAAAGAAAAGAGTCATCAGGAACACGTGAAACAA
CTGACTGAGAAGATCGAGAAGGAGAGGGCCCAGGTGATGGCAGAACAAGAGAGAGCTCTC
ACTCTTAAACTTCAGGAACAAGCCCGGTTACTACAGGAAGGATTCCATCAGGAGAGCGCA
CAACTTCGTAAAGAAATAGAGAATCTC
>Pteronotus parnellii mesoamericanus_GBP7_XM_054592098.1
ATGGCATCTGGATCCACTACAATGAACCCCATCTGCCTGGTAGAAAACCAGAAAAATCAG
CTGAGAGTAAATCCCAAAGCACTTGAGATTCTCGACAAGATCTCTCAGCCTGTGGTGGTG
GTGGCCATTGCAGGGCCATATCGGACAGGAAAATCCTATCTAATGAACCGCCTGGCAGGG
CAGAACCATGGTTTCCCTCTTGGCTTCATGATGCACTCTGAAACCAAGGGCATCTGGATG
TGGTGTATGCCGCACCCCTCCAAGCCAAATCACACTCTGGTCCTTCTGGACACTGAGGGT
TTGGGTGATGCAGAAAAGGGGAACCAAAAGAATGACTCGTGGATCTTCGCCCTGGCCGTG
CTTCTGAGCAGCATGTTCGTCTACAACAGCATGGGCACCATCAACAACCAGGCCCTGGAG
CAGCTGCACTATGTGACTGAATTAACACAGCTAATCAGGACAAAATCCTCTCCCAGCTCT
GGTGAAGAA~~~~~~GATGACTCAGCCGAGTTTATGAGTTTCTTTCCAGATCTTATCTGG
GCTGTACGTGATTTCATGCTGCAGCTGGAG~~~ATGGATGGACTCCCCATCACTGAAGAT
GAATACCTGCAGAATGCCTTGAAGTTGATTCCAGGTGAGGATCCTCAAATCCAAAAAGCC
AACTTGCCTAGAGGATTTATCAGAAAGTTCTTTCCAAGGAGGAATTGCTTTGTCCTTGAC
CGGCCTACAAATGACAAAAAATTATTGCAGCATATGGAAGACATGCCAGAAAACCAACTA
GATTTGAATTTCCAAGAGCAATCCAAAAATTTCTGTCAATATATCTTCACACATGCAAAA
ACCAAAACCATAAGACAGGAAATCATTGTCACTGGGAATGGGCTGGGGACTCTGGCAAAG
GCCTATGTGGACACCATCAACAGTGGAGTGGTGCCTTGTTTGGAGAACGCAGTGGCAGCC
CTGGCCCAGCTTGAGAACTCAGCGGCCCTGCAGAAGGCAGCCGACCACTACAGCCAG~~~
~~~~~~CAGATGGCCCAGCAAGTG~~~~~~AGGCTCCCCACAGACACGCTCCAGGAGCTG
CTGGACCTGCACGCGGCCTGTGAGAGGGAAGCCATTAAAGTGTTCATGGAGAACTCCTTC
AAGGATGACAATCAGGTGTTCCAGAAAAAGCTTATGGAAACCATAGAGATGAGGAAGGAA
GATTTCTTCCTTCAGAATGAAGAGGCATCTGGTAAATATTGCCAGGCTCAGCTAAAGCAG
CTTTCAGAGCCCTTAATGGAAAGT~~~ATTTCAAGAGGAACTTTCTCTGTGCCTGGAGGA
TACAATCTCTACTTAGAAACAATGGACAACATTGAACAATCCTATAATCTG~~~~~~GTG
CCCAGGAAAGGAACTAAGGCAAACGAAGTCTTCCAAAGCTTCCTGCAGGCACAGGCTGCA
ACAAAGGAATCCATCCTGCAGGCAGACAAAGCCCTTACTGCTGGGGAGAAGGATCTGGCA
GCTGAGCGTGCCAAAAATTGGGAAACTGAGAAGGAGCAGGAGCTGGTAAGGCAGAAACTG
AAGGAACAGCAGGAAAAATTGGAGGCTCAAGAGAAAAGCTTCCAGGAAAACTTAGTGCAA
CTGAAAGAGAAGATGAAGAGAGGAAGTGAGAACCGACTAAGAGAGCTGGAGAGAATGCTG
GAGTACAAGTTGAAGATCCAAGAAGAACTACTTACTGAGGGATTTGAAAAGGAATCTGAG
AAGATGAGGAAAGAGATAAGTCAACTA
>Pteronotus parnellii mesoamericanus_GBP6_XM_054592051.1
ATGGCACCTAGACCCAACATGACGGCCCCCATTTGCCTGGTGGAAAACAAAAATGAGCAG
CTGTCAGTGAATCAGGAAGCTGTACAGATTCTTGACCAGATAGCTCAGCCAGTGGTGGTC
GTGGCCATGGTGGGTCTGTATCGCACAGGCAAGTCCTACTTGATGAACCGTCTTGCAGGG
CAGAACCATGGTTTCCCTCTGGGCTCTACGGTGCAGTCTGAAACCAAGGGCATCTGGATG
TGGTGTGTGCCGCACCCCTCTAAGCCTAACCACACCCTGGTCCTTCTGGACACTGAGGGC
CTGGGTGATGTGGAAAAGGGCAACCCTAAGAATGACTCATGGATCTTTGCCCTGGCCGTG
CTTCTGTGTAGCACTTTTGTCTACAACAGCATGGGCACCATCAATCAACAGGCCCTGGAG
CAGCTGCATTATGTGACAGAACTCACAGAACTCATCAGGACAAAGTCCTCCCCTGCACCG
GATGGAGTA~~~~~~GACGATTCCCTGGAGTTTGTGAGTTTCTTTCCAGACTTTATCTGG
ACTGTACGGGATTTCACCCTGGAGCTGAAG~~~TTAAACGGTCACCCTATCACAGAAGAT
GAGTACCTGGAGAATGCCTTGAAGCTGATTCCAGGCAGGAATCCCAAAGCCCAAATATCC
AATCTTCCCAGAGAGTGCATCCGGCATTTCTTTCCAAAAAGAAAGTGTTTTGTCTTTGAT
AGGCCTACTAATGACAAAGAACTCTTAGCCAATATTGAGAATGTTGCAGAATACCAACTG
GATCCTAAATTCCAGGAACAAACAAAGAATTTCTGTTCTTACATCCTCACCCAGGGGAGA
ACCAAAACCCTAAGAGAGGGAATCATGGTCACTGGGAAACGGCTAAAAACTCTGGTGGTG
ACTTATGTGGACACCATCAACAGTGGAGCGGTGCCTTGTTTGGAGAACGCAGTGACAACC
CTGGCTGAGCAAGAGAACTCAGCGGCTGTGCAGAAGGCAGCTGACCACTACAGCCAG~~~
~~~~~~CAGATGGCCCAGCGAGTA~~~~~~AAGTTCCCCACAGACACGCTCCAGGAGCTG
CTGGACCTGCACGCGGCCTGTGAGAGGGAAGCCATTGCGATCTTCATGGAGAACTCCTTC
AAGGATGAAAACCAGAAGTTCCAGAAGACGCTTGTGGAAATCATAAAGGATAAGAAGGAT
GATTTCATGCTGCAGAATGAAGAGGCATCGGTTAAATATTGCCAGGCTAAGCTTGATCAG
CTTTCAATGGCCCTCATGGAAAGT~~~ATTTCAGCAGGAACTTTCTCTGTTCCTGGTGGT
CACAAGCTCTACTTGGAAACAAAGGAAAGGATTGAACAGGACTATCGTAAT~~~~~~GTG
CCCAGGAAAGGAGTGAAGGGTAATGAAGTCCTGCAGAGCTTCCTGCAGTCGCAGGTGGCA
ATAGAGAAATCCATCCTGCAGGCAGACAAAGCGCTCACAGATGTGGAGAAGGCCATGGCA
GAGGAACGGGCCAGGAAGGAGGCCGCTGAGAAGGAGCAGGAGCTGATGAGACAGAAACTA
CAGGAGCAGCAGCAGCAGATGGAGGCTCAGAAGAAGAGCCTTGAGGAAAACATAGCCCAA
CTGAAGGACAAGCTGGAACGAGACAGAGAGAACATAATAAAAGAGCAGAATATGATGTTG
GAGCATAAACTGAAGGTTCAAGAAGAACTGCTTAAAGATGGATTTAAAAAGAAATCTGAA
GAGATGAGTGCAGAGATAAATCATTTG
>Pteronotus parnellii mesoamericanus_GBP5_XM_054592050.1
ATGGCCTCAGAGACCCACATGCCAGGCCCAGTGTGCCTCATTGAGAACAACGAAGGGCAA
CTGGTAGTTAATCAGGAAGCTCTGAAGATCCTCTCTGCCATTACCCAGCCTCTTGTCGTG
GTGGCCATTGTGGGTCTCTACCGCACAGGCAAATCCTACCTGATGAACAAGCTGGCTGGG
GTGAACAAGGGCTTCTCTGTTGGATCCACGGTACAGTCTCACACCAAGGGAATCTGGATG
TGGTGTGTGCCTCATCCTGAGAAGGCTGACCACACCCTCGTCCTGCTCGACACCGAGGGA
CTCGGAGACGTAGAGAAGGGTGACAAGAACAATGATACTCAGATTTTTGCACTGGCAATA
CTACTGAGTAGTACCTTTGTTTACAATACCATGAACAAAATTGACCAGAGGGCTATTGAC
CTATTACATTATGTAATAGAACTGTCAAATTTGCTGAGGACACTATCCTCACCTAATCTT
GATGGCGTT~~~~~~GAAGATGCACCTGACTTTGTGAGCTTCTGTCCAGACCTAGTGTGG
ACCCTGAGAGATTTCTTCCTCTCCCTGGAA~~~GCAGACGGGCAACATATCACAGCAGAT
GAGTACCTGGAGAATTCACTGAAGCTGAAGCAAGACACTGATCAAAGTCATCAAAATTTC
AATTTGCCCCGTCATTGTATACAGAAATTCTTTCCAATAAAGAAGTGCTTCATCTTTGAC
TTACCTGCACACCGGAAGAAGCTTGCCCAG~~~CTTGAGACACTACATGATGGTGAACTA
GATCCTGATTTTGTGCAACAAGTAGCAGATTTCTGTTGCTACATCTTTCACCATTCCAAG
ACTAAAACTCTTTCAGGAGGCATCGAGGCCGATGGACCTCGACTAGAAAGCCTGGTGCTG
ACCTATGTCAATGCCATCAGCAGTGGGGATCTGCCCTGCATGGAGAACGCAGTCCTGGCC
TTGGCCCAGATAGAGAACTCCGCCGCGGTGAAAAAGGCCATCGCCCACTACGACCAG~~~
~~~~~~CAGATGGGCCAGAAGCTG~~~~~~CAGCTGCCCACGGAAACCCTCCAGGAGCTG
CTGGACCTGCACAGGGACAGTGAGAAAGAGGCCATCGAAGTCTTCATGAAGAGTTCCTTC
AAGGATGTGGACCAAAAGTTCCAGAAGGAATTAGGGACCCTGCTGAAAGCAAAACAGGAT
GACTTTTGTAAACAGAACTTGGAGGCATCATCAGACCGTTGCTCAGCTTTACTTCAGAAT
ATTTTTGGCCCGCTAGAAGAAGAC~~~GTGAAGCGGGGGACTTATTCAAAGGCAGGGGGG
CATTGTCTCTTCATTCAGAAGACCGAAGAGCTGAAGGCAAAGTACTATCAG~~~~~~GAA
CCCAGGAAAGGGATACAGGCTGAAGAAGCTCTGCAAAAATATTTAGAGTCCAAGAAGTCT
GTGAGTGATGCCATTCTACAGACAGACCAGGCTCTCACAGCGAAGGCAAAGGAGATGGAA
GAAGCACGTTTGAGAAAAGAGGCTGCGGAGGCTGAAGCTCAAAGGTTGGAGATGATTCGA
AAGCAGGAGCAGCAAATGATGGAGCTGAGGGAGAGAGAGCATCAGGAGAAACTGAGACAA
ATGGAGAGGGAAAGAGCCCTCCATCTGGCCGAGCAACAGAGGACTTGGGAAAGAAAACTC
CAGAAAGAGACTGCAGAGCAGCAAGAGAGAGTCCAAGCTGAAATTCGAAGACTTCAGAAT
GAGCTCCAGCATCAACAGTGCCGTATC
>Eptesicus fuscus_GBP1_XM_054721280.1
ATGGCCTCAGATATCCAGATGCCAGGCCCAGTGTGCCTCGTTGAGAACACTGACACACAA
CTAGTGGTTAATCCAGAAGCTTTGAAGATCCTGTCTGCCATTACACAGCCTGTTGTGGTG
GTGGCCATTGTGGGTCTCTACCGCACAGGCAAATCCTACCTGATGAACAAGCTGGCTGGG
CAGAAAAAAGGCTTCTCTCTGGGCTCCACGGTTCAGTCTCACACCAAAGGCATCTGGATG
TGGTGTGTGCCTCACCCAAAGGAACCAAACTACACCCTAGTTCTGCTTGACACTGAGGGG
CTGGGAGATGTAGAGAAGGGTGACAACCAAAATGACTCCTGGATCTTTGCCCTGGCAATA
CTGCTGAGCAGCACCTTTGTGTACAACAGCATGGGGACCATAAACCAGCAGGCCATGGAC
CAACTGCACTATGTGACAGAGCTGACAGATAAAATAAGGGCAAAATCTTCACCTGATGCA
AATGAGGTT~~~~~~GAGGATTCAGCTGACTTTGTGAGCTTCTTTCCAGATTTTGTGTGG
ACGCTGAGGGATTTTTCCCTAGAATTGCAA~~~GTAAATGGGCAACCCATCTCAGCAGAC
GAGTACCTGCAGAATTCACTCAAACTCAAGCAAGGTTCCAGTTCTAAAGATAACAAATTT
AACCTGCCCCGACTTTGTATCCGAAAGTTCTTCCCAAAGAAGAAATGCTTTATCTTTGAT
CGGCCCACTCATCGGAAGAAGCTAGGCCAA~~~CTTGAGACAATGCATGATGATGAACTG
GACCCTGAATTTGTGCAACAAGTTGCTGACTTCTGTTCCTACATCTTTACCAATTCCAAA
GTCAAAACCCTTTCAGGAAACATCCAGGTCAATGGACCCCGGCTGGAGACTCTGGTGCTG
ACCTATGTCGATGCCATCAGCAGTGGGGACCTGCCCTGCATGGAAAACGCAGTCCTAGCC
TTGGCCCAAATAGAGAACTCGGCTGCAGTGCAAAAGGCCATTGCCCACTATGACCAG~~~
~~~~~~CAGATGGCCCAGAAGGTG~~~~~~CAGCTGCCCACAGAAACCCTCCAAGAGCTC
CTGGACCTGCACATGGCCAGTGAGAAAGAGGCCATTGAAGTCTTCATGAAGAATTCCTTC
AAGGATGTAGACCATTTATTTCAAAAAGAATTAGCGGCCCAGCTAGAAAAAAGGCGAGAT
GACTTTTGTAAAGAGAATATGAAAGCATCATCGGATCGCTGCTCAGCTTTACTTAAGGAT
ATCTTCCATTCTTTAGAAGAAGAG~~~ATAAAGCAGGGGGTTTATTCTCAACCAGGAGGA
TATCGTCTCTTAATGCAGACTATGAACGAGCTGAAGAAAAAGTATCTTCAG~~~~~~GAA
CCCAGGAAGGGAATACAGAGTGAAGAAGTCCTTCAGACATACCTGAGGTCCAAGGAGTCT
GTGATTGATGCAATTCTGCAGACAGACCAGACTCTCACAGAAAAGGAAAAGGAGATTGAA
GTGCAACGTGTGAAAGCTGAATCTGCAGAGGCTGCAGCAAAAATGCTGGAGGAAATGCAA
AAGAAGAATCAGCAGATGATGGAGGAGAAAGAAAAGAGTTACCAGGAACACGTGAAACAA
TTGACTGAGAAGATGGAGCAGGAGAGGGCCCAATTAATGGCAGAGCAAGAGAGGACTATG
GCTCTTAAACTTAAGGAACAGGCCATGTTACTAAAGGAAGGATTCCAAAATGAGAGCAAA
CAACTTCAGAGAGAAATAGAGAATCTC
>Eptesicus fuscus_GBP1_XM_054721275.1
ATGGACTCAGACATCCAGATGCCAGGCCCGGTGTGCCTCATTGAGAACACTAGCACACAA
CTAGTGGTTAACCCAGAAGCTTTGAAGATCCTGTCTGCCATCACACAGCCTGTTGTGGTG
GTGGCCATTGTGGGTCTCTACCGCACAGGCAAATCCTACCTGATGAACAAGCTGGCTGGG
CAGAAAAATGGCTTCTCTCTGGACTCCACGGTTCAGTCTCACACCAAAGGCATCTGGATG
TGGTGTGTGCGTCACCCTAAGAAACCAAACTACACCCTAGTTCTGCTTGACACTAAGGGG
CTGGGAGATGAAGAGAAAGGTGACAACCAAAATGACTCCTGGATCTTTGCCCTGGCAATA
CTGCTGAGCAGCACCTTTGTGTACAACAGCATGGGGACCATAAACCAGCAGGCCATGGAC
CAACTGCACTATGTGACAGAGCTGACAGATAAAATAAGGGCAAAATCTTCACCTGATGCA
AATGAGGTT~~~~~~GAGGATTCAGCTGACTTTGTGAGCTTCTTTCCAGATTTTGTGTGG
ACACTGAGGGATTTTTCCCTAGAATTCGAAGTACTAGGTGGGCAACCCATCTCAGCAGAC
GAGTACCTGCAGAATTCACTCAAACTCAAGCAAGGTGCCAGTCTTAAAAATGAAAAAGTT
AACCTACCCCGACTTTGTATCCGAAAGTTCTTCCCAAACAAGAAATGCTTTATCTTTGAT
CGGCCCACTCATCGGAAGAAGCTAGGCCAA~~~CTTGAGACAATGCATGATGATGAGCTG
GACCCCGAATTTGTGCAACAAGCTGCTGACTTCTGTTCCTACATCTTTACCAATTCCAAA
GTCAAATCTCTTTCAGGAGGGATCCAAGTCAATGGACCCTGGCTGGAGACTCTGGTGCTG
ACCTATGTCAATGCCATCAACAGTGGGGACCTGCCCTGCATGGAGAACGCAATCCTGGCC
TTGGCCCAGATAGAGAACTCGGATGCAGTGCAAAAGGCCATTGCCCACTATGACCAG~~~
~~~~~~CAGATGGCCCAGAAGGTG~~~~~~CAGCTGCCCACAGAAACCCTCCAAGAGCTC
CTGGACCTGCACATGGCCAGTGAGAAAGAGGCCTTTGAAGTCTTCATGAAGAATTCCTTC
AAGGATGTAGACCATTTATTTCAAAAGGAATTAGCGGCCCAGCTAGTAAAAAGGCGAAAT
GACTTTTATAAAGAGAATATGGAAGCATCATCGGATCGCTGCTCAGCTTTACTTAAAGAT
ATCTTCCATTCTTTAGAAGAAGAT~~~ATAAAACAGGGGGTTTATTCTAAACCAGGAGGA
TATAGTCTCTTAATGAAGACTATGCATAAGCTGAAGAAAAGGTATCTTCAG~~~~~~GAA
CCCAGGAAGGGAATACAGAGTGAAGAAGTCCTTCAGACATACCTGAGGTCCAAGGAGTCT
GTGATTGATGCAGTTTTACAGACAGACCAGACTCTCACCAAAAGGGAAAAGCTGAACGAA
GTGCAATGTGTCAAAGCTGAATCTGCAGAGGCTGCAAGAAAAATGCTGGAAGAAATGCAA
AAGAAGAATCAGCAGATGTTGGAGGAGGAAGAAAAGAGTCATCAGGAATATGTCAAGCAA
TTGACTAAGAAGGTGGAGCAGGAGAAGGCCCAATTAATGGTGGAACAAGAGAGGGCTCTG
GCTCTTAAACTTGAGGAACAGGCCTTGTTACTAAAGGAAGGATTCAAAGATGAGAGCAGA
CAACTTCAGAGAGAAATAAAGAATCTC
>Eptesicus fuscus_GBP1_XM_054720759.1
ATGGCCTCATACATCAAGATGCCAGGCCCGGTGTGCCTCATTGAGAACACTAGCACACAA
CTAGTGGTTAATCCACAAGCTTTGAAGATTCTGTCTGCCATTATGCAACCTGTTGTGGTG
GTGGCCATTGTGGGTCTCTACCGCACAGGCAAATCCTACCTGATGAACAAGCTGGCTGGG
CAGAAAAACGGCTTCTCTCTGGGCTCCAAGGTTCAGTCTCACACCAAAGGCATCTGGATG
TGGTGTGTGCGTCACCCTAAGAAACCAAACTACACCCTAGTTCTGCTTGACACTAAGGGG
CTGGGAGATGTAGAGAAGGGTGACAACCAAAATGACTCCTGGATCTTTGCCCTGGCAATA
CTGCTGAGCAGCACCTTTGTGTACAACAGCATGGGGACCATAAACCAGCAGGCCATGGAC
GAACTGCACTATGTGACAGAGCTGACAGATAAAATAAGGGCAAAATCTTCACTTGATGCA
AATGAGGTT~~~~~~GAGGACTCAGCTGACTTTGTGAGCTTCTTTCCAGATTTTGTGTGG
ACGCTGAGGGATTTTTCCCTAGAATTGGAA~~~GTAAATGGGCAACCCATCTCAGCAGAC
GAGTACCTACAGAATTCACTCAAACTCAAGCAAGGTGCCAGTCTTAAAAATGAAAAAGTT
AACCTACCCCGACTTTGTATCCGAAAGTTCTTCCCAAACAAGAAATGCTTTATCTTTCAT
CGGCCCACTCATCGGAAGAAGCTAGGCCAA~~~CTTGAGACAATGCATGATGATGAGCTG
GACCCTGAATTCATGCAACAAGCTGCTGACTTCTGTTCCTACATCTTTACCAATTCCAAA
GTCAAAACCCTTTCAGGAGGCATCCAGGTCAATGGACCCCGGCTGGAGACTCTGGTGCTG
ACCTATGTCAATGCCATCAGCAGTGGAGACCTGCCCTGCATGGAGAACGCAATCCTGGCC
TTGGCCCAGATAGAGAACTCAGCTGCAGTGCAAAAGGCCTTTGCCCACTATGACCAG~~~
~~~~~~CAGATGGGCCAGAAGGTG~~~~~~CAGCTGCCCACAGAAACCCTCCAAGAGTTC
CTGGACCTGCACATGGCCAGTGAGAAAGAGGCCTTTGAAGTCTTCATGAAGAATTCCTTC
AAGGATATAGACCATATATTTCAAAAGGAATTAGTGGCCCAGCTAGCAAAAAGGCGAAAT
GACTTTTATAAAGTGAATATGGAAGCATCATCGGATCGCTGCTCAGCTTTACTTCAAGAT
ATCTTCCATTCTTTAGAAGAAGAT~~~ATAAAACAGAGGGTTTTTTTTAAACCAGGAGGA
TATAGTCTCTTAATGAAGACTATGCATGAGCTGAAGAAAAGGTATCTTCAG~~~~~~GAA
CCCAGGAAGGGAATACAGAGTGAAGAAGTTCTTCAGACATACCTGAGGTCCAAGGAGTCT
GTGGTTGATGCAGTTTTACAGACAGACCAGACTCTCACAAAAAGGGAAAAGCTGATTGAA
GTGCAACGTCTGAAAGCTGAATCTGCAGAGGCTGCAGCAAAAATGCTAGAGGAAATGCAA
AAGAAGAATGAGCAGATGATGGAGGAGGAAGAACAGAGTTATCAGGAACATGTCAATCAA
TTGACTGAGAAGATGGAGCAGGAGAGGGCCCAATTAATGGCGGAACAAGAGAGGGCTCTG
GCTCTTAAACTTGAGGAACAGGCCTTGTTACTAAAGGAAGGATTCAAAGATGAGAGCAGA
CAACTTCAGAGAGAAATAGAGAATCTC
>Eptesicus fuscus_GBP1_XM_054721284.1
ATGGCCTCAGACATCCAGATGCCAGGCCCGGTGTGCCTCATTGAGAACACTGACACACAA
CTAGCAGTTAACCCAGAAGCTTTGAAGATCCTGTCTGCCATCACACAGCCTGTTGTGGTG
GTGGCCATTGTGGGTCTCTACCGCACAGGCAAATCCTACCTGATGAACAAGCTGGCTGGG
CAGAAAAAAGGCTTCTCTCTGGGCTCCACGGTTCAGTCTCACACCAAAGGCATCTGGATG
TGGTGTGTGCCTCACCCTAAGAAACCAAACTACACCCTAGTTCTGCTTGACACTGAGGGG
CTGGGAGATGTAGAGAAGGGTGACAACCAAAATGACTCCTGGATCTTTGCCCTGGCAATA
CTGCTGAGCAGCACCTTTGTGTACAACAGCATGGGGACCATAAACCAGCAGGCCATGGAC
CAACTGCACTATGTGACAGAGCTGACAGATAAAATAAGGGCAAAATCTTCACCTGATGAA
AATGAGGTT~~~~~~GAGGACTCAGCTGACTTTGTGAGCTTCTTTCCAGATTTTGTGTGG
ACACTGAGGGATTTTTCCCTAGAATTGGAA~~~GTAGATGGGCAACCCATCTCAGCAGAC
GAGTACCTGCAGAATTCACTCAAACTCAAGAAAGGTACCAGTCCTAAAGATAAAAATTTT
AACCTGCCCCGACTTTGTATCCGAAAGTTCTTCCCAAAGAAGAAATGCTTTATCTTTGAT
CGGCCCACTCATCGGAAGAAGCTAGGCCAA~~~CTTGAGACAATGCATGATGATGAGCTG
GACCCCGAATTTGTGCAACAAGCTGCGGACTTCTGTTCCTACATCTTTACCAATTCCAAA
GTCAAAACCCTTTCAGGAGGCATCCAGGTCAATGGACCCCGGCTGGAGACCCTGGTGCTG
ACCTATGTCGATGCCATCAGCAGTGGGGACCTGCCCTGCATGGAGAATGCAGTCCTGGCC
TTGGCCCAGATAGAGAACTCGGCTGCAGTGCAAAAGGCCATTGCCCACTATGACCAG~~~
~~~~~~CAGATGGGTGAGAAGGTT~~~~~~GAACTGCCCACAGAAACCTACCAAGAGGTC
CTGGACCTGCACATGGCCAGTGAGAAAGAGGCCATTGAAGTCTTCATGAAGAATTCCTTC
AAGGATGTAGACCATTTATTTCAAAAGGAATTAGCGGCCCAGCTAGAAAAAAGGCGAGAT
GACTTTTGTAAAGAGAATATGAAAGCATCATCGGATCGCTGCTCAGCTTTACTTAAGGAT
ATCTTCCATTCTTTAGAAGAAGAG~~~ATAAAGCAGGGGGTTTATTCTAAACCAGGAGGA
TATCATCTCTTAATGCAGACTATGCACGAGCTGAAGAAAAAGTATCTTCAG~~~~~~GAA
CCCAGGAAGGGAATACAGAGTGAAGAAGTCCTTCAGACATACCTGAAGTCCAAGGAGTCT
GTGATTGATGCAATTCTGCAGACAGACCAGACTCTCACAGAAAAGGAAAAGGAGATCGAA
GTGCAACGTGTGAAAGCTGAATCTGCAGAGGCTGCAGCAAAAATGCTGGAGGAAATGCAA
AAGAAGAATCAGCAGATGATGGAGGAGAAAGAAAAGAGTTATCAGGAACATGTGAAACAA
TTGACTGAGAAGATGGAGCAGGAGAGGGCCCAATTAATGGCAGAGCAAGAGAGGACTATG
GCTCTTAAACTTAAGGAACAGGCCATGTTACTAAAGGAAGGATTCCAAAATGAGAGCAAA
CAACTTCAGAGAGAAATAGAGAATCTC
>Eptesicus fuscus_GBP1_XM_054720655.1
ATGGCCTCAGATATCCAGATGCCAGGCCCGGTGTGCCTCATTGAGAACACTAGCACACAA
CTAGTGGTTAACCCAGAAGCTTTGAAGATCCTGTCTGCCATCACACAGCCTGTTGTGGTG
GTGGCCATTGTGGGTCTCTACCGCACAGGCAAATCCTACCTGATGAACAAGCTGGCTGGG
CAGAAAAAAGGCTTCTCTCTGGGCTCCACGGTTCAGTCTCACACGAAAGGCATCTGGATG
TGGTGTGTGCCTCACCCTGAGAAGCCAAACCACACTCTAGTTCTGCTTGACACTGAAGGG
CTGGGAGATGTAGAGAAGGGTGACAACCAAAATGACTCCTGGATCTTTGCCCTGGCAATA
CTGCTGAGCAGCACCTTTGTGTACAACAGCATGGGGACCATAAACCAGCAGGCCATGGAC
CAACTGCACTATGTGACCGAGCTGACAGATAAAATAAGGGCAAAATCTTCACCTGATGCA
AATGAGGTT~~~~~~GAAGACTCAGCTGACTTTGTGAGCTTCTTTCCAGATTTCGTGTGG
ACGCTGAGGGATTTTTCCCTAGAATTGGAA~~~GTAGATGGACAATCCATCTCAGCAGAT
GATTACCTGCAGAATTCACTCAAACTCAAGCAAGGTACCAGTCCTAAAGAGGAAAAGTTT
AACCTGCCCCGGCTCTGTATCCGAAAGTTCTTCCCAAAGAAGAAATGCTTTATCTTTGAT
CGGCCCACTCATCGGAAGAAGCTAGGCCAA~~~CTTGAGACAATGCATGATGATGAACTG
GACCCTGAATTTGTGCAACAAGTTGCTGACTTCTGTTCCTACATCTTTACCAATTCCAAA
GTCAAAACCCTTTCAGGAAACATCCAGGTCAATGGACCCCGGTTGGAGACTCTGGTGCTG
ACCTATGTCGATGCCATCAGCAGTGGGGACCTGCCCTGCATGGAGAACGCAGTCCTGGCC
TTGGCCCAGATAGAGAACTCGGCTGCAGTGCAAAAGGCCATTGCCCACTATGACCAG~~~
~~~~~~CAGATGGCCCAGAAGGTG~~~~~~CAGCTGCCCACAGAAACCCTCCAAGAGCTC
CTGGACCTGCACATGGCCAGTGAGAAAGAGGCCATTGAAGTCTTCATCAAGAATTCCTTC
AAGGATGTAGACCATTTATTTCAAAAGGAATTAGCGGCCCAGCTAGAAAAAAGGCGAGAT
GACTTTTATAAAGAGAATATGGAAGCATCATCGGATCGCTGCTCAGCTTTACTTAAGGAT
ATCTTCCATCCTTTAGAAGAAGAG~~~ATAAAGCAGGGGGTTTATTCTAAACCAGGAGGA
TATCGTCTCTTAATGCAGACTATGAACGAGCTGAAGAAAAAGTATCTTCAG~~~~~~GAA
CCCAGGAAGGGAATACAGAGTGAAGAAGTCCTTCAGACATACCTGAAGTCCAAGGAGTCT
GTGACAGATGCAATTTTACAGACAGACCAGACTCTCACAGAAAAGGAAAAGGAGATCGAA
GTGCAACGTGTGAAAGCTGAATCTGCAGAGGCTGCAGCAAAAATGCTGGAGGAAATGCAA
AAGAAGAATCAGCAGATGATGGAGGAGAAAGAAAAGAGTTATCAGGAACATGTGAAACAA
TTGACTGAGAAGATGGAGCAGGAGAGGGCCCAATTAATGGCGGAACAAGAGAGGGCTATG
GCTCTTAAACTTAAGGAACAGGCCTTGTTACTAAAGGAAGGATTCCAAAATGAGAGCAGA
CAACTTCAGAGAGAAATAGATAATCTC
>Eptesicus fuscus_GBP6_XM_054721326.1
ATGGCATCTAGACCCAACATGATGGCCCCCATTTGCCTGGTGGAAAACAGCAATGAGCAG
CTGTCAGTGAATCAGGAAGCTCTAGAGATTCTTGACCAGATTTCTCAGCCAGTGGTGGTT
GTGGCCATTGCAGGATTGTATCGTACAGGCAAATCCTACTTGATGAATCGGCTTGCAGGA
GAGAATCAGGGTTTCCCTCTGGGCTCTACGGTGCAGTCTCAAACCAAGGGCATCTGGATG
TGGTGTGTGCCTCACCCCTATAAGCCTGATTGCACTCTGGTCCTTCTAGACACCGAGGGC
CTGGGCGATGTGGAAAAGGGCGACCCTAAGAATGACTCATGGATCTTTGCCCTGGCCGTG
CTGCTATGTAGTAGCTTCGTCTACAACAGCATGAGCACCATCAACCAGCAGGCCCTGGAG
CAGCTGCATTTTGTGACAGAGCTGACAGAACTCATCAGGGCAAAGTCCTCCCCTACACCA
GATGGATTA~~~~~~GAAGATTCAACAGAGTTTGTGAGTTTCTTTCCAGACTTTATCTGG
ACCGTAAGGGATTTCTCCCTGGAGCTGGAG~~~TTAAATGGTCACCCTGTCACAGAAGAT
GAGTACCTGGAGAATGCCTTGAAGCTGGTTCCAGGCATGAATCACAAAGCTCTAATATCC
AATCTCCCTAGAGAGTGCATCCGGCATTTCTTTCCAAGACGGAAGTGTTTTGTCTTTGAT
CGGCCAACAAATGACAAAAAACTCCTAGCCAATATTGAGAAGGTTGCAGACAACCAACTG
GATCCTAACTTTAAGGAAGAAACAAAGAATTTCTGTTCTTACATCTTCACCCAGGCGAGG
ACCAAGACCCTCAGAGAGGGAATCATGGTCACTGGGAAACGGCTTAAGACTCTGGTGGTG
ACTTATGTGGATGCCATCAACAGTGGAGCAGTGCCTTGTTTGGAGAATGCAGTGACAACT
CTGGCCCAGCTTGAGAACTCAGGAGCTGTGCAGAAGGCAGCCGACCACTACAGCGAG~~~
~~~~~~CAGATGGCCCAGAGAGTG~~~~~~AGCTTCCCCACAGACACCCTGCAGGAGCTG
CTGGACCAGCATGCAGCCTGTGAGAGGGAAGCCATTGCAATCTTCATGGAGAACTCCTTC
AAGGATGACAACCAGGAGTTCCAGAAAAATCTTGTGGAAATCATAAAGGATAAGCAGGAT
AAAATCTCGTGGGAGAATGAAGAGGCATCTATTAAATACTGCCAGGAAAAACTTGAGCAG
CTCTCCAAGTCCCTAATGGAAAGT~~~GTTTCAGCAGGCATTTTCTCTGTTCCTGGTGGT
CACAAGCTCTACATGGAAACAAAGGAAAGGATTGAACAGGACTACTGGCAA~~~~~~GTG
CCCAGGAAAGGAGTGAAGGCAAATGAGGTTTTCCAGAGGTTCCTGCAGTCGCAGGCTGCA
ATAGAGAATTCCATCCTGCAGGCAGACAAAGCGCTCACTGATGAGATGAAGGCCATGGCA
GCGGAGCGGGCCAAGAAGGAGGCAGCTGAGAAGGAACAGGAGCTGCTGAGACAGAAACTA
GAAGAGCAGAGGCAGCAGATGGAGGCACAGAAGAGGAGTCGCGAGGAAAACATGTTGCAA
CTGAAGGAGAAGCTGGAGAAGGAAAGAGAGAATATACTAAGAGAGCAGAATATGATGTTG
GAGCATAAATTGAAGGTTCAAGAAGATTTGCTTAGAGAAGGATTGAAAAAGAAATCTGAA
GATATGAATGTAGAGATAAATCATTTG
>Eptesicus fuscus_GBP4_XM_054721285.1
ATGGCCTCTGAATACACCATGAAGGACCCCATCTGTCTGGTGGAAAATCAGAATAATCAG
CTGATGGTAAATCCAACAGCACTGGAGATTCTAGACCAGATCTCTCAGCCTGTGGTGGTG
GTGGCCATCGCAGGTCTGTATCGGACAGGAAAATCCTACCTGATGAACCGCCTGGCAGGA
CAGAACCATGGATTCTGTCTGGGCTCCACAGTGCGGTCTGAAACCAAGGGCATCTGGATG
TGGTGTATACCCCACCCCTCAAAGCCAGACCACACTCTGGTCCTTCTGGACACTGAGGGT
CTAGGCGATGTGGAAAAGGGCGACTCAAAAAATGACTCCTGGATCTTTGCCCTGGCCGTG
CTTCTGAGCAGCATGTTTGTCTACAACAGCATGAGCAGCATCAACCACCAGGCCCTGGAG
CAGCTGCACTATGTGACTGAACTAACAAAGCTAATCAGGACGAAGTCCTCTCCCATCTCT
GGTGAAGGA~~~~~~GATGACTCAGCCGAGTTTGCAAGTTTCTTTCCAGACTTTGTTTGG
GTTGTACGGGATTTCACACTGGAGCTGGAG~~~TTAGATGGACGCATCATCAGTGACGAT
CAGTACCTGGAGAATGCCTTGAAGTTGGCTCCAGGTACCAGAGACAAAATCCAGCAAGCC
AACATCCCTAGAGAGTGTATCAGGAAGTTCTTTCCAAAGCGAAAGTGCTTTACCTTTGAC
CGGCCTACAAATGACAAAAAATTATTACACCATATGGATGGGGTGTCAGAAAACCAACTA
GAGTGCAGTTTCCAGGAGCAATCCAAAAATTTCTGTAACTATATCTTCACAGCTGCAAAA
ACCAAGACTCTCAGAGAGGGAATCATTGTCACTGGAAATCGGCTGGGGACTCTGGGAAAG
GCCTATGTGGATGCCATCAACAGTGGAGCAGTGCCTTGTTTGGAAAATGCAGTGACAACT
CTGGCTGAGCTTGAGAACTCAGCAGCCATGCAGAAGGCAGCCAACCACTACAGCGAG~~~
~~~~~~CAGATGGCCCAGAGAGTG~~~~~~AGCTTCCCCACAGACACCCTGCAGGAGCTG
CTGGACCTGCATGCAGCTTGTGAGAAGGAAGCCCTTGTGATCTTCATGGAGCACTCCATT
ATGGATGAAAAGCAGGGGTTCCAGGAAAAGCTTATGGGTATCATAGAGAAAAAGAAGGAA
GATTTCTTGCTACAGAATGAAGATGCATCTGGAAAATATTGCCAGGCTCAGCTTAAGCAG
CTTTCAGAAACCTTGATGGAAAGT~~~ATTTCAAGAGGAATGTTCTCTGTGCCTAATGGA
TACAAGCTCTACTTAGAAGCAATAGACAAGCTTGAACAGTCCTACACCCAG~~~~~~GTG
CCCAGGAAAGGAGTGAAGGCACATGAGGTCCTCCAGAACTTCAAGCAGTCACAGGCTGCA
ACAAAGGAATCCATCCTGCAGGCTGACAACATGCTCACTGCTGGGGAGAAGGCTCTAGCA
GCTGAGCAGGCCAAGACAGAGGCAGTGGAAAGGGATCAGGAGCTTCTAAGGCAGACACTG
AGGGAAACGCAGCAAAAAATGGAAGCTCAAGAGAAAAGCTTCATGGAAAACATAGCCCTA
CTAAAGGAGAAGATG~~~AAAACAGAAAAAGAAAAGGAACTGGAAAACCGGAGAAAAATG
GTGGAGTACGTGAAGAATGTTGAAGAGTCATTGAGGAATCACCAGGAGAAAGAGATGCAA
CATAAGATTGAAGTGCAACGTATAAAGGCT
>Eptesicus fuscus_GBP7_XM_054721327.1
ATGGCCTCTGAATATACCTTGATGGACCCCATCTGTCTGGTGGAAAATCAGAATAATCAG
CTGACAGTAAACCCAACAGCACTGGAGACTCTAGACAAGATCTCTCAACCTGTAGTGGTG
GTGGCCATTGCAGGTCTGTATCGGACAGGAAAATCCTACCTGATGAACCGGCTGGCAGGA
AAGAACCAGGGTTTTCCTCTGGGATCCACAGTGCGGTCTGAAACCAAGGGCATTTGGATG
TGGTGTGTACCCCACCCCTCGAAACCCAACCACACTCTGGTCCTTCTGGACACTGAGGGC
CTGGGCGATGTGGAAAAGGGTGACCCTAAGAATGACTTGTGGATCTTTGCCCTGGCCGTG
CTTCTGAGCAGCATGTTTGTCTACAACAGCATGGGCAGCATCAACCACCAGGCCCTGGAG
CAGCTGCACTATGTGACTGAACTAACAAAGCTAATCAGGACAAAGTCCTCTCCCAGCTCT
GGTGAAGTA~~~~~~GATGACTCAGCCGAGTTTGCAAGTTTCTTTCCAGACTTTGTTTGG
GTTGTACGGGATTTCACGCTGGACTTGAAG~~~TTAGATGGACGCACCATCACTGAAGAT
GAGTACCTGGAGAATGCCTTGAAGTTGGTTCCAGGCGAGGATCCCCAAATCCAGAAATCC
AACATGCCTAGAGAGTATATCAGGAAGTTCTTTCCAAGGCGGAAGTGTTTTGTCTTTGAG
CACCCTACAAATGACAAAAAAGTATTACACTATATGGAGGAGATGTCAGAAAACCAACTA
GAATGGAATTTTCAGGAGCAATCCAAAAATTTCTGTCAATATATCCTTACACATGCAAAT
ACCAAGACTCTAAGAGAAGAAATCATTGTCACTGGAATTGGGCTAGGGACTCTGGCAAAA
GCCTATGTGGATGCCATCAACAGTGGAGCAGTGCCTTGTTTGGAGAACGCAGTGACAACT
CTGGCTGAGCAAGAGAACTCAGTGGCTGTGCAGAAGGCAGCCGACCACTACAGCGAG~~~
~~~~~~CAGATGGCCCAGAGAGTG~~~~~~AGCTTCCCCACAGACATGCTGCAGGAGTTG
CTGGACCTGCACACAGCCTGTGAGAGGGAAGCCATTGCAATCTTCATGGAGAACTCCTTC
AAGGATGACAGCCAGGTGTTCCAGAAGAAGCTTATGGAAACCATAACCATGAAGAAGGAG
TATTTCTTGCTGCAGAATGAAGAGGCATCTGGCAAATATTGCCAGGCTCAGCTTAAGCAG
CTTTCAGAGCCCTTGATGGAAAGT~~~ATTTCAAGAGGAACTTTCTTTGTGCCTGATGGA
TACAAGCTCTACTTAGAAGCAATGGACAAGCTGGAACAGTCCTATAACATG~~~~~~GTG
CCCAGGAAAGGAGTGAAGGCACATGAGGTCCTCCAGAGCTTTGTACAGTCACAGGCTGCA
ACAAAGGAATCCATCCTGCAGGCAGACAAAGCCCTCACTGCTGAGGAGAAGGCTCTAGCA
GCTGAGCATGCCAAGAATCAGGAAGCGGAGAAGGAACAGGAGCTGCTAAGACAGAAGCAG
AAGGAACAGCAGGAAAAAATGGATGCTCAAGACAAAAGCTTCCAGGAACACCTAGTCCAA
CTGAAGGAGAAGATTAGGAGACAAAGCGAAAGCCGCCTGAGGGAGCAGGAAAGAATGCTG
GAGCACAAGCAGAAGATTCAAGAAGAACTACTTATTGAGGGATTTGAAAACGAGTCTGAG
AAGATGAGGAAAGAGATAAATCTACTA
>Eptesicus fuscus_GBP4_XM_054720795.1
ATGGCCTCTGAATACACCATGAAGGACCCCATCTGTCTGGTGGAAAATCAGAATAATCAG
CTGACAGTAAACCCAACAGCACTGGAAATTCTAGACAAGATCTCTCAGCCTGTGGTGGTG
GTGGCCATCGCAGGTCTGTATCGGACAGGAAAATCCTACCTGATGAACCGCCTGGCAGGA
CAGAACCATGGTTTCCGTCTGGGCTCCACAGTGCGGTCTGAAACCAAGGGCATCTGGATG
TGGTGTGTACCCCACCCCTCAAAGCCAGACCACACTCTGGTACTTCTGGACACTGAGGGC
CTGGGCAATATGGAAACGGGCGACTCAAAAAATGACTCCTGGATCTTTGCCCTGGCCGTG
CTTCTGAGCAGCATGCTTATCTACAACAGCATGAGCAGCATCAACCATCAGGCCCTGGAG
CAGCTGTACTATGTGACTGAACTAACAAAGCTAATCAGGACAAAGTCCTCTCCCAGCTCT
GGTAAAGTA~~~~~~GATGACTCAGCCGAGTTTGCAAGTTTCTTTCCAGACTTTGTTTGG
GTGGTACGGGATTTCATGCTGGAGCTGATG~~~TTAGATGGATGCACCATTACCGAAGAT
CAGTACCTGGAGAATGCCTTGGAGTTGGTTCCAGGCAAGGATCCCCAAATCCAGAAGTCC
AACATGCCTAGAGAGAATATCAGGATGTTCTTTCCAAGACGAAAATGCTTTGTCTTTGAC
CGGCCTACAACTGACAAAAAATTATTACTTCATATGGAGGAAGTGTCAGAAAATCAAATA
GAAATCAGTTTCCAGGAGCAATCCAAAAATTTCTGTCAGTATATCTTTGCACATGCAAAA
CCCAAGACCCTCAGAGGGAGAATCATTGTCACTGGAAATCGGCTGGGGACTCTGGCAAAG
GCCTATGTGGATGCCATCAACAGTGGAGCAGTGCCTTGTTTAGAAAATGCAATGATAACC
CTGGCTGAGCATGAGAATTCAGTGGCTGTGCAGAAGGCAGCCGACCACTACAGCGAG~~~
~~~~~~CAGATGGCCCAGAGAGTG~~~~~~AACTTCCCCACAGACACCCTGCAGGAACTG
CTGTCCCAGCATGCAGCCTGTGAGAAGGAAGCCATTGCAATCTTCATGGAGAACTCCTTC
AAGGATGACAACCAGGAGTTCCTGAAGAATCTTGTGGGCACCATGGAGGAAAAGAAGGGA
GTTTTCTTGCTGCAGAATGAAAAGGCATCTGCCAAATATTGCCAGGCTCAACTTAAACAG
CTTTCAGAGCCACTGTTGAAGAAC~~~ATTTTGAGAGGAACTTTCTCTGTGCCAGGAGGA
TACAATCTCTACGTAAAAGAAATGGACAAGATTGAACATTCCTATAACCTG~~~~~~GTA
CCCAGGAAAGGAGTGAAGGCAAAGGAGGTCCTCCAGAGCTTCCTGCAGTCACAAGCTGCA
ACAAAGGAATCCATTTTTCAGGCTGACAAAGCCATCAGTGCTTGCGAGAAGGCTCTAGCA
GCTGAGCAGGCCAACAAGCAGGCAGTGGAAAATGAACAGCAGGTGATAACACAGACA~~~
~~~~~~~~~~~~CAAAAAATGGAGGATCAAGAAAAAATCTCTCCCGAAATCTTCGTCCAG
CTGAAG~~~AATATAAAGACAGCAATAGAAAGGCAACTGAGAAATCAGGAAAGAATGCTG
AAGCAAAATATGGAGATGTTGGAAAAAATAAACAAACAAGTAAATAAACTGACAAAAGAT
ATTGAAAAACATGAAAACAACTCTTCA
>Eptesicus fuscus_GBP5_XM_028129922.2
ATGGCCTCAGAGATCCACATGCCAGGCCCAGTGTGCCTCATTGAGAACATCGAAGGGAAA
CTGGTGGTTAATCAGGAAGCTTTGGGGATCCTCTCTGCCTTCACCCAGCCCCTTGTCGTG
GTGGCTATTGTGGGCCTCTACCGCACTGGCAAATCCTACCTGTTGAACAAGCTGGCTGGA
AGGAATGAGGGCTTCTCTGTTGGATCCACGGTGCAGTCTCACACCAAGGGAATCTGGATG
TGGTGTGTGCCTCATCCTGCGGAGCCAAACCACACCCTGGTTCTGCTTGACACCGAGGGA
CTGGGAGATGTAGAGAAGGGTGACCAGAACAATGATACTCAGATCTTTGCACTGGCAATA
CTATTGAGTAGTACCTTTGTTTACAACACCATGAACAAAATTGACCAGAGGGCTATCGAT
CTATTGCATTATGTAATAGAACTGTCAAATCATCTCAGGACAGTATCTCCACCTGATCTT
GATGGGGTT~~~~~~GAAGATGCAGCTGATGCTGTGAGCTTCTGTCCAGACTTAGTGTGG
ACTGTGAGAGATTTCTACCTATCCCTGGAA~~~GCAGATGGGAAACACATCACAGCAGAT
GACTACCTGGAGAACTCGTTGAAGCTGAAAGAAGACACTGATGAAAATCATCAAAATTTC
AATTTGCCCCGTCACTGCATACAGACATTCTTTGCAAGAAAAAAATGCTTTGTCTTTGAC
TCGCCCATTCACCGGAAGAAGCTTGCCCAT~~~CTTCCAACACTGCATAACGATGAACTG
GATCCTGACTTTGTGCAACAAGTGGCAGATTTCTGTTCCTACATCTTTCACCATTCCAAG
ACAAAAACTCTTTCAGGAGGCATCAAGGTCAATGGACCTCGTCTAGAAAACCTGGTGCTG
ACCTATGTCAATGCCATCAGCAGTGGGTATCTGCCCTGCATGGAGGATACAGTCTTGGCC
TTGGCCCAAATCAAGAACTCCACTGCAGTACAAAAGGCCATTGCCCACTATGACCAG~~~
~~~~~~CTGATGGGCCAGAAGGTG~~~~~~CAGCTGCCCACGGAAAATCTCCAAGAGCTG
CTGGACCTGCACAGGACCAGTGAGAAGGAAGCCATCGAAGTCTTCATCAAGAATTCCTTC
AAGGATGTGGACCGAACGTTCCAGAAGGAATTAGAGACCCTGCTGGAAGCAAAAAAAAAT
GACTTTCGAAAGCAGAACTTGGAGGCATCATCAGATCGTTGCTCAGCTTTACTTCAAGAC
ATTTTTGGTCCTCTGGAAGAATAT~~~GTGAAGCAGGGGGTTTATTTAAAGCCTGGAGGG
TACCGCCTCTTCATTCAGAAGAGAGAAGAGCTGAAGGCAAAGTACTATCAG~~~~~~GAG
CCCAGGAAAGGAATACAGGCGGAAGAAGCTCTGCAAAACTATTTACTGTCCAAGGAGTCT
GTGAGTGATGCCATTCTACATACAGACCTGGTTCTTACCGAGAAGGAAAAGGAGAGGAAA
GAAGCATATTTGAAAGCAGAGGCTGCAAAGGCTAAACCAGGAAGGTTGGAGGAGATTAAA
AGGCAGAACCAGCAAATGATGGAGAGGGAGAGACAG~~~CATCAGGAGCAACTGAGACAA
~~~~~~~~~~~~ATGGAGATAAACAGAACCCAACAGCTGTCACAGCAACAGATGGCTCTG
GAACGTCAGCTCCAGGAAAAGGTGGCAAAGCAGAGGGAGAGAGAAGAAGCTGAAATAAGA
AAACTTCGGAATGAGTTGCAGCAACTA
>Eptesicus fuscus_GBP6_XM_008154744.3
ATGGCATCTAGACCCAACATGGTGGCCCCCATTTGCCTGGTGGAAAACAACAATGAGCAT
CTGTCAGTGAATCAGGAAGCTCTAGAAATTCTTGACCAGATTTCTCAGCCAGTGGTGGTC
GTGGCCATTGCAGGACTGTATCGTACAGGCAAATCCTACTTGATGAATCAGCTTGCAGGA
CAGAATCACGGTTTCCCTCTGGGCTCTACGGTGCAGTCTCAAACCAAGGGCATCTGGATG
TGGTGTGTGCCTCACCCCTATAAGCCTGATTGCACTCTGGTCCTTCTAGACACCGAGGGC
CTGGGCGATGTGGAAAAGGGAGACCCTAAGAATGACTCGTGGATCTTTGCCCTGGCCGTG
CTTCTGAGTAGCAGCTTCGTCTACAACAGCCTGAGCACCATCAACCACCAGGCCCTGGAG
CAGCTGCATTACGTGACAGAGCTGACAGAACTGATCAGGGCAAAGTCCTCCCCTATACCA
GATGGAGTA~~~~~~GAAGATTCATTAGAGTTTGTGAGTTTCTTTCCAGACTTTATCTGG
ACCGTACGGGATTTCTCCCTGGAGCTGGAG~~~TTAAATGGCCACCCTATCACAGCAGAT
GAGTACCTGGAGAATGCCTTGAAGCTGCTTCCAGGCATGAATTACAAAGCTCAAATATCT
AATCTCCCCAGAGAGTGCATCCGGCATTTCTTTCCAAGACGGAAGTGTTTTGTCTTTGAC
CGGCCAACAAATGACAAAAAACTCTTATCCAATATTGAGAAGGTTGCAGACAACCAACTG
GATCCTAACTTCAAGGAAGAAACAAAGAATTTCTGTTTTTACATCTTCACCCAGGCGAGG
ACCAAGACCCTCAGAGAGGGAATCATGATCACTGGGAAACGTCTAAAGACTCTGGTGGTG
ACTTATGTGGATGCCATCAACAGTGGAGCAGTGCCTTGTTTGGAGAATGCAATGACAACT
CTGGCCCACACTGAGAACTCCAGGGCCGTTCAGAAGGCAGTTGACCACTACAGTGAG~~~
~~~~~~CAGATGACCCAGAGAGTG~~~~~~AGCTTCCCCACAGACTCCCTGCAGGAGCTG
CTGGACCTGCATGCAGCCTGTGAGAGGGAAGCCATTGCAATCTTCATGGAGAACTCCTTC
AAGGATGACAACCAGGAGTTCCAGAAGAATCTTGTGGAAATCATAAAGGATAAGCAGGAT
AAGTTCTTGCTGCAGAATGAAGATGCATCTGTTAAATATTGTCAGGATAAACTTGAGCAG
CTTTCCAAGTCCCTAATGGAAGAT~~~ATTTCAGCAGGCATTTTCTCTGTTCCTGGTGGT
CACAAGCTCTACATAGAAACAAAGGAAAGGATTGAACAGGACTACTGGCAA~~~~~~GTG
CCCAGGAAAGGAGTGAAGGCAAATGAGGTTCTCCAGAGGTTCCTGCAGTCACAGGCAGCA
ACAGAGAATTCCATCCTGCAGGGAGACAAAGCGCTCACTGATGAGATGAAGGCCATGGCA
GCGGAGCGGGCCAAGAAGGAGGCAGCTGAGAAGGAACAGGAGCTGCTGAGACAGAAACTA
CAGGAGCAGCAGCAGCAGATGGAGGCACAGATGAGGAGCCGCGAGGAAAATATGTTGCAA
CTGAAGGAGAAGCTGGAGAGGGAAAGAGAGAATATACTAAGAGAGCAGAATATGATATTG
GAACATAAATTGAAGGTTCAAGAAGATTTGCTTAGAGAAGGATTTAAAAAGAAATGTGAA
GATATGAATGCAGAGATCAGTCATTTG
>Eptesicus fuscus_GBP6_XM_054720812.1
ATGGCATCTAGACCCAACATGATGGCCCCCATTTGTCTGGTGGAAAACAACAATGAGCAT
CTGTCAGTGAATCAGAAAGCTCTAGAGATTCTTGACCAGATTTCTCAGCCAGTGGTGGTC
GTGGCCATTGCAGGACTGTATCGTACAGGCAAATCCTACTTGATGAATCAGCTTGCAGGA
CAGAATCACGGTTTCCCTCTGGGCTCTACGGTGCAGTCTCAAACCAAGGGCATCTGGATG
TGGTGTGTGCCTCACCCCTATAAGTCTGATTGCACTCTGGTCCTTCTAGACACCGAGGGC
CTGGGCGATGTGGAAAAGGGCGACCCTAAGAATGACTCGTGGATCTTTGCCCTGGCCGTG
CTTCTGTGTAGCAGCTTCGTCTACAACAGCCTGAGCACCATCAACCACCAGGCCCTGGAG
CAGCTGCATTATGTGACAGAGCTGACAGAACTCATCAGGGCAAAGTCCTCTCCTAAATCA
GATGGAATA~~~~~~GAAGATTCAATAGAGTTTGTGAGTTTCTTTCCAGACTTTATCTGG
GCCGTACGGGATTTCACCCTGGAGCTGAAG~~~TTAAATGGCCACCCTATCACAGCAGAT
GAGTACCTGGAGAATGCCTTGAAGCTGGTTCTAGGCATGAATCACAAAGCTCAAATATCT
AATCTCCCTAGAGAGTGCATCCGGCATTTCTTTCCAAGACGGAAGTGTTTTGTCTTTGAT
CGGCCAACAAATGACAAAAAACTCCTAGCCAATATTGAGAAGGTTGCAGACAACCAACTG
GATTCTAACTTCAAGGAACAAATAAAGAATTTCTGTTCATACATCTTCACCCAGGGGAGA
ACCAAGACCCTCAGAGAGGGAATCATGGTCACTGGGAAACGGCTAAGGACTCTGGTGGTG
ACTTATGTGGATGCCATCAACAGTGGAGCAGTGCCTTGTTTGGAGAATGCGATGATGACT
CTGGCCCAAATTGAGAACACTGGGGCCGTTCAGAAGGCAGCCAACCACTACAGCGAG~~~
~~~~~~CAGATGGCCCAGAGAGTG~~~~~~AGCTTCCCCACAGACACCCTGCAGGAGCTA
CTGGACCAGCATGCAGCCTGTGAGAAGGAAGCCATAGCAATCTTCATGGAGAACTCCTTC
AAGGATGACAACCAGGCATTCCAGAAAAATCTTGTGGTACTTTGTCTTAATAAGAAGGAT
GGGTTCTTGCTGCAGAATGAAGATGCATCTGTTAAATACTGTCAGGATAAACTTGAGCAG
CTTTCCAAGTCCCTAATGGAAAGT~~~ATTTCAGCAGGCATTTTCTCTGTTCCTGGTGGT
CACAAGCTCTACATGGAAACAAAGGAAAGGATTGAACGGGACTACTGGCAA~~~~~~GTG
CCCAGGAAAGGAGTGAAGGCAAATGAGGTTCTCCAGAGGTTCCTGCAGTCACAGGCAGCA
ATAGAGAATTCCATCCTGCAGGCAGACAAAGCGCTCACAGATGGGGAGAAGGCCATGGCA
GTGGAGCGGGCCAAGAAGGAGGCAGCTGAGAAGGAACAGGAGCTGCTGAGACAGAAACTA
CAGGAGCAGCAGCAGGAGATGGAGGCACAGAAGAGGAGCCTTGAGGAAAATATATTGCAA
CTGAAGGAGAAGCTGGAAAGGGACAGAGAGAATATATTAAGAGAGCAGAATATGATGTTG
GAGCATAAATTGAAGGTTCAAGAAGATTTGCTTAGAGAAGGATTTAAAAAGAAATCTGAA
GAGTTGAATGCAGAGATCAATCATTTG
>Eptesicus fuscus_GBP6_XM_054721292.1
ATGGCATCTAGACCCAACATGATGGCCCCCATTTGCCTGGTGGAAAACAACAATGAGCAG
CTGTCAGTGAATCAGGAAGCTCTAGAGATTCTTGACCAGATATCTCAGCCAGTGGTGGTG
GTGGCCATTGTAGGACTGTATCGTACAGGCAAATCCTACTTGATGAATCAGCTTGCAGGA
CAGAATCACGGTTTTCCTTTGGGATCTACGGTGCAGTCTGAAACCAAGGGCATCTGGATG
TGGTGTGTGCCTCACCCCTGTAAGCCTGATTGCACTCTGGTCCTTCTAGACACTGAGGGC
CTGGGAGATGTGGAAAAGGGAGACCCTAAGAATGACTCGTGGATCTTTGCCCTGGCCGTG
CTTCTGAGTAGCAGCTTCGTCTACAACAGCATGAGCACCATCAACCACCAGGCCCTGGAG
CAGCTGCATTATGTGACAGAGTTGTCAGAACTGATCAGGGCAAAGTCCTCCCCTACACCA
GATGAAGTA~~~~~~GACGATTCATTAGAGTTTGTGAGTTTCTTTCCAGACTTTATTTGG
ACCGTACGGGATTTCACCCTGGAGTTGAAG~~~TTAAATGGCCACCCTATCACAGCAGAT
GAGTACCTGGAGAATGCCTTGAAGCTGATTCCAGGCAGGAATCCCAAAGCCCAAATATCC
AATCTCCCCAGAGAGTGCATCCGGCATTTCTTTCCAAAACGAAAGTGTTTTGTCTTTGAC
CGGCCAATAAATGACAAAGAACTCCTAGCCAGTATTGAGAAGGTTGCAGACAACCAACTG
GATCCTAACTTCAAGGAACAAACAAAGAATTTCTGTTCTTACATCCTCACCCAGGCGAGG
ACCAAGACCCTCAGGAAGGGAATCACAATCACTGGGAAACGGCTAAGGACTCTGGTGGTG
ACTTATGTGGATGCCATCAAAAGTGGAGCAGTGCCTTGTTTGGAGAATGCAGTGACAACT
CTCGCCCAAATTGAGAACTCTGGGGCGGTTCAGAAGGCAGCCAACCACTACAGCGAG~~~
~~~~~~CAGATGGCCCAGAGAGTG~~~~~~AGCTTCCCCACAGACACCCTGCAGGAACTG
CTGTACCAGCATGCAGCCTGTGAGAGGGAAGCCATTGCAATCTTCCTGGAGAACTCCTTC
AAGGATGACAACCAGGAGTTCCTGCAGAATCTTGTGGAAATCATAAAGGATAAGCAGGAT
AAGTTCTTGCTGCAGAATGAAGAGACATCTGTTAAATACTGCCAGGATAAACTTGAGCAG
TTTTCCAAGTCCCTAATGGAAAGT~~~ATTTCAGCAGGCATTTTCTCTGTTCCTGGTGGT
CACAAGCTCTACATGGAAACCAGGAAAAGGATTGAACAGGACTACTGGCAA~~~~~~GTG
CCCAGGAAAGGAGTGAAGGCAAATGAGGTTCTCCAGAGGTTCCTGCAGTCGCAGGCAGCA
ATAGAGAATTCCATCCTGCAGGCAGACAAAGCGCTCACAGATGGGGAGAAGGCCATGGCA
GTGGAGCGGGCCAAGAAGGAGGCAGCTGAGAAGGAACAGGAGCTGATGAGACAGAAACTA
CAGGAGCAGCAGCAACAGATGGAGGCACAGAAGAGGAGTCTCGAGGAAAATATAGTGCAA
CTGAAGGAGAAGATGGAGAAGGAAAGAGAGACTATAGTAAAAGAGCAGAACATGATGTTG
GAGCATAAATTGAAGGTTCAAGAAGATCTGCTTAAGGAGGGATTTAAAAAGAAATCTGAA
GAGATGAATGCAGAGATCAATCATTTG
>Eptesicus fuscus_GBP6_XM_008154702.3
ATGGCATCTAGACCCAACATGATGGCCCCCATTTGCCTGGTGGAAAACAGCAATGAGCAG
CTGTCAGTGAATAAGGAAGCTCTAGAGATTCTTGACCAGATTTCTCAGCCAGTGGTGGTT
GTGGCCATTGTAGGACTGTATCGTACAGGCAAATCCTACTTGATGAATCGGCTTGCAGGA
CAGAATCACGGTTTCCCTCTGGGCTCTACGGTGCAGTCTCAAACCAAGGGCATCTGGATG
TGGTGTGTGCCTCACCCCAATAAGCCTGATTGCACTCTGGTCCTTCTAGACACCGAGGGC
CTGGGAGATGTGGAAAAGGGCGACCCTAAGAATGACTCGTGGATCTTTGCCCTGGCCGTG
CTTCTGTGTAGCAGCTTCGTCTACAACAGCCTGGGCACCATCAACCATCAGGCCCTGGAG
CAGCTGCATTACGTGACAGAGCTGACAGAACTGATCAGGGCAAAGTCCTCCCCTACACCA
GATGGAGTA~~~~~~GATGATTCAGTAGAGTTTGTGAGTTTCTTTCCAGACTTTATCTGG
ACCGTACGGGATTTCACCCTGGAGCTGAAG~~~TTAAATGGCCACCCTATCACAGAAGAT
GAGTACCTGGAGAATGCCTTGAAGCTGATTCCAGGCCTGAATCCCAAAGCTCAAATATCT
AATCTCCCTAGAGAGTGCATCCAACATTTCTTTCCAAAACGGAAGTGTTTTGTCTTTGAC
CGGCCAATAAATAACAAAGAACTCCTAGCCAATATTGAGAAGGTTGCAGACAACCAACTG
GATCCTAAATTCCAGGAACAAACAAAGAATTTCTGTTCTTACATCCTCACCCAGGCGAGG
ACCAAGACCCTCAGGGAGGGAATCACGGTCACTGGGAAACGGCTAAGGACTCTGGTGGTG
ACTTATGTGGATGCCATCAACAGTGGAGCAGTGCCTTGTTTGGAGAATGCAGTTACAACT
CTGGCCCAGCTTGAGAACTCAGGGGCTGTGCAGAAGGCAGCCAACCACTACAGCGAG~~~
~~~~~~CAGATGGCCCAGAGAGTG~~~~~~AGCTTCCCCACAGACACGCTGCAGGAGCTG
CTGGACCTGCATGCAGCTTGTGAGAAGGAAGCCATAGCAATCTTCATGGAGCACTCCTTC
AAGGATGACAACCAGGCATTCCTGAAGAATCTTGTGGAAATCATAAAGGATAAGCAGGAT
GAGTTCTTGCTGCAGAATGAAGAGGCATCTGTTAAATACTGCCAGGAAACACTTGAGCAG
CTTTCCAAGTCCCTAATGGAAAGT~~~GTTTCAGCAGGCATTTTCTCTGTTCCTGGTGGT
CACAAGCTCTACATGGAAACAAAGGAAAGGATTGAACAGGACTACTGGCAA~~~~~~GTG
CCCAGGAAAGGAGTGAAGGCAAATGAGGTTCTCCAGAGGTTCCTGCAGTCACAGGCAGCA
ATAGAGAATTCCATCCTGCAGGCAGACAAAGCGCTCACAGATGGGGAGAAGGCCATGGCA
GCGGAGCGGGCCAAGAAGGAGGCAGCTGAGAAGGAACAGGAGCTGATGAGACAGAAACTA
CAGGAGCAGCAGCAACAGATGGAGGCACAGAAGAGGAGTCTCGAGGAAAATATAGTGCAA
CTGAAGGAGAAGCTGGAGAGGGAAAGAGAGAATGTATTAAGAGAGCAGAATATGATGTTG
GAGCATAAATTGAAGATTCAAGAAGATCTGCTTAGAGATGGATTTAGAAAGAAAGCTGAA
GAGATGAATGCAGAGATCAATCATTTG
>Hipposideros_armiger_GBP4_XM_019634259.1         
ATGGCATGTGGATCTATGATGATGGGCCCCATCTGTCTGGTGGAAAACCAGGAAAATCAG
CTGACAGTAAATCCAAAAGCACTGGAGATTCTTGACAAGATCTCTCAGCCTGTGGTGGTG
GTGGCCATTGCTGGGCTGTATCGGACAGGAAAATCCTACCTAATGAACCGCCTTGCAGGA
CAGAATCATGGTTTCCCTCTGGGCTCCACGGTGCAGTCTAAAACAAAGGGCATCTGGATG
TGGTGTATGCCCCACCCCTCCAAGCCGAATCACATCCTGGTCCTTCTGGACACCGAGGGC
TTGGGCGATGTGGAAAAGGGTGACTCTAACAATGACTCGTGGATCTTTGCACTGGCGGTG
CTTCTGAGCAGCATGCTAGTCTACAACAGCATGGGGACCATCAACAACCAGGCCTTGGAA
CAGCTGCACTATGTGACTGAACTAGCCAACCTAATCAGGACAAACTCCTCTCCCAGCTCC
GGTGAAGTA~~~~~~GATGACTCAGCTGAATTTGTGAGTTTCTTTCCAGACTTTGTTTGG
GCTGTACGGGATTTCATGCTGGAGCTGGAG~~~TTAGACGGACGCCCCATCACTGAAGAT
GAGTACCTGGAGAATGCCTTGAAATTGATTCCAGGCAAGAGTCCCCAAACCCAAAATTGC
AACATGGCCAGGGTATGTATCTGGAAATTCTTCCCCAAACGGAAGTGCTTTGTCTTTGAC
CAGCCTACACATAACAAAAATCAATTACTTCATATTGATGAAGCATCAGAGGACCAACTG
GAAAAGAGTTTCCAGGAACAGTCCAAAAATTTCTGTTCATATATCTTCAAAAATGCAAAA
ACCAAGACCCTAAGAGAAGGAATCATTGTCACTGGAAAAAGGCTGGGGACTCTGGTGGTG
ACCTATGTGAAAGCCATCAATAGTGGAGCAGTACCTTGTTTGGAGAACGCAGTGACAACT
CTGGCCCAGCTTGAGAACTCAGCGGCCGTGCAGAAGGCAGCTGACCACTACAGTGAG~~~
~~~~~~CAGATGGACCAGCGAGTG~~~~~~AGGCTCCCCACAGACACGCTCCAGGAGCTG
CTGGACCTGCACGCAGCCTGTGAGAGGGAAGCCATTGAAATCTTCATGGAGAACTCCTTC
AAGGATGACAAGAGGGAGTTCCAGAAAAAGCTTTTGGAAACCATACAGGAAAAGAAGGGA
GATTTCATGCAGCAGAACAAAGAGGCATCTACAAAATATTGCCAGGCTCAGCTTAAGCAG
CTCCTCGAGCCCTTGATGAAAGAT~~~ATTTCGAAAGGGACTTTCTCTGTGCCTGGAGGA
CACAAACTCTACTTAGAAGAAATGGACAAGTTTGAACAATCTTATAAGCTG~~~~~~GTA
CCCAGGAAAGGAGTTAAGGCAAATGAGGTTCTCCAGAGCTCCCTGAAGTCACTGGCTGCA
ACAGAGGAATCCATCCTGCAGGCAGAGAGCGCCCTCAGTGCTGCAGAGAAGAAAGTAGCA
G--~~~~~~~~~~~~~~~~~~~~~~~~~~~~~~~~~~~~~~~~~~~~~~~~~~~~~~~~~
~~~~~~~~~~~~~~~~~~~~~~~~~~~~~~~~~~~~~~~~~~~~~~~~~~~~~~~~~~~~
~~~~~~~~~~~~~~~~~~~~~~~~~~~~~~~~~~~~~~~~~~~~~~~~~~~~~~~~~~~~
~~~~~~~~~~~~~~~~~~~~~~~~~~~~~~~~~~~~~~~~~~~~~~~~~~~~~~~~~~~~
~~~~~~~~~~~~~~~~~~~~~~~~~~~
>Hipposideros_armiger_GBP4_XM_019634567.1         
ATGGCATGTGGATCTATGATGATGGGCCCCCTCTGTCTGGTGGAAAATGGGAAAAATCAG
CTGGCAGTGAATCCAAAAGCACTGGAAATTTTTGACAAGATCTCTCAGCCTGTGGTGGTG
GTGGCCATCGCAGGGCTGTGTCGGACAGGAAAATCCTTCCTAATGAACCGCCTGGCAGGA
CAGAACCATGGTTTCCCTCTGGGCTCCACAGTGCAGTCTAAAACCAAGGGCATCTGGATG
TGGTGTATGCCCCACCCCTCCAAGCCAAATCACATCCTGGTCCTTCTGGACACCGAGGGC
TTGGGCGATGTGGAAAAGGGTGACTCTAACAATGACTTGTGGATCTTTGCACTGGCCGTG
CTTCTGAGCAGCACGTTTGTCTACAACAGCATGGGGACCATCAACCACCAGGCCCTGGAG
CAGCTGCACTATGTAACTGAACTAACCAACCTGATCAGGACAAAATCTTCTCCCAGCTCC
GGTGAAGTA~~~~~~GATGACTCAGCTAAGTTTGTGAGTTTCTTTCCAGAATTTGTGTGG
GCTGTACGGGACTTCATGCTGGAGCTGGAG~~~TTAAACGGACGCCCCATCACTGAAGAT
GAGTACCTGGAGAATGCCTTGAAATTGACTCCAGGCGAGAGTCCCCAAATCCAAAATCGC
AACATGGCCAGGGTATGTATCAGGAAATTCTTCCCCAAACGGAAGTGCTTTGTCTTTGAC
CAGCCTGCACATAACAAAAAACAATTACTTCATATTGATGAAGCATCAGAGGATCAACTG
GAAAAGAGTTTCCAGGAACAGTCCAAAAATTTCTGTTCATATATCTTCAAAAATGCAAAA
GCCAAGACCCTAAGAGAAGGAATCATTGTCACTGGAAATGGGCTGAAGACCCTAGTGGTG
ACCTATGTGAAAGCCATCAACAGTGGAGCAGTACCTTGTTTGGAGAATGCAGTGACAACT
CTGGCCCAGCTTGAGAACTCAGCGGCGGTGCAGAAGGCAGCCGACCACTACAGTGAG~~~
~~~~~~CAGATGGCCCAGCGAGTG~~~~~~AGGCTCCCCACAGACACGCTCCAGGAGCTG
CTGGACCTGCACTCAGCCTGTGAGAAAGAAGCCATTGAAATCTTCATGGAGAACTCCTTC
ATGGATGAAAACCAGGAGTTCCAGAAGGAGCTTTTGGAAACCATACAGGAAAAGAAGGGA
GATTTCATGCAGCAGAACAAAGAGGCATCTACAAAATATTGCCAGGCTCAGCTTAAGCAG
CTCCTCGAGCCCTTGATGAAAGAT~~~ATTTCGAAAGGGACTTTCTCTGTGCCTGGAGGA
CACAAACTCTACTTAGAAGAAATGGACAAGGTTGAACAATCTTATAAGCTG~~~~~~GTA
CCCAGTAAAGGAGTTAAGGCAGATGAGGTTCTCCAGAGCTCCCTGAAGTCACTGGCTGCA
ACAGAGGAATCCATCCTGCAGGCAGAGAGCGCCTTCAGTGCTGCAGAGAAGAAAGTAGCA
GCTGAGCGTGCAAAGAAGTTGGCAGCTGAGAAGGAACTGGAGCTGCAAAGACAGAAAGAG
AAGGAACTGAAGAAAGAGATGGAGGATCAAGAGAAATCTTTCAAAGAACACCTGGCCCAA
CTGGAGAAGAAGATGGAGAGAGACACAGAAAACAAACTGAGAGAGCTGGAAACAATGCTG
GAGCACAAGCACGAGGTCAAAAAGGAACTACTTGTTGAAGGATTTAAGAAGGAATCTGAG
GAGATGGCAAAAGAGATAAATCAACTA
>Hipposideros_armiger_GBP6_XM_019661802.1         
ATGGCATCTGGACCCATCATGATGACCCCCATTTGTCTGGTGGAAAACAACAATGAGCAG
CTGTCAGTGAACCAGGAAGCTCTGCAGATTCTTGACAAGATTTCTCAGCCAGTGGTGGTC
GTGGCCATTGTAGGACTATATCGTACAGGCAAATCCTACCTGATGAATCGTCTTGCAGGA
CACAACCATGGTTTCCCTCTGGGCTCCACGGTGCAGTCTGAAACCAAGGGCATCTGGATG
TGGTGTGTGCCTCACCCTTCTAAGCCTAACCACACCCTGGTCCTTCTGGACACCGAGGGC
CTTGGTGATGTGGAAAAGGGCGACCCCAAGAATGACTCGTGGATCTTTGCACTGGCCGTG
CTTGTGTGTAGCAGCTTTGTCTACAATAGCATGAACACCATCAACCACCAGGCCCTGGAG
CAGCTGCATTATGTGACAGAGCTGGCAGAACTTATAAGGGCAAAGTCCTCCCTTACCCCG
AAAGGAGTA~~~~~~GAAGATTCCACAGAGTTTGTGAGTTTCTTTCCAGACTTTATCTGG
ACTGTACGGGATTTCACCCTGGACCTGAAG~~~TTAAATGGTTACCCCATCACTGAAGAT
GAGTACCTGGAGAATGCCTTGAAGCTGATTCCAGGCAGAAATCCCAAAATCCAAATGTCC
AATCTTCCTAGAGAGTGCATCCGGCGATTCTTCCCCAAACGGAAGTGTTTTGTCTTTGAC
CGCCCAACAAATGACAAAGAAATCCTGGCCAATATTGAGAATGTGACAGAAACACAACTA
GATCCTGAATTCCAGGAACAAACAAAAAACTTCTGTTCTTATATCTTCAACCAGGCGAGG
ACTAAGACCCTCAGAGAGGGAATCAATGTCAATGGGAAACGGCTGGGGACTCTGGTGGTG
ACCTATGTGAAAGCCATCAATAGTGGAGCAGTGCCTTGTTTGGAGACCGCAGTGAGAACC
CTGGCCCAGCTTGAGAACTCAGCGGCTGTGCAGAAGGCAGCCGACCACTACAGTGAG~~~
~~~~~~CAGATGGCCCATCGAGTG~~~~~~AGGCTGCCCACAGACACGCTCCAGGAGCTG
CTGGACCTGCACGCAGCCTGTGAGAAGGAAGCCATTGAAATCTTCATGGAGGACTCCTTC
AAGGATGAAAACCAGGAGTTCCAGAAGAATCTTGTGGAAATCCTGAAGAATAAGAAAGAG
AGTTTCTTGCTGCAGAACCAAGAGGCATCTGCTAAATACTGCCAGGCTAAACTTGATCAG
CTTTCAATGGCCCTAATAGAAAGT~~~ATTTCAGCAGGAACATTCTCTGTTTCTGGCGGT
CACACGCTTTACTTGGAAACAAAGGAAAGGATTGAACGAGACTATTGGCAA~~~~~~GTA
CCCAGGAAAGGAGTGAAGGCAAAGGAGGTATTTCAGAGGTTCCTGGACTCGCAGGCAGCC
ATAGAGAAATCCATCCTGCAATCAGACAAAGCGCTCACTGATGGGGAGAAGGCCATAGCA
GAGGAGCGGGCCCGGAAGCAGGCAGCTGAGAAGGAACAGGAGCTGCTGAAACAGCAACTG
CAGGAGCAGCAGGTGCAGATGGAAGCACAAAACAGGAGTCTCCAGGAAAATATTGATCAA
CTGAAAGAGAAGCTGGAGAGGGAAAGAGAAAACATAATAAGAGAGCAGAATATGATTTTG
GAGCATAAACTGAAGGTCCAGGAAGAACTGCTTAGAGATGGATTTAAAAAGAAATCTGAA
GAAATGAATGCAGAGATAAATCATTTG
>Hipposideros_armiger_GBP6_XM_019661807.1         
ATGGCATCTGGACCCATCATGATGGCCCCCATTTGTCTGGTGGAAAACAACAATGAGCAG
CTGTCAGTGAAC~~~~~~~~~~~~~~~~~~~~~~~~~~~~~~TCTCAGCCAGTGGTGGTC
GTGGCCATTGTAGGACTATATCGTACAGGCAAATCCTACCTGATGAATCGTCTTGCAGGA
CACAACCATGGTTTCCCTCTGGGCTCCACGGTGCAGTCTGAAACCAAGGGCATCTGGATG
TGGTGTGTGCCTCACCCTTCTAAGCCTAACCACACCCTTGTCCTTCTGGACACCGAGGGC
CTGGGTGACGTGGAAAAGGGCAACCCCAAGAATGACTCGTGGATCTTTGCACTGGCCATG
CTTCTGTGTAGCAGCTTTGTCTACAATAGCATGAGCACCATCAACCACCAGGCCCTGGAG
CAGCTGCATTATGTGACAGAGCTGGCAGAACTTATAAGGGCAAAGTCCTCCTTTAACCCC
GAAGGAGTA~~~~~~GAAGATTCCACAGAGTTTGTGAGTTTCTTTCCAGACTTTATCTGG
ACTGTACGGGATTTCACCCTGGACCTGAAG~~~TTAAATGGTCTCTGCATCACTGAAGAT
GAGTACCTGGAGAATGCCTTGAAGCTGATTCCAGGCAGAAATCCCAAAATCCAAACGTCC
AATCGTTCCAGAGAGTGTATCCAGCATTTCTTCCCAAAACGGAAGTGTTTTGTCTTTGAC
CGCCCAACAAATGACAAAAAACTCCTGGCCAATATTGAGAATGTGACAGAAACACAACTA
GATCCTGAATTCCAGGAACAAATAAAAATTTTCTGTTCTTATATCTTCACTGAGGCAAGG
ACTAAGACCCTTCGAGAGGGAATCAAGGTCAATGGGAAACGGTTGGGGACTCTGTTAGTG
ACCTATGTGGAGTCTATCAACAGTGGAGCAGTGCCTTGTTTGGAAAATGCAGTGAGAACC
CTGGCCCAGCTTGAGAACTCAGCAGCCGTGCAGAAGGCAGCCGACCACTACAGTGAG~~~
~~~~~~CAGATGGCCCAGCGAATGAGCCATCTGCTCCCCACAGACATGCTCCAGGAGCTG
CTGGACCTGCACGCAGCCTGTGAGAAGGAAGCCATTAAAATCTTCATGGAGAACTCCTTC
AAGGATGAAAACCAGGAGTTCCAGAAGAGCCTTGTGGAAATCCTGAAGAATAAGAAAGAG
AGTTTCTTGCTGCAGAATGAAGAGACATCTGCTAAATACTGCCAGGCTAAACTTCATATG
CTTTCAATGGCCCTAATAGAAAGT~~~ATTTCAGCAGAAATATTCTCTGTTTCTGGCGGT
CACAAGCTTTACTTGGAAACAAAGGAAAGGATTGAACGAGACTATTGGCAA~~~~~~GTA
CTCAGGAAAGGAGTGAAGGCAAAGGAGGTATTTCAGAGGTTCCTGGAGTCACAGGCAGCC
ATAGAGAAATCCATCCTGCAGTCAGACAAAGCGCTCACTGATGGGGAGAAGGCCATAGCA
GAGGCGCGGGCCCGGAAGCAGGCAGCTGAGAAGGAACAGGAGCTGCTGAAACAGCAAATG
CAGGAGCAGCAGCTGCAGATGGAAGCACAAGAGAGGAGTCTCCAGGAAAATATAGACCAA
CTGAAAGAGAAGCTGGAGAGGGAAAGAGAAAACATAATAAGAGAGCAGAATATGATTTTT
CCCCATGAACTGAAGGTTCAAAGCAATCTGCTCAATGAAGGATTTAGAAAGGAATCAGAA
GAAATGAATGCAGCGATAAGTCATTTG
>Hipposideros_armiger_GBP5_XM_019661774.1         
ATGGCCTCCGAGATCCACATGCCAGGCCCAATGTGCCTCATTGAGAACACTAAAGGGAAA
CTGGTGGTTAATCCAGGAGCTTTGAAGAGCCTGTCTGCCATTAAGCAGCCTCTTGTTGTG
GTGGCTATTGTGGGTCTCTACCGCACAGGCAAATCCTACCTGATGAACAAGCTGGCTGGG
AAGAGCAAGGGCTTCTCTATTGGATCCACGGTGCAGTCTCACACCAAGGGAATCTGGATG
TGGTGTGTGCCTCATCCTGAGAAGCCAAACCGCACCCTCGTTCTGCTTGACACTGAGGGC
CTGGGGGATGTAGAAAAGGGTGACAACAACAACGATACCCAGATCTTTGCACTGGCGATA
CTACTGAGTAGTACCTTTGTATACAATACCATGAATAAAATTGACCAGAGGGCCATCGAC
CTATTGTATTATGTAACAGAACTGTCAAATCTGCTCAGGACAGTATCCTCACCTGATCTT
GACAGGGTT~~~~~~GAAAATGAAGCTGACATTGTGAGCTGCTGTCCAGGCTTAGTGTGG
ACTTTGAGAGATTTCTACTTATCCCTAGAG~~~GCAGATGGGAAACTCATCACAGCAGAT
GACTACCTGGAGACTTCACTGAGGCCGAAGCGAGGCACTGATCAAAGTCTTCAAAATTTC
AATTTGCCTCGTCTTTGTATACAGAAATTCTTTCCAGTAAAGAAATGCTTTATTTTTGAC
TCACCCACTCACCGGAAGAAGCTTACCCAG~~~CTTGAGTCACTGCATAATGATGATCTG
GATCCTGATTTTGTGCAACAAGTAGCAGATTTCTGTCACTACATCTTTCACTATTCCAAG
ACTAAAACTCTTTCAGGAGGCATCAAGGTCAATGGACCTAAGCTAAAGAAACTCGTGCTG
ACCTATGTCAATGCCATCAGCAGCGGAGGTCTGCCCTGCGTGGAGAACTCAGTCCTGGCC
TTGGCCCAGACCAAGAACTCAGCCGCCGTGAAAAAGGCCATTGCCCACTATGACCAG~~~
~~~~~~CAGATGCGCCAGAAGCTG~~~~~~CAGCTGCCCACTGACACCCTCCAGGAGCTT
CTAGACCTGCACAGGGCCAGTAAGAGAGAAGCCATCGAAGTCTTCATGAAGAATTCTTTC
AAGGATGTGGACCAAAAGTTTCAGAAGGAATTGGGGACCCTGCTAAAAGCAAAACAGGAT
GACCTTTGCAAACAGAACTTGGAGACATCATCATATCTTTGCTCAGCTTTACTTCAGGAT
ATTTTTGGTCGTCTAGAAGAAGAT~~~GTGAAGCAGGGGATTTATTCAAAGCCAGGAGGG
CATCGTCTCTTCATTCAGAAGGTAGAAGAGCTGAAGGCAAAATACTATCAG~~~~~~GAG
GCCAGGAAAGGAATACAGGCTGAAGAAGCTCTGCAAAAATATTTACAGTCCAAGGAGTCT
GTGAGTGATGCCATTCGACAGACAGACGTGGCTCTCACACAGAGGGAAAAGGAGATGGAA
GAAGCACATAAGAAAGAAGAGGCTGCAAAAGCTAAAGCACAAATGTTGAAGAACATTCAA
AGGCAGAACCGGCTAAGGATGGAGCAGAGGGAGAGACTCCATCAGGAACAAGTGAGACAA
ATGGAGGTGAACAGAGCAAACTATCTGGCACAGCAACAGAGGGCCTTGGAACGTCGGCTC
CAGGAAGAGGCTGCAAAGCAGGAGGAAAGAATCCAAGCTGAAAGGAGAAGACTTCAGAAC
GAGATCCAGAAGCAGAAGAATGCAGCC
>Hipposideros_armiger_GBP2_XM_019634566.1         
ATGGCCTCCGAGATCCACATGCCAGGCCCAGTGTGCCTCATTGAGAACACTAAAGGGCAA
CTGGTGCCTAATCCAGAAGCTTTGAAGATCCTGTCTGCCATTAAGCAGCCTCTTGTCGTG
GTGGCTGTTGTGGGTCTCTACCGCACAGGCAAATCCTACCTGCTGAACAAGCTGGCTGGG
AAGAACAAGGGCTTCTCTCTGGGCTACACGGTGCAGTCTCACACCAAGGGAATCTGGATG
TGGTGTGTGCCTCACCCCGAGAAGCCAAGCCACACCCTCGTTCTGCTTGACACTGAGGGC
CTGGGGGATGTAGAGAAGGATGACAACCAGAATAACTCCTGGATCTTTGCCCTGGCAATA
CTCCTGAGCAGCACCTTTGTCTACAACAGCGTGGGGACCATCAACCAGCAGGCCATAGAC
CAACTGCACTATGTGACAAAACTGACAGAACGAATCAGGGCAAAATCCTCACCTGGTGAC
AGTGAGGTT~~~~~~AAAGACTCAGCTGACTTCGTGAGCTTCTTTCCAGACTTCGTGTGG
GCTCTGAGGGATTTCTCCCTAGAGCTAGAA~~~GCCAATGGGCAACCCATCACTGCTGAT
GAGTACCTGGAGCTGTCACTAAAACTAAAGCAAGGTACTAATATAAAAACTGAAAGCTTT
AATGAACCTCGGTTCTGCATCCGAAAGTTCTTCCCAAAGAAAAAGTGTTTCATCTTCGAC
CGTCCGACTCAGAGGAAGTACCTTGCCCAC~~~CTGGAGAAGCTACAGGAGGAAGACCTG
AATCCTGAATTCAGAGAACAAGTAGCAGATTTCTGCTCCTACATCTTCAAATCTTCCAAG
ACCAAGACTCTCTCAGGCGACATCACTGTCAATGGACCTCGACTGGAGAGCCTGGTGCTG
ACCTATGTCAATGCCATCAGCAGTGGGGATCTGCCCTGCATGGAGAATGCAGTCCTGGCC
TTGGCCCAGATTGAGAACTCAGCCGCCGTGAAAAAGGCCATTGCCCACTATGACCAG~~~
~~~~~~CAGATGCGCCAGAAGCTG~~~~~~CGGCTGCCCACTGACACCCTCCAGGAGCTT
CTGGACCTGCACAGGGCCAGTGAGAAAGAGGCCATTAAAGTCTTCATGAAGAATTCTTTC
AAGGATGTGGACCTAAAGTACCAGGAGGAATTGAGGATCTGTTTGGTAGCAAAACAAGAT
GACTTTTGTAAGCAGAACGTGAAAGCATCATCAGATCATTGCGTGGCCTTACTTCAGCAT
ATTTTCAGCCCTTTAGAAGAAGAT~~~GTGAAGAGGGGAACATTTGCTAAACCAGGAGGC
TATTATCTCTTTCTTCAGAAGAGACAGGAGCTGACAAATAAGTACTATCAG~~~~~~GTG
CCCAGAAAGGGGATACAGGCAGAAGAGACACTGAGGAAATACTTGGAGTCCAAGCAGGAT
GTGGCTGATACACTTCTAAAGACTGATCAGTCACTCACAGAAAAGGAAAAAGAGAGTCAA
GTGCAACGTGTGAGGGCTGAATGTGCAGAAGGTGCCCAAAAAATGTTGGACGAAATGCAA
AAGAAGAATGAGCAGATGATGGAAGAGAAAGAAAAGAGTCATCTGGAATATGTGAAACAG
CTGACTGAGAAGATGGAGAAGGACAAGACCGAGTTCCAGGCCGAGCAACAGAGGATTCTA
GAACTTAAACTTCAGGAACAGGCACGGCTTTTCGAGGAGAGATTCCAGAAAGTTCAAAAT
GAAAAAGAAGCCAATGAGAGGAAAACA
>Hipposideros_armiger_GBP2_XM_019634258.1         
ATGGCCTCCAAGATCCACATGCCAGGCCCAATGTGCCTCATTGAGAACACTAAAGGGCAA
CTGGTGGTTAATCCAGAAGCTTTGAAGATCCTGTCTGCCATTGAGCAGCCTCTTGTCGTG
GTGGCTATTGTGGGTCTCTACCGCACAGGCAAATCCTACCTGATGAACAAGCTGGCTGGG
AAGACCAAGGGCTTCTCTCTGGGCTACACGGTACAGTCTCACACCAAGGGANTCTGGATG
TGCTGTGTGCCTCACCCTGAGAAGCCAAGCCACACCCTTGTTCTGCTTGACACTGAGGGC
CTGGGGGATGTAGAGAAG~~~~~~~~~~~~~~~~~~~~~~~~~~~~~~~~~~~~~~~~~~
~~~~~~~~~~~~~~~~~~~~~~~~~~~~~~~~~~~~~~~~~~~~~~~~~~~~~~~~~~~~
~~~~~~~~~~~~~~~~~~~~~~~~~~~~~~~~~~~~~~~~~~~~~~~~~~~~~~~~~~~~
~~~~~~~~~~~~~~~~~~~~~~~~~~~~~~~~~~~~~~~~~~~~~~~~~~~~~~~~~~~~
~~~~~~~~~~~~~~~~~~~~~~~~~~~~~~~~~~~~~~~~~~~~~~~~~~~~~~~~~~~~
~~~~~~~~~~~~~~~~~~~~~~~~~~~~~~~~~~~~~~~~~~~~~~~~~~~~~~~~~~~~
~~~~~~~~~~~~~~~~~~~~~~~~~~~~~~~~~~~~~~~~~~~~~~~~~~~~~~~~~~~~
~~~~~~~~~~~~~~~~~~~~~~~~~~~~~~~~~~~~~~~~~~~~~~~~~~~~~~~~~~~~
~~~~~~~~~~~~~~~~~~~~~~~~~~~~~~~~~~~~~~~~~~~~~~~~~~~~~~~~~~~~
~~~~~~~~~~~~~~~~~~~~~~~~~~~~~~~~~~~~~~~~~~~~~~~~~~~~~~~~~~~~
~~~~~~~~~~~~~~~~~~~~~~~~~~~~~~~~~~~~~~~~~~~~~~~~~~~~~~~~~~~~
~~~~~~~~~~~~~~~~~~~~~~~~~~~~~~~~~~~~~~~~~~~~~~~~~~~~~~~~~~~~
~~~~~~~~~~~~~~~~~~~~~~~~~~~~~~~~~~~~~~~~~~~~~~~~~~~~~~~~~~~~
~~~~~~~~~~~~~~~~~~~~~~~~~~~~~~~~~~~~~~~~~~~~~~~~~~~~~~~~~~~~
~~~~~~~~~~~~~~~~~~~~~~~~~~~~~~~~~~~~ACCTGTTTGGTAGCAAAACGAGAT
GACTTTTGTAAGCAGAACGTGAAAGTATCATCAGATTCTTGCATGGCCTTACTTCAAGAT
ATTTTCAATCCCCCAGAAGAAGATGTGATGAAGCAAGGGACAGTTTCTAAAACGGGAGGC
TATTATCTCTTTATTCAGAAGGAACACAAGCTGATAAATAAGTACTACCAG~~~~~~GTG
CCCAGAAAGGGGATACAGACAGAAGAGACACTGAGGAAATACCTGGAGTCCAAGCAGGAT
GTGGCTGATGCACTTCTACAGACTAATCAGTCACTCATAGAAAAGGAAAAAGAGATAGAA
GTGGAACGTATGAAGGCTGAATCTGCAAAAGCTGCAAAAAAAATGTTGGAGGAAATGCAA
GAGAAGAATGAACAGATGATGGAAGAGACAGAAAAGAGTCATCAGGAACATGTGAAACAG
CTGACTGAGAAGATG~~~AAGGACAGGACCCAGCTCATGGCAGAGCAACTGAGGATTCTA
CAACTTAAACTTCAGGAACAGGACCGGCTTCTCAAGGAGGGATTCCAGGAAGAGAGCAAG
AAACTTCAAAATGAGATGAAAGCCATT
>Desmodus_rotundus_GBP1_XM_024565472.3            
ATGGCCTCGGAGACCCACATGCCAGGCCCAGTGTGCCTCATTGGGAACACTAATGGGAAA
CTAGTCGTTAATCCGGAAGCTCTGAAGACCCTGTCTGCCATTACCCAGCCTCTCGTCGTG
GTGGCCATTGTGGGCCTGTACCGCACAGGCAAATCCTACCTGATGAACAAGCTGGCTGGG
AAGAAAAAAGGCTTCTCTCTGGGCTCCACGGTGCAGTCTCACACCAAGGGAATCTGGATG
TGGTGTGTGCCTCACCCTGAGAAGGCAGACCACACCCTCGTTCTGCTTGACACCGAGGGC
CTGGGAGATGTAGAGAAGGGTGACAACCAGAACGACTCCTGGATCTTCGCCCTGGCGATA
CTGCTGAGCAGCACCTTTGTGTACAACAGCATGGGGACCATCAACCAGCAGGCCATGGAC
CAGCTGCACTATGTGACAGAGCTGACAGATCGAATAAGGGCAAAATCTTCACCTGATGCA
AATGAGGTT~~~~~~GAGGATTCTGCTGACTTTGTGAGCTTCTTTCCAGATTTTGTGTGG
ACACTGAGGGATTTTTCCCTAAACTTGGAA~~~GCAAATGGACAACCCATCACAGCAGAT
GAGTACCTGGAGAATTCACTCAAACTTAAGAAAGTTACCAGTGAAAAGGATAAAAATTTT
AATCTTCCTCGACTCTGTATCCGGAAGTTCTTCCCAAAGAAGAAATGCTTTATCTTTGAC
CGGCCCACTCATCGGAAGAAGCTAGGCCAG~~~CTTGAGACCCTACATGATGATGAGCTG
GACTCTGAATTCGTGCAACAAGCTACAGTCTTCTGCTCCTACATCTTCAACAGTTCCAAA
GTTAAAACGCTTCCAGGAGGCATCAGCGTCAATGGACCTCGACTGGAGAACCTGGTGCTG
ACCTACGTCAATGCCATCAGCAGTGGGGATCTGCCCTGCATGGAGAACGCGGTCCTGGCC
TTGGCGGAGATAGAGAACTCAGCCGCAGTGCAAAAGGCCATTGCCCACTATGACCAG~~~
~~~~~~CAGATGGCCCAGAAGGTG~~~~~~CAGCTGCCCACCGAAACCCTCCAGGAGCTG
CTGGACCTGCACAGGGCAAGTGAAAAAGAGGCCATCGAAATCTTCATCAAGAACTCATTC
AAGGATGTGGACCATTTATTCCAAAAGGAATTAGCGGCCCAGCTAGAAAAAAAGCAAGAA
GACTTTTGTAAACAGAATATAAAAGCATCATCAGATCGTTGCTCAGCTTTACTTAAGGAT
ATCTTCAATCCTCTGGAAGAAGAT~~~ATAAAACAGGGGATTTATTCTAAACCAGGAGGA
TATTGTCTTTTTATCCAGAAGATGCAGGAGCTAAAGAAAAAATACCTTCAG~~~~~~GAA
CCCAGGAAGGGAATACAGAGTGAAGAAATTCTTCAGACATACTTGGGGTCCAAGGAGGCT
GTGATTGAAACAATTTTACAGACAGACCAGACTCTCACGGAGAAGGAAAAGGAGATTGAA
GAGCAACGTGTGAAAGCTGAATCTGCAGAGGCTGCAAGAAAGATGTTGGAGGAGATGCAG
ATAAAGAATCAGCAGCTGATAGAACAGAAAGAAAAGAGTTATCAGGAACATGTGAAACAA
CTGACCGAGAAGATAGAGCAGGAAAGGGCCCAGTTAGTGGCAGAACAAGAGAGAGCTCTC
ACTCTTAAACTCCAGGAACAAGCCCAGTTACTGATGGAAGGATTCAAACGGGAGAGCGAA
CAACTTCGTAAAGAAGCAGAGAATCTC
>Desmodus_rotundus_GBP2_XM_024565471.3            
ATGGCCTCGGAGACCCACATGCCAGGCCCAGTGTGCCTCATTGGGAACACTAATGGGAAA
CTAGTCGTTAATCCGGAAGCTCTGAAGACCCTGTCTGCCATTACCCAGCCTCTCGTCGTG
GTGGCCATTGTGGGCCTGTACCGCACAGGCAAATCCTACCTGATGAACAAGCTGGCTGGG
AAGAGCAAGGGCTTCTCTCTGGGCTCCACGGTGCAGTCTCACACCAAGGGAATCTGGATG
TGGTGTGTGCCTCACCCTGAGAAGGCAGACCACACCCTCGTTCTGCTTGACACCGAGGGC
CTGGGAGATGTAGAGAAGGGAGACAACCAGAACGACTCCTGGATCTTTGCCTTGGCAGTC
CTCCTGAGTAGCACCTTTGTCTACAACAGCATGGGAACCATCAACCAACTGGCCATGGAC
CAACTGCACTATGTAACAGAGCTGACTGAACGAATCAGGGCAAAATCCTCACCTGGTTAT
GGTGAGGCT~~~~~~GAAGACTCAGCTGACTTTGTGAGCTTCTTCCCAGCCTTTGTGTGG
ACTCTGAGAGATTTCTCCCTGAACCTAGAA~~~GCAAATGGAAAACCCATCACTCCTGAT
GAGTATTTGGAGTTGTCACTGAAACTAAAGAAAGGTGACAATAAAAAAACTAAAAGCTTT
AATGAACCTCGGTTGTGCATCCGAAAGTTCTTCCCAAAGAAGAAGTGCTTCATCTTTGAC
CGTCCTGCTCAAAGGAAGTACCTGGTCCAC~~~CTGGAGGAGCTACAGGAGGAAGACCTG
AACCCTGAGTTCAGAGAACAAGTAGCAGAATTCTGCTTCTACATCTTCAAATATTCTGAG
GCCAAGACTCTCTCAGGCGGCATCATAGTCACTGGGCCTCGACTGGAGAACCTGGTGCTG
ACCTACGTCAATGCCATCAGCAGTGGGGATCTGCCCTGCATGGAGAACGCGGTCCTGGCC
TTGGCGGAGATAGAGAACTCAGCCGCAGTGCAAAAGGCCATTGCCCACTATGACCAG~~~
~~~~~~CAGATGGCCCAGAAGGTG~~~~~~CAGCTGCCCACCGAAACCCTCCAGGAGCTG
CTGGACCTGCACAGGGCCAGTGAGAAAGAGGCCATCGAAGTCTTCATGAAGAATTCCTTC
AAGGATGTGGACCAAAAGTTCCAGAAGGAATTAGCGGAATGTTTAGTAGCAAAACGAGAT
GACTTTTGTAAGCAGAATGTGAAAGCATCATCAGAGTGTTGCATGGCCTTACTTCAGGAC
ATTTTTAGTCCTCTAGACAAAGAT~~~GTGAAGGAGGGGACATTTTCTAAGCCAGGAGGC
TATCATCTCTTTGTTCAGAAGCAACAGGAGCTGAAGAATAAGTACTACGAG~~~~~~GTA
CCCAGAAAGGGGATAGAGGCAGAAGAGACACTGAGGAAATACTTGGAGTCCACGGAGACT
GTGGCTGATGCCATTCTACAGACTGATCAGTCACTCACAGAAAAGGAAAGGGAGATTGAA
GTGGAACGTATAAAGGCTGAATCTGCAGAAGCAGCACAAAATAAGCTGGAGGAAATGCAA
AAGAAGACTCAGCAGATGCTGGAAGAGAAAGAAAAGAGTTATCAGGAACATTTGAAACAA
TTGACTGACAAGATGGATAAGGAGAGGGCCCAGTTAATGGCAGAGCATGAGAAGGCTCTA
AATCTTAAACTTCAGGAAAATGAACGGCTTCTCAAGGAGGGATTTCAAGAAGAGAGCAGG
AAACTTCAAAAAGAGATAAGGGATATG
>Desmodus_rotundus_GBP5_XM_024565504.3            
ATGGCCTCGGAGACCCACATGCCAGGCCCAGTGTGCCTCATTGGGAACACTAATGGGAAA
CTAGTCGTTAATCCGGAAGCTCTGAAGACCCTGTCTGCCATTACCCAGCCTCTCGTCGTG
GTGGCCATTGTGGGCCTGTACCGCACAGGCAAATCCTACCTGATGAACAAGCTGGCTGGG
AAGAGCAAGGGCTTCTCTGTTGGATCCACGGTGCAGTCTCACACCAAGGGAATCTGGATG
TGGTGTGTGCCTCACCCTGAGAAGCCAGATCACACCCTCGTTCTGCTTGACACTGAGGGA
CTTGGAGATGTAGAGAAGGGTGACAAGAACAACGATACACAGATCTTTGCTCTGGCAATA
CTACTGAGTAGTACCTTCGTTTACAATACCATGAACAAAATTGACCAGAGGGCTATCGAC
CTATTGCATTTTGTAACAGAACTGTCAAATCTGCTGAGGACACTGTCCTCACCTGATCTT
GATGGAGTT~~~~~~GAAGATGCAGCCGACTTGGTAAGCTTCTTTCCAGACTTAGTGTGG
ACTCTGAGAGATTTCTACCTATCCCTGGAA~~~GCAGATGGACAACAGATCACAGCAGAT
GTGTACCTGGAGAATTCACTGAAGCTGAAGCCAGACACTGATCAAAGTCATCAAAATTTC
AATTTGCCCCGTCATTGTATACAGAAGTTCTTCCCAATAAAGAAATGCTTCATCTTTGAC
TCGCCTGCTCACCGGAAGAAGCTTGCCCAG~~~CTTGAGACACTACCTGATGATGAACTG
GATCCTGATTTTGTGCAACAAGTGGCAGATTTCTGTTACTACATCTTTCACCACTCGAAG
ACTAAAACTCTTGCAGGAGGCATCAAGGCCAATGGGCCTGAACTAGAAAGGCTGGTGCTG
ACCTACGTCAATGCCATCAGCAGTGGGAATCTGCCCTGCATGGGGAACTCAGTGCTGGCC
TTGGCCCAAATCAAGAACTCAGCCGCAGTGCAAAAGGCCATTGCCCACTATGACCAG~~~
~~~~~~CAGATGGCCCAGAAGGTG~~~~~~CAGCTGCCCACCGAAACCCTCCAGGAGCTG
CTGGACCTGCACAGGGCCAGTGAGAAAGAGGCCATCGAAGTCTTCATGAAGAATTCCTTC
AAGGATGTGGACCAAAAGTTCCAGAAGGAATTAGGGACCCTGCTGAAAGCAAAACAGGAT
GACTTCCGTAAACAGAACTTGGAGGCATCATCAGACCGTTGCTCAGCTTTACTTCAGAAT
ATTTTTGGTTCTCTAGAAGAAGAC~~~GTGAAGCAGGGGATTTATTCAAAGCCTGGGGGG
CATTGTCTCTTCATGCAGGAGACAGAAAAGCTGAAGGCAAAGTACTATCAG~~~~~~GAG
CCGAGGAAAGGAATACAGGCTGAAGAAGCTCTGCAAAAATATTTACAGTCCAAGAAGTCT
GTGAGTGATGCTGTTCTTCAGACAGACAAGGCTCTCACCGCAAGGGCGAAGGAGATGGAA
GAAGCACGTTTGAGAGCAAAGGCTGCAAAGGATGAAGCACAAAGGTTGGAGATGATTCGA
AGGCAGAAGCAGCAAATGATGGAGCAAAGGGAGAGACAGCATCAGGAGCAACTGAGACAA
ATAGAGATAGAAAGAGCCCGACGCCTGGCCGAGCAACAGAGGGCTTTGGAAAGGAAACTG
CAGGAAGAGACTGCAAAGCAGCAGGAGAGAGTCGAAGCTGAAATGAGAAGACTTCAGTAT
GAGCTCCAGCAGCAACAGTACCATGCC
>Desmodus_rotundus_GBP6_XM_024565356.3            
ATGGTGTCTAGACCCAACATGACAGCCCCCATTTGTCTGGTGGAAAACATTGATGAGCAG
CTGTCAGTGAATCAGGAAGCTCTAGAGATCCTTGACCAGATTTCTCAGCCCGTGGTGGTC
GTGGCCATTGTGGGGCTGTATCGCACAGGCAAATCCTACCTGATGAACCGTCTTGCAGGA
CAGAACCATGGTTTCCCTCTGGGCTCTACGGTGCAGTCGGAAACGAAGGGCATCTGGATG
TGGTGTGTGCCCCACCCCTCCAAGCCTAACCACACTCTGGTCCTTCTGGATACCGAGGGT
CTGGGTGATGTGGAAAAGGGTGACCCTAAGAATGACTCGTGGATCTTTGCCCTGGCCGTG
CTTCTGAGCAGCATGTTCGTCTACAACAGCATGGGCACTATCAACCACCAGGCCCTGGAG
CAGCTGCATTATGTGACAGAGCTGACAGAACTCATCAGGGCAAAGTCCTCCCCTACACCA
GATGGAATA~~~~~~GAGGATTCCATGGAGTTTGTGAGTTTCTTTCCAGACTTTGTCTGG
ACTGTACGGGATTTCACCCTGGAGCTGAAG~~~TTAAACGGTCACCCTATCACAGAAGAC
GAGTACCTGGAGAATGCCTTGAAGCTGATACCAGGAGGAAATCCCAAACTCTACGTGGCC
AATCTTCCCAGAGAGTGCATCCGGCATTTCTTTCTAAAACGAAAGTGTTTTGTCTTTGAT
CAGCCAACAAAGGACAAAGAACTTCTAGCCAATATTGAGAATGTTCCAGAAAATGAACTG
GATCCTAAATTCCAGGAACAAACAAAGAATTTCTGCTCTTACATCTATACCCAGTCAAGA
ACCAAGACCCTCAGAGAGGGAATCATGGTCACTGGGAAACGGCTACAGTCTCTGGTGGTG
ACTTATGTGGACACTATCAACAGTGGAGTGGTGCCTTGTTTGGAGAATGCGGTGACAACT
CTGGCCCAGATCGAGAACTCAGCAGCTGTGCAGAAGGCAGCCGACCACTACAGTGAG~~~
~~~~~~CAGATGGTCCAGCAAGTG~~~~~~AGGTTCCCCACAGACACGCTCCAGGAGCTG
CTGGACCTGCACGCAGCCTGTGAGAGGGAAGCCATTGCAATCTTCATGGAGAACTCCTTC
AAGGATGGAAACCAGGAGTTCCAGAAGAAGCTTGTGAAAATCATAAAGGATAAGAAGGAT
GATTTCACGCTGCAGAATGAAGAGGAATCTGTTAAGTACTGCCAGGCTACCCTCGATCAG
CTTTCAATGGCCCTCATGGAAAGT~~~ATTTCAGCAGGAACTTTCTCTGTTCCTGGGGGT
CACAAGCTCTACTTGGAAACAAAGGAAAGGATTGAAGGGGACTATTGCAGA~~~~~~GTG
CCCAGGAAAGGAGTGAAGGCAAACGAGGTCCTCCAGAGCTTCCTGCAGTCACAGATGGCC
ATAGAGAAATCCATCCTGCAGGCAGACAAAGCGCTCACAGATGGGGAGAAGGCCATGGCA
GCGGAGAGGGCCAGGAAGGAGGCTGCTGAGAAGGAGCAGGAGCTGATGGCACAGAAACTA
AAGGAGCAGGAGCAACAGATGGAAGCCCAGAGGAAGAGTCTCGAGGAAAACATAGCCCAA
CTGAAGGAGAAGCTGGAGCGAGACAGAGAGAACATGATAAGAGAGCAGAATATGATGTTG
GAGCATAAACTGAAGATACAAGATGATCTGTTTACTGAACAGTTTAGAAAGAAATCTGAA
GAGATGAATGCAGAGATAAATAAGTTG
>Desmodus_rotundus_GBP6_XM_045199535.2            
ATGGCATCTAGACCCAACATGACAGCCCCCATTTGTCTGGTGGAAAACATCGATGAGCAG
CTGTCAGTGAATCAGGAAGCTCTACAGATCCTTGACCAGATTTCTCAGCCCGTGGTGGTC
GTGGCCATTGTGGGGCTGTATCGCACAGGCAAATCCTACCTGATGAACCGTCTTGCAGGA
CAGAACCATGGTTTCCCTCTGGGCTCTACGGTGCAGTCTGAAACCAAGGGCATCTGGATG
TGGTATGTGCCCCACCCCTCCAAGCCTAACCACACTCTGGTCCTTCTGGATACCGAGGGC
CTGGGTGATGTGGAAAAGGGTGACCCTAAGAATGACTCGTGGATCTTTGCCCTGGCCGTG
CTTCTGTGTAGCAGCTTTGTCTACAACAGCATGAGCACCATCAACCACCAGGCCCTGGAG
CAGCTGCATTATGTGACAGAGCTGACAGAACTCATCAGGGCAAAGTCCTCTCCTACACCA
GATGGAGTA~~~~~~GAGGATTCCATGGAGTTTGTGAGTTTCTTTCCAGACTTTGTCTGG
ACTGTACGGGATTTCACCCTGGAGCTGAAG~~~TTAAACGGTCACCCTATCACAGAAGAC
GAGTACCTGGAGAATGCCTTGAAGCTGGTTCCAGGCAGGAATCCCAAAGCCCAAATATCC
AACCTCCCCAGAGAATGCATCCGGCATTTCTTTCCAAAAAGAAAGTGTTTTGTCTTTGAC
CGGCCTACAAATGACAAACAACTCTTAGCCGATATTGAGAATGTTGCAGAACACCAACTG
GACCCTAAATTCCAGGAACAAACAAGGAATTTCTGTTCTTACATCTATACCCAGTCAAGA
ACCAAGACCCTCAGAGAGGGAATCATGGTCACTGGGAAACGGCTGCAGACTCTGGTGGTG
ACTTATGTGGATGCCATCAATAGCGGAGCAGTGCCTTGTTTGGAGAATGCGGTGACAGCT
CTGGCCCAGATTGAGAACTCAGCAGCCGTGCAGAAGGCAGCCGACCACTACAGTGAG~~~
~~~~~~CAGATGGCCCAGCAAGTG~~~~~~AGGTTCCCCACAGACACGCTCCAGGAGCTG
CTGGACCTGCACGCAGCCTGTGAGAGGGAAGCCATTGCAATCTTCATGGAGAACTCCTTC
AAGGATGGAAACCAGGAGTTCCAGAAGAAGCTTGTGGAAATCATAAAGGATAAGAAGGAT
GATTTCACACTGCAGAATGAAGAGGAATCTGTTAAGTACTGCCAGGCTACCCTCGATCAG
CTTTCAATGGCTCTTATGGAGAGT~~~ATTTCAGCAGGAACTTTCTCTGTTCCTGGGGGT
CACAAGCTCTACTTGGAAACAAAGGAAAGCATTGAAAGGGACTATTGCAGA~~~~~~GTG
CCCAGGAAAGGAGTGAAGGCAAACGAGGTTCTCCAGAGCTTCCTGAAGTCTCAGATGGCC
ATAGAGAAATCCATCCTGCAGGCAGACAAAGCGCTCACAGATGGGGAGAAGGCCATGGCA
GCGGAGCGGGCCAGGAAGGAGGCCGCTGAGAAGGAGCAGGAGCTGATGGCACAGAAACTA
AAGGAGCAGGAGCAACAGATGGAAGCCCAGAGGAAGAGTCTCGAGGAAAACATAGCCCAA
CTGAAGGAGAAGCTGGAGCGAGACAGAGAGAACATAATAAGAGAGCAGAATATGATGTTG
GAGCATAAACTGAAGATTCAAGAAGAACTGCTTAAAGATGGATTTAGAAAGAAATCTGAG
GAGATGAATGCAGAGATAAATCATTTG
>Desmodus_rotundus_GBP6_XM_045199524.2            
ATGGCATCTAGACCCAACATGACAGCCCCCATTTGTCTGGTGGAAAACATCGATGAGCAG
CTGTCAGTGAATCAGGAAGCTCTACAGATCCTTGACCAGATTTCTCAGCCCGTGGTGGTC
GTGGCCATTGTGGGGCTGTATCGCACAGGCAAATCCTACCTGATGAACTGTCTCGCAGGA
CAGAACCATGGTTTCCCTCTGGGCTCTACGGTGCAGTCTGAAACCAAGGGCATCTGGATG
TGGTGTGTGCCCCACCCCTCCAAGCCTAACCACACTCTGGTCCTTCTGGATACCGAGGGC
CTGGGAGATATAGAAAAGGGTGACCCTAAGAATGACTCGTGGATCTTTGCCCTGGCCGTG
CTTCTGAGCAGCATGTTTGTCTACAACAGCATGGGCACCATCAACCACCAGGCCCTGGAG
CAGCTGCATTATGTGACAGAGCTGACAGAACTCATCAGGGCAAAGTCCTCTGCTACACTG
TATGGAGTA~~~~~~GAGGATTCCATGGAGTTTGTGAGTTTCTTTCCAGACTTTGTCTGG
ACTGTACGGGATTTCACCCTGGAGCTGAAG~~~TTAAACGGTCACCCTATCACAGAAGAC
GAGTACCTGGAGAATGCCTTGAAGCTGATACCAGGCAGGGGTCACAAAGCCCAAATGTCC
AATTTCCCTAGAGAGTGCATCCATCATTTCTTTCCAAAACGGAAGTGTTTTGTCTTTTAC
CGGCCAATAAATGACAACAAACTGCTAGCCAATATTGAGAATGTTCCAGAAAATGAACTG
GATCCTAAATTCCAGGAACAAACAAAGAATTTCTCTTCTTACATCTTCACCCAAGCGAGG
ACCAAGATCCTCAGAGAGGGAATCAAAGTTACTGGGAAACGGCTGCAGACTCTGGTGGTG
ACTTATGTGGATGCCATCAATAGTGGAGCAGTGCCTTGTTTGGAGAATGCGGTGACAACT
CTGGCCCAGATTGAGAACTCAGCGGCTGTGCAAAAGGCAGCCGACCACTACAGTGAG~~~
~~~~~~CAGATGGTCCAGCAAGTG~~~~~~AGGTTCCCCACAGACACGCTCCAGGAGCTG
CTGGACCTGCACGCAGCCTGTGAGAGGGAAGCCATTGCAATCTTCATGGAGAACTCCTTC
AAGGATGGAAACCAGGAGTTCCAGAAGAAGCTTGTGGAAATCATAAAGGATAAGAAGGAT
GATTTCACGCTGCAGAATGAAGAGGAATCTGTTAAGTACTGCCAGGCTACCCTCGATCAG
CTTTCAATGGCCCTCATGGAAAGT~~~ATTTCAGCAGGAACTTTCTCTGTTCCTGGGGGT
CACAAGCTCTACTTGGAAACAAAGGAAAGGATTGAAGGGGACTATTGCAGA~~~~~~GTG
CCCAGGAAAGGAGTGAAGGCAAACGAGGTCCTCCAGAGCTTCCTGAAGTCGCAGATGGCC
ATAGAGAAATCCATCCTGCAGGCAGACAAAGCGCTCACAGATGGGGAGAATGCCATGGCA
GTGGAGCAGGCCAGGAAGGAGGCTGCTGAGAAGGAGCAGGAGCTGATGAAACAGAAACTA
AAGGAGCAGGAGCAACAGATGGAGGCTCAGAAGAGGAGTCTCGAGGAAAACATAGCCCAA
CTGAAGGAGAAGCTGGAGCGAGACAGAGAGAACATAATAAGAGAGCAGAATATGATGTTG
GAGCATAAACTGAAGGTCCAAGAAGATCTGCTTAGTGAAGGATTTAAAAAGAAAGCTGAA
GAATTGAATGCAGAAATAGATCACTTG
>Desmodus_rotundus_GBP7_XM_024565427.3            
ATGGCATCTGAATCCACGACAATGAACCCCATCTGCCTGGTGGAAAACCAGGAAAATCAG
CTCAGAGTAAATCCCAAAGCACTGGAGATTCTTGACAAGATCTCTCAGCCTGTGGTGGTG
GTGGCCATCACAGGGCCGCACCGGACGGGAAAATCCTACCTGATGAACCGCCTGGCAGGC
CCAAACCCCGATTTCCCTCTGGGGTTCATGGTGAAGTCTGAAACCAAGGGCATCTGGATG
TGGTGTGTGCCCCACCCCTCAAAGCCAAACCACACTCTGGTCCTTCTGGACACAGAGGGC
TTGGGCAATGTGGAAAAGGGTGACCCTAAGAATGACTCGTGGATCTTTGCCCTGGCCGTG
CTTCTGAGCAGCATGTTTGTCTACAACAGCATGGGCACCATCAACCACCAGGCCCTGGAG
CAGCTGCACTATGTGACTGAACTGACACAGATAATCAGGACAAAATCCTCTCCGAGCCCT
GGTGAAGAA~~~~~~GATGACTCAGCCGAGTTCATGAGTTTCTTTCCAGATCTTCTCTGG
GCTGTGCGTGATTTCACGCTGGAGCTGGAG~~~CTGGACGGACACACCATCACTGCAGAT
GAGTACCTGCAGAATGCCTTGAAGTTGATTCCAGGTGAGGATCCTCAAATCCAGGAATCC
AACTTGCCTAGAGAACTTATCAGGAAGTTCTTCCCAAGGAGGAATTGCTTTGTCCTTGAC
CAGCCTACGAATGACAAAAAATTATTACAACATATGGAAGATGTGTCAGAAAACCAACTA
GACTTGAATTTCCAGGAGCAGTCCAAAAATTTCTGTCAATATATCTTCACACATGCAAAA
ACCAAGACCATAAGAGAGGAAATAATCATCACTGGGAACGGGCTGGGGACTCTAGCAAAG
GCCTATGTGGATGCCATCAATAGTGGAGCAGTGCCTTGTTTGGAGAATGCAGTGACAGCT
CTGGCCCAGATTGAGAACTCAGCAGCCATGCAGAAGGCAGCCGACCACTACAGTGAG~~~
~~~~~~CAGATGGTCCAGCAAGTG~~~~~~AGGTTCCCCACAGACACGCTCCAGGAGCTG
CTGGACCTGCACGTGACCTGCGAGAGGGAAGCCATTAAAGTGTTTATGGAGAAGTCCTTC
AAGGATGACAACCAGGTGTTCCAGAAGAAGCTTATGGAAATCATAGAGATGAGGAAGGAA
GTTTTCTTGCTGCACAATGAAGAGGTATCTGGCAAATATTGCCAGGCTCAGCTTAAGCAG
CTTTCAGAACCCTTAATGGAAAGG~~~ATTTCAAGAGGAACGTTCTCTGTGCCTGGAGGA
TACAATCTCTACTTAGAAGCAATAGACAACATTGAACAATCCTATAACTTG~~~~~~GTG
CCCAGGAAAGGAATTAAGGCAAATGAGGTCCTCCAGAGCTTTGTGCAGGCACAGGCTGAA
ACAAAGGAATCCATCCTGCAGGCAGACAAAGCCCTCACCGCTGGGGAGAAGGATCTAGCA
GCTGAGCGTGCCAAAAACTGGGAAGCTGAGAAGGAACAGGAGCTGGTAAGGCAGAAACAG
AAGGAAGAGCAGGAAAAATCAGAGGCTCAAGAGAAAAGCTTCCAGGAAAACTTAATACAA
CTGAAAGAGAAGATGAAGAGAGGAAGCGAGACCCGACTAAGAGAGCTGGAAAGAACGCTG
GAACACAAGCTGAAGATTCAAGAAGAACTACATATTGAGGGATTTGAAAAGGAATCTGAG
AAGATGGGGAAAGAGATAAATCAACTA
>Miniopterus_natalensis_GBP5_XM_016211341.1       
ATGGCCTCAGAGATCCACATGCCATGCCCAGTGTGTCTCATTGAGAACATCAAAGGGCGA
CTGGAAGTTAATCAGGAAGCTCTGAAGATCCTGTCTTCCTTCACACGGCCTCTTGCCGTG
GTGGCCATTGTGGGCCTCTACCGCACTGGCAAATCCTACCTGATGAACAAGCTGGCGAGG
AAGAAAGAGGGCTTCTCAGTTGGATCCACGGTGCAGTCTCATACCAAGGGAATCTGGATG
TGGTGTGTTCCTCATCCCAAGAAGCCAAACCACACTCTAGTTCTGCTTGACACCGAGGGA
CTTGGAGATGTAGAGAAGGGTGACAAGAACAATGATACTCACATCTTTGCACTGGCAATA
CTACTGAGCAGTACCTTTGTTTACAACACCATGAACAAAATTGACCAGAGGTCTATCGAT
CTATTGCATTATGTAACAGAACTGTCAAATCTGCTCAAGACAGTATATTCACCTGATCTT
GATGGGGCT~~~~~~GAAGATGCAGCTGACATTGTGAGCTTCTACCCAGACTTAGTGTGG
ATTCTGAGAGATTTCTTCCTATCCCTGGAA~~~GCAGATGGGCAGCACATCACAGCAGAT
GACTACCTGAAGAACTCCTTGAAGCTGAAGCAAGACACTGATCAAAGTCATCAAAATTTT
AATATGCCCCGTCTTTGTATACAAAAATTCTTTCCAACAAAGAAATGCTTTGTCTTTGAC
TCACCCACTCACCGGAAGAAGCTTGCCCAG~~~CTTCAGACACTGCATAATGATGAACTG
GATCCTGACTTTGTGCAACAAGTGGCAGATTTCTGTTCCTACATCTTTCACCATTCCAAG
ACTAAAACTCTTTCAGGAGGCATCCAGGTCAATGGACCTCGTCTAAAAAGCCTGGTGCTT
GCCTATGTCAATGCCATCAACAATGGGAATTTGCCTCGCATGGAGAACTCAGTCTTGTCC
TTGGCCCAAATCAAGAACTCAGCAGCAGTACAAAAGGCCATAGCCCACTATGACCTG~~~
~~~~~~CAGATGGGCCAGAAGGTG~~~~~~CAGCTGCCCACAGAAACCCTCCAGGAGCTG
TTGGACCTGCACAGGGCCAGTGAGAAAGAGGCCATCGAAGTCTTCATGAAGAATTCCTTC
AAGGATGTAGACCAAAGATTCCAGAAGGAATTAAAGACCCTGCTAGAAGCAAAACAGGAT
GACTTTTGTAAGCAGAACTTGGAGGCATCATCAGAGCGTTGCTCAGCTTTACTTCAGGAT
ATTTTTGGTCCTCTAGAAGAAGAT~~~GTGAGAAAGGGGATTTATGCAAAGCCAGGGGGG
CATCGCCTCTTCATTCAGAAGACAGAAGAGCTGACGGCAAAGTACTACCGG~~~~~~GAG
CCCAGGAAAGGAATACAGACTGAAGAAGCTCTGCAAAAATATTTACAGTCCAAGGAGTCT
GTGAGTGATGCCATTCTACACGTAGACCAGGCTCTCACCGCAAGGAAAAGGGAGATGGAA
GAAGTACATTTGAAAGAACAGGCTGCGAACGCTGTAGCACAAATGTTGCTGCTGATTCAG
AGGTGGAACCAGCGGATCATGGAGGAGAGGGAGAGAGAACATCAGACGCTATTGAGACAA
ATGGAGAAACAGCATCGGAGGAAAATGGAAATAGAGGGAGCCCGGTATCTGGCACAGCAA
CAGAGGGATTTGGAACATCAGCTCCAGGAAGAGGCTGCACAGCGGAGGGAGAGAGCCGAA
GCTGAAAAGAGAAGACTCCAGAGGGAG
>Miniopterus_natalensis_GBP1_XM_016211332.1       
~~~~~~~~~~~~ATGGACATGCCAGGTCCCGTGTGCCTCATTGAGAACAATAAAGAGCGA
CTAGTGGTTAATCCAGAAGCTCTGAAGATCCTGTCTGCCATTACACAGCCTGTTGTGGTG
GTGGCCATTGTGGGCCTCTACCGCACAGGCAAATCTTACCTGATGAACAAGCTGGCTGGG
AAAACAAGAGGCTTCTCTCTGGGCTCCACAGTACAGTCTCACACCAAGGGAATCTGGATG
TGGTGTGTGCCTCATCCCAAGAAACCAAAACACACCCTAGTTCTCCTTGACACTGAAGGC
CTGGGAGATGTAGAGAAGGGTGACAACAAAAATGACTCCTGGATCTTCGCCCTGGCAATA
CTGCTGAGCAGCACCTTTGTGTACAATAGCATGGGGACCATAAACCAGCAGGCCATGGAT
CAACTGCACTATGTGACAGAGCTGACAGATCGAATAAGGGCAAAATCTTCACCTGATGCA
AATAATGTT~~~~~~GAGGATTCAGCTGACTTTGTGAGCTTCTTTCCAGATTTTGTGTGG
ACACTGAGGGATTTCTCCCTAGTGTTGGAA~~~GTGGATGGACAATCCATCTCACCAGAC
GAGTACCTGCAGAATTCACTCAAACTTAAGCATGGTACCACTGATAAAGATAAAAAATTT
AACCTGCCCCGACTCTGCATCCGGAAGTTCTTCCCGAACAAGAAATGCTTTATCTTTGAC
CGGCCCACTCACCGGAAGAAGCTAAGCGAA~~~CTGGAGACCATGCACGACGACGAGCTG
GACTCCGAATTTGTGCAACAAGCTGCAGACTTCTGCTCCTACATCTTCAGCAGTTCCAAA
GTCAAAACTCTTTCAGGAGGCATCCAGGTCAACGGGCCCCGCCTGGAGAGCCTGGTGCTG
ACCTATGTCAATGCCATCAGCAGTGGGGATCTGCCCTGCATGGAGAATGCAGTCCTGGCC
TTGGCCCAGATAGAGAACTCGGCTGCAGTGCAAAAGGCCATTGACCACTATGACCGG~~~
~~~~~~CAGATGGGTGAGAAGGTG~~~~~~CAGCTGCCCACAGAAACCCTCCAGGAGCTG
CTGGACCTGCACAGGGCCAGTGAGAAAGAGGCCATCGAAGTCTTCATGAAGAATTCCTTT
AAGGATGTAGACCAATTATTTCAAAAGGACTTAGGGGCCCAGCTAGAGAAAAGGCTAGAA
GACTTCTGTAAACAGAATAAGAAAGCATCATCGGATCGCTGCTCGGCTTTACTTAAAGAT
ATTTTCAGTTCTTTAGAAGAAGAT~~~ATAAAGCAGGGGGTTTATTCTAAACCAGGAGGA
TACCGTCTCTTCATCCAGGTTATGAAAGAGCTGAAGGAAAAGTACTATCAG~~~~~~GAA
CCCAGAAAGGGAATACAGAGTGAAGAAGTTCTTCAGACATACTTGAAGTCCAAGGAGTCT
GTGACTGATGCAATTCTACAGACAGACCAGACTCTCAAGGAAAAGGAAAAGGAGATCGAA
GTGCAACGTGTGAAAACTGAATCTGCAGAGGCTGCAGCAAAAATGTTGCAGGAAATACAG
AAGGAGAATCAGCAGGTGATGGAGGAGAAAGAAAAGAGTTATCAGGAACATGTGAGACAA
CTGACTGAGAAGATGGAGAAAGAGAGGGCCCAGTTAATTGCAGAGCAAGAGAGGACTCTC
GCTCTTAAACTTAAGGAACAGGCCCAGTTACTAAAGGAAGGATTCCAAGGTCAGAACCGA
CAACTTCAGAGAGAAATAGAAGATCTC
>Miniopterus_natalensis_GBP4_XM_016211336.1       
ATGGCCTCTGAATACACCATGATGGACCCCATTTGTCTGGTGGAAAACCAGAAAAATCAG
CTGACAGTAAATCTAACAGCACTGGAGATTCTCGACAACATCTCGCAGCCTGTGGTGGTG
GTGGCCATCGCAGGACTGTATCGGACAGGAAAGTCCTACCTGATGAACCGCCTGGCAGGA
CAGAACCATGGTTTCCCCCTGGGCTCCACAGTGAGGTCTGAAACCAAGGGCATCTGGATG
TGGTGTGTGCCTCACCCCTCCAAGCCGAACCACACTCTGGTCCTTCTGGACACCGAGGGC
CTGGGCGATGTGGGAAAGGGCGACCCTAAGAATGACCCGTGGATCTTTGCCCTGGCCGTG
CTCCTGAGCAGCATGTTTGTCTACAACAGCATGAGCACCATCGACCACCAGGCCCTGGAG
CAGCTGCACTACGTGACTGAACTCACAGAGCTCATCAGGACAAAATCCTCCCCCAGCTCT
GGTGACATA~~~~~~GAGGACTCGGCCGAGTTTTTAAGTTTCTTTCCAGACTTTGTTTGG
GCTGTACGTGATTTCACACTGGAGCTGGAG~~~TTAGACGGACGCCCCATCTCTGAAGAT
GAGTACCTGGAGAATGCCTTGAAGCTGATTCCAGGCGAGGATCCCCAAATCCAGAAATCC
AACATGCCTAGAGAGTGTATCAGGAAGTTCTTTCCCAGGTGGAAGTGCTTCGTCTTTGAC
CAGCCTACAACTGACAAAAAATTATTACACCATATGGAGGAGGTGTCAGATAACCAACTA
GAATGGAATTTCCAGGAGCAATCCAAAAACTTCTGTCAATATATCTTTACACATGCAAAA
CCCAAGACCATAAGAGATGAAATCATTGTCACTGGAAATGGGCTGGGCACGCTGGCAAAG
GCCTATGTGGATGCCATCAACAGTGGAGGAGTGCCTTGTTTGGAGAACGCGGTGACAGCT
CTGGCCCAGCTTGAGAACTCGGCGGCCGTGCAGAAGGCAGCCGAGCACTACAGCCAG~~~
~~~~~~CAGATGGACCAGCTAGTG~~~~~~GAGTTCCCCACAGACACGCTCCAGGAGCTG
CTGGACCTGCACGCAGCCTGTGAGAAGGAGGCCATTGCAATCTTCATGGAGAAGTCCTTC
AGGGATGAAAACCAGGTGTTCCAGAAGAAGCTTATGGAAACCATAGAGATGAAGAAGGGA
CATTTCTTGCTGCAGAATGAAGAGGCATCTGGCAAATATTGCCAGGCTCAGCTTAAGCAG
CTGTCAGAGCCCTTGATGGAAAGT~~~ATTTCAGGAGGAACTTTCTCTGTGCCTGGTGGA
TACAATCTCTACTTAGAAGCAATGGACAAGCTTGAAGAATCTTATACCCTG~~~~~~GTG
CCCAAGAAAGGAGTTAAGGCAAATGAGGTTCTCCAAGGCTTCCTGCAGTCACAAGCAGCA
ACAAAGGACTCCATCCTGCAGGCAGACACAGCCCTCACGGCCACAGAGAGGGCCCTGGCA
GCTGAGCGTGCCAAGAACTGGGAAGCTGAGAAGGAGCTGGAGCTGCTAAGACAGAAACAG
AAGGAAGAGCAGGAAAAATCGGAGGCTCAAGAGAAAAGCTTCCAGGAAAACTTAGTGCAA
CTGAAGGAGAAGATTAAGAGAGAAAGCGAAAACCGATTGAGAGAGCAGGAAAGAATGCTG
GAGCACAAGCAGAAGATCCAAGAAGAACTACTTATTGAGGGATTTGAAAAGGAATCGGAG
AAGATGAGGAAAGAGATAAATCAACTA
>Miniopterus_natalensis_GBP6_XM_016197210.1       
ATGGCATCCATACCCAGCATGGTGGCCCCCATTTGTCTGGTGGAAAACAGCAATGAGCAG
CTGTCAGTGAATCAGGAAGCTCTGCAGATTCTTGACCAGATTTCTCAGCCAGTGGTGGTC
GTGGCCATTGTAGGACTGTATCGTACAGGCAAGTCCTACTTGATGAACCGTCTTGTAGGA
CAGAACCATGGCTTCCCTCTGGGCTCTACGGTGCAGTCTGAAACCAAGGGCATCTGGATG
TGGTGTGTGCCTCACCCCTCTAAGACTGATTGCACTCTGGTCCTTCTGGACACCGAGGGC
CTGGGCGATGTGGAAAAGGGTGACCCTAAGAATGACTCGTGGATCTTTGCCCTGGCCGTG
CTCCTGAGCAGCACCTTTGTCTACAACAGCATGAGCACCATCAACCACCAGGCCCTGGAG
CACCTGCATTATGTGACAGAGCTGACAGAACTCATCAGGGCAAAGTCCTCTCCTACATCA
GATGGAGTA~~~~~~GAAGATTTCTCAGAGTTTGTGAGTTTTTTTCCAGACTTTATCTGG
ACTGTGCGGGATTTCACCCTGGAGCTGATG~~~TTAACCGGCTGCCCTATCACAGAAGAT
GAGTACCTGGAGAATGCCTTGAAGCTGATTCCAGGCATGGATCCCAAAATACAAAGGTCC
AATCTGCCCAGAGAGTGTATCCGGCATTTCTTCCCAAAACGGAAGTGTTTTGTCTTTGAC
CGGCCAACAAATGATAAAAAACTCCTAGCCAATATTGAGAAGATTGAAGAACACCAACTG
GACCCTCAATTCCAGGAACAAACACAGAATTTCTGTTATCACATCTTCACCCAGGCGAGG
ACCAAGACCCTCAGAGAAGGAATCATAGTCACCGGGAAACGGCTAAAGACTCTGGTGGTG
ACTTATGTGGATGCCATCAACAGTGGAGGAGTGCCTTGTTTGGAGAACGCGGTGACAGCT
CTGGCCCAGCTTGAGAACTCGGCGGCCGTGCAGAAGGCAGCCGAGCACTACAGCCAG~~~
~~~~~~CAGATGGACCAGCTAGTG~~~~~~GAGTTCCCCACAGACACGCTCCAGGAGCTG
CTGGACCTGCACGCAGCCTGTGAGAAGGAGGCCATTGCAATCTTCATGGAGAAGTCCTTC
AGGGATGAAAACCAGGTGTTCCAGAAGCATCTTGTGCAGATGATCAGGGATAAGAAGGAT
GAGTTTGTGCGGAGGAATGAAGAGGCATCTACCAAATACTGTGAGGCTGAACTTGAACAG
CTTTCAGTGAACCTACTGGAAAGT~~~ATTTCAGCAGGCATTTTCTCTGTTCCTGGTGGT
TACGAGCTCTACATGGAAGCAAAGGACAGGATTGAACGGGACTACTGGCAA~~~~~~GTG
CCCAGGAAAGGGGTGAAGGCAAAGGCGGTGCTCCAGAGCTTCCTGCGGTCGCAGGTGGCC
ATCGGGAAGTCCATCCTGCAGGCGGACAGAGCGCTCACGGACAAGGAGAAGGCCATGGCA
GAGGAGCGGGCCAGGAAGGAGGCAGCTGAGAAGGAACAGGAGCTGATGACACAGAAACTG
CAGGAGCAGCAGCAGCAGATGGAGGCGCAGAAGAGGAGTCTCGAGGAAAATATATGTCAA
CTGAAGGAGAAGATGGAGAGGGACAGAGAGAACCTAATCAGAGAGCAGAACTCGATGTTG
GAGCATAAACTGAAGGTTCAAAGAGATCTGCTGAAAGAAGGATTTACAAAGAAATCTGAA
GAGATGAATGCAGAGATCAATCGTTTG
>Miniopterus_natalensis_GBP6_XM_016211343.1       
~~~~~~~~~~~~~~~~~~~~~~~~~~~~~~~~~~~~~~~~~~~~~~~~~~~~~~~~~~~~
~~~~~~~~~~~~~~~~~~~~~~~~~~~~~~~~~~~~~~~~~~~~~~~~~~~~~~~~~~~~
~~~~~~~~~~~~~~~~~~~~~~~~~~~~~~~~~~~~~~~~~~~~~~~~~~~~~~~~~~~~
~~~~~~~~~~~~~~~~~~~~~~~~~~~~~~~~~~~~~~~~~~~~~~~~~~~~~~~~~~~~
~~~~~~~~~~~~~~~~~~~~~~~~~~~~~~~~~~~~~~~~~~~~~~~~~~~~~~~~~~~~
~~~~~~~~~~~~~~~~~~~~~~~~~~~~~~~~~~~~~~~~~~~~~~~~~~~~~~~~~~~~
~~~~~~~~~~~~~~~~~~~~~~~~~~~~~~~~~~~~~~~~~~~~~~~~~~~~~~~~~~~~
~~~~~~~~~~~~~~~~~~~~~~~~~~~~~~~~~~~~~~~~~~~~~~~~~~~~~~~~~~~~
~~~~~~~~~~~~~~~~~~~~~~~~~~~~~~~~~~~~~~~~~~~~~~~~~~~~~~~~~~~~
~~~~~~~~~~~~~~~~~~~~~~~~~~~~~~~~~~~~~~~~~~~~~~~~~~~~~~~~~~~~
~~~~~~~~~~~~~~~~~~~~~~~~~~~~~~~~~~~~ATGGATCCCAAAATACAAAGGTCC
AATCTCCCCAGAGAGTGCATCCGGCATTTCTTCCCAAAACGGAAGTGTTTTGTCTTTGAC
CGGCCAACAAATGATAAAAAACTCCTAGCCAATATTGAGAAGGTTGAAGAAAACCAACTG
GACCCTCAATTCCAGGAACAAACAAAGAATTTCTGTTATCACATCTTCACCCAGGCGAGG
ACCAAGACCCTCAAAAAAGGAATCCTGGTCACCGGGAAACGGCTAAAGACTCTGGTGGTG
ACTTATGTGGATGCCATCAACAGTGGAGGAGTGCCTTGTTTGGAGAACGCGGTGACAGCT
CTGGCCCAGCTTGAGAACTCGGCGGCCGTGCAGAAGGCAGCCGAGCACTACAGCCAG~~~
~~~~~~CAGATGGACCAGCTAGTG~~~~~~GAGTTCCCCACAGACACGCTCCAGGAGCTG
CTGGACCTGCACGCAGCCTGTGAGAAGGAGGCCATTGCAATCTTCATGGAGAAGTCCTTC
AGGGATGAAAACCAGGTGTTCCAGAAGCATCTTGTGCAGATGATCAGGGATAAGAAGGAT
GAGTTTGTGCGGAGGAATGAAGAGGCATCTACCAAATACTGTGAGGCTGAACTTGAACAG
CTTTCAGTGAACCTACTGGAAAGT~~~ATTTCAGCAGGCATTTTCTCTGTTCCTGGTGGT
TACGAGCTCTACATGGAAGCAAAGGACAGGATTGAACGGGACTACTGGCAA~~~~~~GTG
CCCAGGAAAGGGGTGAAGGCAAAGGCGGTGCTCCAGAGCTTCCTGCGGTCGCAGGTGGCC
ATCGGGAAGTCCATCCTGCAGGCGGACAGAGCGCTCACGGACAAGGAGAAGGCCATGGCA
GAGGAGCGGGCCAGGAAGGAGGCAGCTGAGAAGGAACAGGAGCTGATGACACAGAAACTG
CAGGAGCAGCAGCAGCAGATGGAGGCGCAGAAGAGGAGTCTCGAGGAAAATATATGTCAA
CTGAAGGAGAAGATGGAGAGGGACAGAGAGAACCTAATCAGAGAGCAGAACTCGATGTTG
GAGCATAAACTGAAGGTTCAAAGAGATCTGCTGAAAGAAGGATTTACAAAGAAATCTGAA
GAGATGAATGCAGAGATCAATCGTTTG
>Molossus_molossus_GBP1_XM_036257569.1            
ATGGCACCAGAGATCCACATGCCAGGCCCAGTGTGCCTCATTGAGAACACCAGCGGGCGA
CTGGTAGTGAACCAGGAAGCTCTGAAGACCCTGTCTGCCTTCACACAGCCTCTGGTCGTG
GTGGCCATTGTGGGCCTCTACCGCACTGGCAAATCCTACCTGATGAACAAGCTGGCCGGG
AAGAAAAAGGGCTTCTCTCTGGGCTCCACGGTGCAGTCTCACACCAAGGGCATCTGGATG
TGGTGTGTGCCTCATCCTGAGAAGCCAGACCACATCCTCGTTCTGCTTGACACCGAGGGC
CTGGGGGATGTAGAGAAGGGTGACAACCAAAATGACTCTTGGGTCTTTGCCCTGGCAATA
CTGCTGAGCAGCACCTTCGTGTACAACAGCATGGGGACCATAAACCAGCAGGCCATGGAC
CAACTGTACTACGTGACAGAGCTGACAGATCGAATAAGGGCCAAGTCTTCACCTGAGGCA
GATGAGCTT~~~~~~GAGAATTCAGCTGAGTTTGTGAGCTTCTTTCCAGATTTTGTGTGG
ACGCTGAGGGATTTCTCCCTAGACTTGGAA~~~GCAGATGGACAGCCCATCTCAGCAGAC
GAGTACCTGGAGAACTCACTCAAACTTAAGCAAGGTACCAGTCCTAAAGATAAAAATTTT
AATCTGCCCCGACTCTGCATCCGGAAGTTCTTCCCAAAGAAGAAATGCTTCATCTTCGAT
CGGCCCACTCACCGGAGGAAGCTTGGCCAG~~~CTGGAGACACTGCATGATGACGAGCTG
GACTCGGAATTCCTGCAGCAAGCTGCTGACTTCTGCTCCTACATCTTCCACAATTCCAAA
ATTAAAACTCTGTCAGGGGGCATCCAGGTCAATGGGCCGCGACTGGAGAGCCTGGTTGTG
ACCTATGTCGATGCCATCAGCAGCGGGGATCTGCCCTGCATGGAGAACGCAGTCCTGGCC
TTGGCCCAGATCGAGAACTCGGCTGCAGTGCAAAAGGCCATTGCCCACTATGACCAG~~~
~~~~~~CAGATGGCTGGGAAGGTG~~~~~~CAGCTGCCCACGGAAACCCTCCAGGAGCTG
CTGGACCTGCACAGGGACAGTGAGAAAGAGGCCATCGAAGTCTTCATCAAGAATTCCTTC
AAGGATGTAGACCATTTATTTCAAAAGAAATTAGCGGCTCAGCTAGAAGAAAAGCGAGAT
GACTTTTGTCAACAGAATGTGAAAGCATCATCGGATCGCTGCTCAGCTTTACTTAAGGAA
ATCTTCAGTCCTTTAGAAGAAAAT~~~GTAAAGCAGGGAGTTTATTCTAAACCAGGAGGA
TATCGTCTCTTTATCCAGACTATGCAAGAGTTGAAGAAAAAGTACCTTCAG~~~~~~GAA
CCCAGGAAGGGAATACAGAGTGCAGAAATTCTTCAGGCATACTTGCAGTCCAAGGAGTCT
GTGACTGACGCAATTCTACAGACAGACCAGACTCTCACAGAAAAGGAAAAGGAGATCGAA
GTGCAACGTGTGAAAGGTGAATCTGCAGAGGCTGCAGCAAAAATGTTGGAGGAAATGCAA
AAGAAGAACCAGCAGATAATGGAGGAGAAAGAAAAGAGTTATCAGGAACATGTGAAACAA
TTGACTGAGAAGATGGAGATGGAGAGGGCCCAGTTAATGGCAGAGCAAGAGAGGGTTGTC
AATCTTAAACTTCAGGAACAAGCCCGGTTGCTACAGGAAGGGTTTAAGAAGGAGAGCACA
CAACTTCAGAACGAAATACAGACTCTC
>Molossus_molossus_GBP5_XM_036256772.1            
ATGGCCTCCGAGATGCACATGCCAGGCCCAGTGTGCCTCATTGAGAACATCAGCGGGCAA
CTGGTAGTGAACCAGGAAGCTCTGAAGACCCTGTCTGCCTTCACACAGCCTCTGGTCGTG
GTGGCCATTGTGGGTCCCTACCGCACTGGCAAATCCTACCTGATGAACAAGCTGGCCGGG
AAGAAAGAGGGCTTCTCTGTTGACTCCACGGTGCAGTCTCACACCAAGGGCATCTGGATG
TGGTGTGTGCCTCATCCTGAGAAGCCAGACCACACCCTCGTTCTGCTTGACACGGAGGGA
CTCGGAGATGTGGAGAAGAATGACAAGAACAATGATACTCAGATCTTTGCACTGGCGATA
CTACTGAGTAGCACCTTTGTTTACAACACCATGAACAAAATTGACCAGAGGACCATCGAT
TTACTGCATTATGTAACAGAGTTGTCCGATCTGCTCAGAAGAGTATCTTCAACGGATCTT
GATGGGGTT~~~~~~GAAGATGCAGTTGATGCTGTGAGCTTCCGTCCAGACTTAGTGTGG
ACTCTGCGAGATTTCTACCTTTCCCTGGAA~~~GCAGATGGGCAACAGATCACAGCAGAT
GACTACCTGGAGAATTCACTGAAGCTGAAAGAAGACACTGATCAAAGTCATCAAAATTTC
AATTTGCCCCGTCGTTGTATACAGAAATTCTTTGCAACAAAGAAATGCTTTGTCTTTGAC
CAGCCCATTCACCGGAAGAAGCTTGCCCAG~~~CTTCAGACACTGCAAAACGATGAACTG
GATCCTGACTTTGTGCAACAACTGGCAGATTTCTGTTCCTACATCTTTCACCATTCCAAG
ACTAAGTCTCTTTCAGGAGACATCAAGGTCAATGGACCTCATCTAGAAAGCTTGGTGCTG
AAATATGTCAATGCCATCAGCAGTGGGAAGCTGCCCTGCATGGAGAACTCAGTCGTGGCC
TTGGCCCAGATCAAGAACTCAGCCGCAGTACAAAAGGCCATTGCCCACTATGACCAG~~~
~~~~~~CAGATGGCTGGGAAGGTG~~~~~~CAGCTGCCCACAGAAACCCTCCAGGAGCTG
CTGGACCTGCACAGGGACAGTGAGAAAGAGGCCATCGAAGTCTTCATCAAGAATTCCTTC
AAGGATGAGGACCAAAGGTTCCAGAAGGAATTAGGGACCTTGCTAGAAGAAAAACAGAAC
CACTTTTGTAAGCAGAACGCGGAGGCCTCATCGGAGCGTTGCTCAGCTTTACTTCGGGAT
ATTTTTGGTCCTCTAGAACAAAAT~~~GTGAAGCAGGGGATTTATTCAAAGCCAGGAGGG
CATTGCCTCTTCATTCAGAAGACAGAAGAGCTGAAGGCAAAATACTATCAG~~~~~~GAG
CCCAAGAAAGGAATACAGGCTGAAGAAGCTCTGCAAAAATATTTAGAGTCCAAGAAGTCT
GTGAGTGATGCCATTCTACAGACGGACCAGGCTCTCACAGCGAGGGAAAAGCAGATGCAA
GAAGCACGTTTGAAAGCACAGGCTGCAGAGGCTGAAGCACAAAGGTTGGCGGAAGCTCAA
AGGCAGCACCAGCAAATGATGCAGCAGAGGGAGAGAGAGCATCAGGAGCACCTGAGACAA
ATGGAGATCATCAGAGCCCAACGTCAGGCAGAAGCGCAGAGGGCTTTGGAACGCCGGCTC
CAGGAAGAGGCTGAAAAGCAGAAGGCAATGATTCAAGCTGAACAGATGAGACTTCAGAAC
GAGGTCCTGAGGCTACAGCAGAGCATC
>Molossus_molossus_GBP6_XM_036255692.1            
ATGGCATCTAGACCCAACATGATGGCCCCCATTTGTCTGGTGGGAAACAGCAATGGGCAG
CTGTCAGTGAATCAGGAAGCTCTACAGATTCTTGACCAGATTTCTCAGCCTGTGGTGGTC
GTGGCCATTGTAGGAATGTATCGTACAGGCAAATCCTACTTGATGAATCAACTTGCAGGA
CAGAACCATGGTTTCCCTCTGGGCTCTACAGTGCAGTCTGAAACCAAGGGCATCTGGATG
TGGTGTGTGCCTCACCCCTTAAACACTGATCACACTCTGGTCCTTCTGGACACCGAAGGT
CTGGGCGATGTGGAAAAGGGCGACCCTAAGAATGACTCGTGGATCTTTGCCCTGGCCGTG
CTCCTGAGCAGCATGTTTGTCTACAACAGCATGGGCACCATCAACCACCAGGCCCTGGAG
CAGCTGCAGTATGTGACAGAGCTGACAGAACTCATCAGGGCCAAGTCCTCCCCTCCACCA
GATGGAGTA~~~~~~GACGATTCCTCAGAGTTTGTGAGCTTCTTTCCAGACTTTATCTGG
GCTGTACGGGATTTCACCCTGGAGCTGAAG~~~TTAAATGATCACTCCATCACAGAAGAT
GAATACCTGGATAATGCCTTGAAACTAATTCCAGGCAGGAGTCCCAAAGTCCAAATATCC
AATCTTCCCAGAGAGTGTATCCGACATTTTTTTCCAAAAAGGAAGTGTTTTGTCTTTGAC
CGACCAACAACTGACAAAGATCTCCTAGCCCATATTGAGACGGTTGCAAAACACCAAATG
GATCCTAAATTCCTGGAACAAACAAAGATGTTCTGTTCTTACATCTTCACCCAGGCGAGG
ACTAAGACCCTCAGAGAGGGAATCCCTGTCACTGGGAAACGGCTGAGGACTCTAGTGGTG
ACTTATGTGGACACCATCAAGAGTGGGGCTGTGCCTTGTTTGGAGAACGCAGTGACAGCT
CTGGCTGAGCTTGAGAACTCAGCAGCCGTGCAGAAGGCGGCCGATCACTACACTGAG~~~
~~~~~~CAGATGGCCCAGCGAGTG~~~~~~AGCTTCCCCACAGACTCACTCCAGGAGCTG
CTGGACCTGCATGCAGCCTGCGAGAGAGAAGCCATTGCCATCTTCATGCAGAACTCCTTC
AAGGATGACAACCAGATGTTCCAGAAGAATCTTGTGGAAATCATACAGGGTGAGAAGGAT
GGGTTCTTGAAGCAGAATGAAGAGGCATCTGTTAAATACTGCCAGGCTAAACTGGATCAG
CTTTCAGTGGCCCTACAGGAAGGT~~~ATTTCAGCAGGAATGTTCTCTGTTCCTGGTGGG
CATAAGCTCTACATGGAAACAAAGAAAAAGATTGAAGAGGACTACTTCCAA~~~~~~GTG
CCCAGGAAAGGAGTGAAGGCCAATGAGGTCCTCCAGAGCTTCCTGCAGTCTCAGGCACCA
ATAGAGAAATCCATCCTGCAGGCAGACAAAGCGCTCACGGACCAGGAGAAGGCCATGGCA
GAGGAGCGGGCCAGGAAGGAGGCAGCTGAGAAGGAACAGGAGCTGATGAGACAGAAACTG
CAGGAGCAGCAGCAGCAGATGGAGGCGCAGAAGAGGAGTCTTGAGGAAAATATGCTTCAA
CTGCAGGAGAAGCTGGAGAGAGACAGAGAGAACTATATAAAAGAGCAGAATATGATGTTG
CAGCATAAACTGAAGGTTCAAGAAGATATGCTTAAAGATGGATTTACAAAACAAGCTGAA
GCACTGAATAATGAAATCAGTCACTTG
>Molossus_molossus_GBP6_XM_036255693.1            
ATGGCATCTAGACCCAACATGATGGCCCCCATTTGTCTGGTGGGAAACAGCAATGGGCAG
CTGTCAGTGAATCAGGAAGCTCTACAGATTCTTGACCAGATTTCTCAGCCTGTGGTGGTC
GTGGCCATTGTAGGAATGTATCGTACAGGCAAATCCTACTTGATGAATCAACTTGCAGGA
CAGAACCATGGTTTCCCTCTGGGCTCTACAGTGCAGTCTGAAACCAAGGGCATCTGGATG
TGGTGTGTGCCTCACCCCTTAAACACTGATCACACTCTGGTCCTTCTGGACACCGAAGGT
CTGGGCGATGTGGAAAAGGGCGACCCTAAGAATGACTCGTGGATCTTTGCCCTGGCCGTG
CTCCTGAGCAGCATGTTTGTCTACAACAGCATGGGCACCATCAACCACCAGGCCCTGGAG
CAGCTGCATTATGTGACACAGCTGACAGAACTCATCAGGGCCAAGTCCTCCCCTACACCA
GATGGAGTA~~~~~~GACGATTCCTCAGAGTTTGTGAGTTTCTTTCCAGACTTTATCTGG
ACTATACGGGATTTCACCCTGGAGCTGAAG~~~TTAAATGGTCACTCCATCACAGAAGAT
CAGTACCTGGATAATGCCTTGAAACTGATTCCAGGCAGGAATCCCAGAGCCCAAATATCC
AATCTTCCCAGAGAGTGCATCCGACATTTTTTTCCAAAAAGAAAGTGTTTTGTCTTTGAC
CGACCAACAACTGACAAAGATCTCCTAGCCCATATTGAGAAGGTTGCAACACACCAACTG
GATCCTAAATTCCTGGAACAAACAAAGATATTCTGTTCTTACATCTTCACCCAGGCGAGG
ACTAAGACCCTCAGAGAGGGAATCCCTGTCACTGGGAAACGGCTGAGGATTCTGGTGGTG
ACTTACGTGGATACCATCAAGAGTGGAGCTGTGCCTTGTTTGGAGAACGCGGTGACAGCT
CTGGCTGAGCTTGAGAACTCAGCAGCCGTGCAGAAGGCGGCCGATCACTACACTGAG~~~
~~~~~~CAGATGGCCCAGCGAGTG~~~~~~AGCTTCCCCACAGACTCGCTCCAGGAGCTG
CTGGACCTGCACGCAGCCTGCGAGAGGGAAGCCATTGCCATCTTCATGGAGCGCTCCTTC
AAGGATGACAAGCAGATGTTCCAGAAGAATCTTGTGGAAATCATACAGAATAAGAAGGAT
GGGTTCTTACAGCAGAATGAAGAGGCATCTGTTAAATACTGCCAGGCTAAACTGGATCAG
CTTTCAGTGGCCCTACTGGAAGGT~~~ATTTCAGCAGGAATGTTCTCTGTTCCTGGTGGG
CATAAGCTCTACTTGGAAACAAAGGAAAAGATTGAAGAGGACTACTTCCAA~~~~~~GTC
CCCAGGAAAGGAGTGAAGGCGAATGAGGTCCTCCAGAGCTTCCTGCGGTCTCAGGCACCG
ATAGAGAAATCCATCCTGCAGGCAGACAAAGCGCTCACGGACCAGGAGAAGGCCATGGCA
GAGGAGCGGGCCAGGAAGGAGGCAGCTGAGAAGGAACAGGAGCTGATGAGACAGAAACTG
CAGGAGCAGCAGCAGCAGATGGAGGCGCAGAAGAGGAGTCTTGAGGAAAATATACTTCAA
CTGAGGGAGAAGCTGGAGAGAGACAGAGAGAACTTAATAAGAGAGCAGAATATGATGTTG
CAGCATAAACTGAACGTTCAAGAAGATATGATTAAAGATGGATTTATGAAGAAAGCTGAA
GAGATGAATGATGAGATCAATTACTTG
>Molossus_molossus_GBP7_XM_036257572.1            
ATGGCCTCCGAATACACCATGATGGACCCCATCTGTCTGGTGGAAAACCAGAAAAATCAG
CTGGTGGTAAATCCAAAAGCACTAGAGATTCTTGACAAGATCGATCAGCCTGTGGTGGTG
GTGGCCATCACAGGACTGTATAGGACAGGAAAGTCCTACCTGATGAACCGCCTGGCAGGA
CAGAACCATGGTTTCCCTCTGGGATCCATGGTGAGGTCTGAAACCAAGGGCATCTGGATG
TGGTGTGTGCCGCACCCCTCTGAGTCGAACCACACTCTGGTCCTTCTGGACACTGAGGGC
CTGGGCGATGTGGAAAAGAGCGACCCTGAGAATGACTCGTGGATCTTTGCCCTGGCCGTG
CTCCTGAGCAGCATGTTGGTCTACAACAGCATGGGCACCATCAACCACCAGGCCCTGGAG
CAGCTGCACTACGTGACTGAACTAACAAAGCTGATCAGGACAAAATCCTCCCCCAGCTCT
GATGAGGAA~~~~~~GATGACTCAGCTGAGTTTGTGAGTTTCTTCCCAGACTTTGTTTGG
GCTGTACGAGATTTCATGCTGGAGCTGAAG~~~TTAGATGAACGCACCATCACTGAAGAT
GAGTACCTGGAGAATGCCTTGAAGTTGATTCCAGGCGAGGATCCGCAAATCCAGAAATCC
AACATGCCTAGAGAGTATATCAGGAAGTTCTTTCCAAGGCGAAAGTGCTTTGTCTTTGAC
CAGCCTACAAATGACAAAAAACTATTGCTCCATATGCAGGAGGTGTCAGAAAACCAACTA
GAAGGGCATTTCCAGGAGCAATCTAAAAATTTCTGTCAATATATCCTCACACATGCAAGC
ACCAAGAACCTAAGAGAAAAAATCATT~~~ACTGGAAACGGGCTCGGGACCCTGGCAAAG
GCCTATGTGGATGCCATCAACAGTGGAGCAGTGCCTTGTTTGGAGAACGCGGTGACAGCT
CTGGCTGAGCTTGAGAACTCAGCAGCCGTGCAGAAGGCGGCCGATCACTACACTGAG~~~
~~~~~~CAGATGGCCCAGCGAGTG~~~~~~AGCTTCCCCACAGACTCGCTCCAGGAGCTG
CTGGACCTGCACGCAGCCTGCGAGAGGGAAGCCATTGCCATCTTCATGGAGCGCTCCTTC
AAGGATGACAAGCGGGGGTTTCAGAAGAAGCTTGTGGAAATAATAGAGATGAAGAAGGAA
GACTTTTTGCTTCAGAATGAACAGGCATCTGGCAAGTATTGCCAGGCTCAGCTTGAGCAG
CTTTCAGAGCCCTTGATAGATGAT~~~ATTTCAAGAGGAACTTTCTCAGTGCCTGGGGGA
TACAACCTCTACTTAGAAGCAATGGACAAGTTTGAACAGTCCTATAACCTG~~~~~~GTG
CCCAGGAAAGGAGTGAAGGCAAATGAGGTCCTCCAGACCTTCCTGCAGTCACAGGCTGCA
ACAAAGGAATCCATCCTGCAGGCAGACCAAGCCCTCAGTGCTGAGGAGAAGGCTCTGGCA
GCTGTGAATGCCAAGAATCAGAAAGCTGAGAAGGAACTGGAACTGCTAAGACAGAAACAG
AAGGAGGAGCAGGAAAAAATGGAGGCTCAAGACAAAAGCTTCCAGGAAAATTTAGTCCAA
CTGAAGGAGAAGATTAGAAAAGGAAAAGAAAACCGACTGACAGAGCAGAAAAGAATGCTG
GAGCACAAGCAGAAGATCCAAGAAGAACTACTTGTTGAGGGATTTGAAAAGGAATCTGAG
GAGATGGGGAAAGAGATAAATCAACTT
>Myotis_myotis_GBP1_XM_036352183.1                
ATGGCCTCAGACATCCACATGCCAGGCCCGGTGTGCCTCATTGAGAACACTAACACGCAA
CTAGTGGTTAATCCAGAAGCTTTGAAGATCCTGTCTGCCATTACACAGCCTGTAGTGGTG
GTGGCCATTGTGGGTCTCTACCGCACAGGCAAATCCTACCTGATGAACAAGCTGGCTGGG
AAGAAAAATGGCTTCTCTCTGGGCTCCACAGTTCAGTCTCACACCAAAGGCATCCGGATG
TGGTGTGTACGTCACCCTAAGAAACCAAACTACACCCTAGTTCTGCTTGACACTAAGGGG
CTGGGAGATATAGAGAAGGGTGACAACCAAAATGACTCCTGGATCTTTGCCCTGGCAATA
TTGCTGAGCAGCACCTTTGTGTACAATAGCATGGGGACCATAAACCAGCAGGCCATAGAT
GAACTGCACTATGTGACAGAGCTGACAGAAAAAATAAGGGCAAAATCTTCACCTGATGCA
AATGAGGTT~~~~~~GAGGATTCAGCTGACTTTGTGAGCTTCTTTCCAGATTTTGTGTGG
ACACTGAGGGATTTTTCCCTAGAATTGGAA~~~GCAAATGGGCAACCTATCTCAGCAGAT
GAGTACCTGCAGAATTCACTCAAACTCAAGCAAGGTACCAGTCTTAAAAATGAAAAATTT
AACCTGCCCCGACTTTGTATCCGAAAGTTCTTCCCAAAAAAGAAATGTTTTGTCTTTGAT
CGGCCCACTCATTGGAAGAAACTAGGCCAA~~~CTTGAGACAATGCATGATGATGAGCTG
GACCCCGAATTCGTGCAACAAGTTACTGACTTCTGTTCCTACATCTTTAGCAATTCCAAA
GTCAAAACTCTTTCAGGAGGCATCCAAGTCAATGGACCCCGGCTGGAGACTCTGGTCCTG
ACCTATGTCAATGCCATCAACAGTAGGGACCTGCCCTGCATGGAGAATGCCATCCTGGCC
TTGGCCCAGATAGAGAACTCAGCTGCAGTGAAAAAGGCCATTGCCCACTATGACTGG~~~
~~~~~~CAGATGAGTGAGAAGGTT~~~~~~CAGCTGCCCACAGAAACCCTCCAAGAGCTC
CTGGACCTGCACATGGCCAGTGAGAAAGAGGCCATTGAAGTCTTCATGAAGAATTCCTTC
AAGGATGTAGACCATTTATTTAAAAATAAATTAGCGGACCAGCTAGCAAAAAAGCGAGAT
GACTTTTGTAAAGAGAATATGAAAGCATCATCGGATCGCTGCTCAGCTTTACTTAAGGAT
ATCTTCCACTCTTTAGAAGAAGAT~~~ATAAAGCAGGAGATTTTTTCTAAACCTGGAGGG
TATCGTCTCTTAATGCAGACTATACACGAGCTGAAGAAAAAGTATCTTCAG~~~~~~GAA
CCCAGGAAGGGAATACAGAGTGAAGAAGTTCTTCAGACATACCTGAGATCCAAGGAGTCT
GTGATTGATGCAATTCTACAGACAGACCAGAATCTCACAAAAAGGGAAAAGCTGATTGAA
GTGCAACGTGTGAAAGCTGAATCTGCAGAGGCTGCAGCAAAAATGCTGGAGGAAATGCAA
AAGAACAATCAGCAGATGATGGAGGAGGAAGAAAAGATTTATCAGGAACATGTGAAACAA
TTGACTGAGAAGATGGAGCAGGAGAGGGCCCAATTAATGGCAGAGCAAGAGAGGGCTCTG
TCTCTTAAACTTCAGGAACAGGCCATGTTACAAAAGGAAGGATTCCAAGATAAGAGCAGA
CAACTTCAGAGAGAAATAGAGAATCTC
>Myotis_myotis_GBP1_XM_036350908.1                
~~~~~~~~~~~~~~~~~~~~~~~~~~~~~~~~~~~~~~~~~~~~~~~~~~~~~~~~~~~~
~~~~~~~~~~~~~~~~~~~~~~~~~~~~~~~~~~~~~~~~~~~~~~~~~~~~~~~~~~~~
~~~~~~~~~~~~~~~~~~~~~~~~~~~~~~~~~~~~~~~~~~~~~~~~~~~~~~~~~~~~
~~~~~~~~~~~~~~~~~~~~~~~~~~~~~~~~~~~~~~~~~~~~~~~~~~~~~~~~~~~~
~~~~~~~~~~~~~~~~~~~~~~~~~~~~~~~~~~~~~~~~~~~~~~~~~~~~~~~~~~~~
ATGTGTTCTGATTTCCAGGGTGACAACCAAAATGACTCCTGGATCTTTGCCCTGGCAATA
CTGCTGAGCAGCACCTTTGTGTACAATAGCATGGGGACCATAAACCAGCAGGCCATGGAC
CAACTGCACTATGTGACAGAGCTGACAGAAAAAATAAGGGCAAAATCTTCACCTGATGCA
AATGAGGTT~~~~~~GAGGATTCAGCTGACTTTGTGAGCTTCTTTCCAGATTTTGTGTGG
ACACTGAGGGATTTTTCCCTAGAATTGGAA~~~GCAGATGGGCAACCCATCTCAGCAGAC
GAGTACCTGCAGATTTCACTCAAACTCAAGCAAGGTACCAGTCCCAAAGATAAAAATTTT
AACCTGCCCCGACTTTGTATCCGAAAGTTCTTCCCGAAAAAGAAATGCTTTATCTTTGAT
CGGCCCACTCATCGGAAGAAGCTAGGCCAA~~~CTTGAGACAATGCATGATGATGAGCTG
GACCCCGAATTCGTGCAACAAGCTGCTGACTTCTGTTCCTACATCTTTAGCAATTCCAAA
GTCAAAACTCTTTCAGGAGGCATCCAAGTCAATGGACCCCGGCTGGAGAGTCTGGTGATG
ACCTATATCAATGCCATCAGCAGCGGGGACCTGCCCTGCATGGAGAACGCCATCCTGGCC
TTGGCCCAGATAGAGAATTCGGCTGCAGTGAAAAAGGCCATTGCCCACTATGACCAG~~~
~~~~~~CAGATGGCTGAGAAGGTT~~~~~~GAACTGCCCACAGAAACCCTCCAAGAGCTC
CTGGACCTGCACATGGCCAGTGAGAAAGAGGCCATTGAAGTCTTCATCAAGAATTCCTTC
AAGGATGTAGACCATTTATTTCAAAAGGAATTAGCGGCCCACCTAGAAAAAAGGCGAGAT
GACTTTTATAAAGAGAATATGAAAGCATCATCGGATCGCTGCTCAGCTTTACTTAAGGAT
ATCTTCCATTCTTTAGAAGAAGAT~~~ATAAAGCAGGGGGTTTATTCTAAATCAGGAGGA
TATCGTCTCTTAATACAGACTATGCAGGAGCTGAAGAAAAAGTATCTTGAG~~~~~~GCA
CCCAAGAAGGGAATACAGAGTGAAGAAGTTCTTCACGCATACCTGAGCTCCAAGGAGTCT
GTGATTGATGCAATTCTACAGACAGACCAGAATCTCACAGAAAAGGAAAAAGAGATCGAA
GTGCAACGTGTGAAAGCTGAATCTGCAGAGGCTGCAGCAAAAATGCTGGAGGAAATGCAA
AAGAAGAATCAGCAGATGATGGAGGAGAAAGAAAAGAGTTACCAGGAACATCTGAAACAA
TTGACTGAGAAGATGGAGCAGGAGAGGGCCGAGTTAAAGGCAGAGCAAGAGAGGGCTCTG
TCTCTTAAACTTAAGGAACAGGCCATGTTACTAAAGGAAGGATTCCAAAATGAGAGCAGA
CAACTTCAGAGAGAAATAGAGAATCTC
>Myotis_myotis_GBP1_XM_036350914.1                
ATGGCCTCAGACATCCACATGCCAGGCCCGGTGTGCCTCATTGAGAACACTAACACGCAA
CTAGTGGTTAATCCAGAAGCTTTGAACATCCTGTCTGCCATTACACAGCCTGTTGTGGTG
GTGGCCATTGTGGGTCTCTATCGCACAGGCAAATCCTACCTGATGAACAAGCTGGCTGGG
CAGCAAAAAGGCTTCTCTCTGGGCTCCACCGTTCAGTCTCACACCAAAGGCATCTGGATG
TGGTGTGTGCCTCACCCTAAGAAACCAAGCTACACCCTAGTTCTGCTTGACACTGAAGGG
CTGGGAGATGTAGAGAAGGGTGACAACCAAAATGACTCCTGGATCTTTGCCCTGGCAATA
CTGCTGAGCAGCACCTTTGTGTACAATAGCATGGGGACCATAAACCAGCAGGCCATGGAC
CAACTGCACTATGTGACAGAGCTGACAGAAAAAATAAGGGCAAAATCTTCACCTGATGCA
AATGAGGTT~~~~~~GAGGATTCAGCTGACTTTGTGAGCTTCTTTCCAGATTTTGTGTGG
ACACTGAGGGATTTTTCCCTAGAATTGGAA~~~GCAGATGGGCAACCCATCTCAGCAGAC
GAGTACCTGCAGATTTCACTCAAACTCAAGCAAGGTACCAGTCCCAAAGATAAAAATTTT
AACCTGCCCCGACTTTGTATCCGAAAGTTCTTCCCAAAGAAGAAATGCTTTATCTTTGAT
CGGCCCACTCATCGGAAGAAACTAGGCCAA~~~CTTGAGACAATGCATGATGATGAGCTG
GACCCTGAATTCGTGCAACAAGCTGCTGACTTCTGTTCCTACATCTTTAGCAATTCCAAA
GTCAAAACTCTTTCAGGAGGCATCCAAGTCAATGGACCCCGGCTGGAGACTCTGGTGATG
ACCTATGTCAATGCCATCAGCAGTGGAGACCTGCCCTGCATGGAGAACGCAGTCCTGGCC
TTGGCCCAAATAGAGAACTCAGCTGCAGTGAAAAAGGCCATTGCCCACTATGACCAG~~~
~~~~~~CAGATGGCCGAGAAGGTT~~~~~~GAACTTCCCACAGAAACCCTCCAAGAGCTC
CTGGACCTGCACATGGCCAGTGAGAAAGAGGCCATTGAAGTCTTCATGAAGAATTCCTTC
AAGGATGTAGACCATTTATTTCAAAAGGAATTAGCGGAAAAGCTAGCAAGAAAGCGAGAT
GACTTTTGTAAAGAGAATGTGAAAGCATCATCGGATCGCTGCTCAGCTTTACTTAAGGAT
ATCTTCCATTCTTTAGAAGAAGAT~~~ATAAAGCAGGGGGTTTATTCTAAACCAGGAGGA
TATCATCTCTTAATGCAGACTGTGAATGAGCTGAAGAAAAAGTATCTTCAG~~~~~~GAA
CCCAGGAAGGGAATACAGAGTGAAGAAGTTCTTCAGACATACCTGAGATCCAAGGAGTCT
GTGACTGATGCAATTCTACAGACAGACCAGACTCTCACAGAAAAGGAAAAGGAGATTGAA
GTGCAACGTGTGAAAGCTGAATCTGCAGAGGCTGCAGCAAAAATGCTGGAGGAAATGCAG
AAGAAGAATCAGCAGATGATGGAGGAGAAAGAAAGGAGTTATCAGGAACATCTGAAACAA
TTGACTGAGAAGATGGAGCAGGAGAGGGCCCAATTAATGGCAGAGCAAGAGAGGGCTCTG
TCTCTTAAACTTCAGGAACAGGCCATGTTACTAAAGGAAGGATTCCAAAATGAGAGCAGA
CAACTTCAGAGAGAAATAGAGCATCTC
>Myotis_myotis_GBP4_XM_036318529.1                
ATGGCCTCTGAATGTATCCTGATGGACCCCATCTGTCTGGTGGAAAATCAGAATAATCAG
CTGACAGTAAACCCAATAGCACTGGAGATTCTAGACAAGATCTCTCAGCCTGTGGTGGTG
GTGGCTATTGCAGGTCTGTATCGGACAGGAAAATCCTACCTGATGAACCGCCTGGCAGGA
CAGAACCAGGGTTTTCCTCTGGGCTCCACAGTGCAGTCTGAAACCAAAGGCATCTGGATG
TGGTGTGTACCCCACCCTTCCAAGCCCAACCACACTCTGGTCCTTCTGGACACTGAGGGC
CTGGGCCATGTGGAAAAGGGCAACCTTAAGAATGACTTGTGGATCTTTGCCCTGGCCGTG
CTTCTGAGCAGCATGTTTGTCTACAACAGCATGGGCAGCATCAACCACCAGGCCCTGGAG
CAGCTGCACTATGTGACTGAACTAACAAAGCTAATCAGGACAAAGTCATCTCCTAGCTCT
GGTGAAGTA~~~~~~GATGACTCAGCCGAGTTTGCAAGTTTCTTTCCAGACTTTGTTTGG
GTTGTACGGGATTTCACGCTGGACTTGAAG~~~TTAGATGGACGCACCATCACTGAAGAT
GAGTACCTGGAGAATGCCTTGAAGTTGGTTCCAGGCGAGGATCCCCAAACCCAGAAATCC
AACATGCCTAGAGAGTATATCAGGAAGTTCTTTCCAAGGCGGAAGTGCTTTGTCTTTGAC
CAGCCTACAAATGACAAAAAAGTATTACACTATATGGAGGAGATGTCAGAAAGCCAACTA
GAATGGAATTTTCAGGAGCAATCCAAAAATTTCTGTCAATATATCCTTACACATGCAAAA
ACAAAGACTCTAAGAGAAGAAATCATTGTCACTGGAATCGGGCTGGGGACTCTGGCAAAA
GCCTATGTGGATGCTATCAACAGTGGAGCAGTGCCTTGTTTGGAGAACACAGTGACAACT
CTGGCTGAGCAAGAGAACTCAGTGGCTCTACAGATGGCAACCGACCACTACAGTGAG~~~
~~~~~~CAGATGGCCCAGAGGGTG~~~~~~AGCTTCCCCACAGACACGCTGCAGGAGCTG
CTGGACCTGCACACAACCTCTGAGAGGGAAGCCATTGCAATCTTCATGGAGCACTCCTTC
AAGGATGACAACCAGGTGTTCCAGAAGAAGCTTATGGAAACCATAGCCATGAAGAAGGAG
TATTTCTTGCTGCAGAACGAAGAGGCATCTGGCAAATATTGCCAGGCCCAGCTTAAGCAG
CTTTCAGAGCCCTTGATGGAAAGT~~~ATTTCAAGAGGAACTTTCTCTGTGCCTGATGGA
TACAAGCTCTACTTAGAAGCAATGGACAAGCTTGAACAGTCCTATAACATG~~~~~~GTG
CCCAGGAAAGGAGTGAAGGCACATGAGGTCCTCCAGAGTTTTATACAGTCACAGGCTGCA
ACAAAGGAATCCATCCTGCAGGCAGACAAAGCTCTCACTGATGGGGAGAAGGCTCTAGCA
GCTGAGCATGCCAAGAATTGGGAAGCTGAGAAGGAACAGGAGCTGCTAAGACAGAAACAG
AAGGAACAGCAGGAAAAAATGAATGCTCAAGATAAAAGCTTCCAGGAACACCTAGTCCAA
CTGAATGAGAAGATTAGGAGACAAAGTGAAAGCCGCCTGAAGGAGCAGGAAAGGATGCTG
GAGCACAAGCAGAAGATTCAAGAAGAACTACTTATTGAGGGATTTGAAAACGAATCTGAG
AAGATGAGGAAAGAGATAAATCAATTA
>Myotis_myotis_GBP4_XM_036350907.1                
ATGGCCTCTGAATGTATCCTGATGGACCCCATCTGTCTGGTGGAAAATCAGAATAATCAG
CTGACAGTAAACCCAATAGCACTGGAGATTCTAGACAAGATCTCTCAGCCTGTGGTGGTG
GTGGCTATTGCAGGTCTGTATCGGACAGGAAAATCCTACCTGATGAACCGCCTGGCAGGA
CAGAACCAGGGTTTTCCTCTGGGCTCCACAGTGCAGTCTGAAACCAAAGGCATCTGGATG
TGGTGTGTACCCCACCCTTCCAAGCCCAACCACACTCTGGTCCTTCTGGACACTGAGGGC
CTGGGCCATGTGGAAAAGGGCAACCTTAAGAATGACTTGTGGATCTTTGCCCTGGCCGTG
CTTCTGAGCAGCATGTTTGTCTACAACAGCATGGGCAGCATCAACCACCAGGCCCTGGAG
CAGCTGCACTATGTGACTGAACTAACAAAGCTAATCAGGACAAAGTCATCTCCTAGCTCT
GGTGAAGTA~~~~~~GATGACTCAGCCGAGTTTGCAAGTTTCTTTCCAGACTTTGTTTGG
GTTGTACGGGATTTCACGCTGGACTTGAAG~~~TTAGATGGACGCACCATCACTGAAGAT
GAGTACCTGGAGAATGCCTTGAAGTTGGTTCCAGGCGAGGATCCCCAAACCCAGAAATCC
AACATGCCTAGAGAGTATATCAGGAAGTTCTTTCCAAGGCGGAAGTGCTTTGTCTTTGAC
CAGCCTACAAATGACAAAAAAGTATTACACTATATGGAGGAGATGTCAGAAAGCCAACTA
GAATGGAATTTTCAGGAGCAATCCAAAAATTTCTGTCAATATATCCTTACACATGCAAAA
ACAAAGACTCTAAGAGAAGAAATCATTGTCACTGGAATCGGGCTGGGGACTCTGGCAAAA
GCCTATGTGGATGCTATCAACAGTGGAGCAGTGCCTTGTTTGGAGAACACAGTGACAACT
CTGGCTGAGCAAGAGAACTCAGTGGCTCTACAGATGGCAACCGACCACTACAGTGAG~~~
~~~~~~CAGATGGCCCAGAGGGTG~~~~~~AGCTTCCCCACAGACACGCTGCAGGAGCTG
CTGGACCTGCACACAACCTCTGAGAGGGAAGCCATTGCAATCTTCATGGAGCACTCCTTC
AAGGATGACAACCAGGTGTTCCAGAAGAAGCTTATGGAAACCATAGCCATGAAGAAGGAA
TATTTCTTGCTGCAGAATGAAGAGGCATCTGGAAAATATTGCCAGGCCCAGCTTAAGCAG
CTTTCAGAGCCCTTGATGGAAAGT~~~ATTTCAAGAGGGACTTTCACTGTGCCTGATGGA
TACAAGCTCTACTTAGAAGCAATAGACAAACTTGAACAGTCCTATAACATG~~~~~~GTG
CCCAGGAAAGGAGTGAAGGCACATGAGGTCCTCCAGAGTTTTATACAATCACAGGCTGCA
ACAAAGGAATCCATCCTGCAGGCAGACAAAGCTCTCACTGATGGGGAGAAGGCTCTAGCA
GCTGAGCATGCCAAGAATTGGGAAGCTGAGAAGGAATAG~~~~~~~~~~~~~~~~~~~~~
~~~~~~~~~~~~~~~~~~~~~~~~~~~~~~~~~~~~~~~~~~~~~~~~~~~~~~~~~~~~
~~~~~~~~~~~~~~~~~~~~~~~~~~~~~~~~~~~~~~~~~~~~~~~~~~~~~~~~~~~~
~~~~~~~~~~~~~~~~~~~~~~~~~~~~~~~~~~~~~~~~~~~~~~~~~~~~~~~~~~~~
~~~~~~~~~~~~~~~~~~~~~~~~~~~
>Myotis_myotis_GBP6_XM_036348465.1                
ATGGCCTGTGGATACAACATGAAGGACCCCATCTGCCTGGTGGAAAATCAGAATAATCAG
CTGACAGTAAATCCAACAGCACTGGAGATTCTAGACAAGATCTCTCAGCCTGTGGTGGTG
GTGGCCATCACAGGTGTGTATCGGACAGGAAAATCCTACCTGATTAACCGCCTGGCAAGA
AAGAACCATGGCTTTCGTCTGGGCTCCACAGTGCGGTCTGAAACCAAGGGCATCTGGATG
TGGTGTATACCCCACCCTTTTAATCCCAACCACACTCTGGTCCTTCTGGACACTGAGGGC
CTGGGCGATGTAGAAAAGGGCGATTCAAAGAATGACTCATGGATCTTTGCCCTGGCCGTG
CTTCTGAGCAGCATGTTTGTCTACAACAGCATGAACACCATCAACCACCAGGCCCTGGAG
CAGCTGCACTATGTGACTGAACTAACAAGGCTAATCAGAGCAAAATCCTCCCCCAGCTCT
GGTGAAGTA~~~~~~GGTGACTCAGCCGAGTTTGTGAGTTTCTTTCCAGACTTTGTTTGG
GCTGTGCGGGATTTCATGCTAGAGCTGAAG~~~TTAGATGGACGCACCATCACGGAAGAT
GAGTACCTGGAGCATGCTTTAAAGTTGGTCCCAGGCGAGCATCCCCAAATCCAGCAATCC
AACATGCCTAGAGAGTATATCAGGAAGTTCTTTCCCAAGAGAAAGTGCTTTATTTTTGAA
CGCCCTACAAATAACATAAACCTATTACAACATATGGAAGAGGTGTCAGAAAACCAACTG
GAGTGCAGTTTCCAGGTTCAAACCAAAAATTTCTGTAACTACATCTTCACAGCTGCAAAA
ACCAAGACCCTCAGAGAGGGAATCATTGTCACTGGCAATCGGCTGGGGACCTTGGCAAAA
GCCTATGTGGATGCCATAAACAGTGGAGCAGTGCCTTGTTTGGAAAATGCAGTGATAACT
CTGACTCAGCGTGAGAACTCAGCAGCCATGCAGAAGGCAGCCGACCACTACAGCGAG~~~
~~~~~~CAGATGGCCCAAAGAGTG~~~~~~AGCTTCCCCACAGACACGCTGCAGGAACTG
CTGGATCTACAAACAGCCTGTGAAAAGGAAGCCATTGCAATCTTTATGGAGCACTCCTTC
AAGAATGACAACCAGGTGTTCCAAAAGAAGCTTGAGGGCATCATAAAGAAAAAGAAGGAA
AATTTCTTGCTGAAGAATGAAGAGGAATTTCTCAAATATTGCCACGCTCAGTTTACACAG
CTTTCAGAGCCACTGATGGAAGGA~~~ATTTTTAGAGGAACATTCTTTGTACCTGGAGGA
TACATCCTCTACTTAGAAGAAATGAACAAGGTTGAATCGTCCTATGAATTG~~~~~~GTG
CCCAGGAAAGGAGTGAAGGCAATGGAGGTCCTCCAGAACCTCAAGAAGTCACAGGCTGCA
ATAAAGGAATGCATCCTGCAGTCTGACAAGGCCCTCACTGCTATGGAGAAGGTTCTAGCA
GCCAAGACAGAGGAA~~~TTG~~~~~~AAAAGAGTACAAGAGCTACTAAGACAGACACCG
AAAGAAAAGGAGCAACAAGTAGAGGCTCTAGAGAACAGCTCTAAGGAAACACTTGCCCAG
ATGTACCAGGAGATGAGACAGAAAAGAAAACGACTGAAAGAGCAGAAAGAACATCCAAAG
CAGAAACAGCCAATGGAGTTCCTCCAGAACTTCCAAGACTCACTGGAACAGGAAGCCCTC
ATTTTGGTGGAGAAGGCTATAGCAGCT
>Myotis_myotis_GBP6_XM_036348466.1                
ATGGCCTCTGGATACACCATGATGGACCCCATCTGTCTGGTGGACAATCAGAATAATCAG
CTGACTGTAAATCCAACAGCACTGGAGATTCTAGACAAGATGTCTCAGCCTGTGGTGGTG
GTGGCCATCTCAGGTGTGTATCGGACAGGAAAATCCTACCTGATGAACCGCCTGGCAGGA
CAGAACCATGGTTTTCCCCTGGGCTCCACAGTGCGGTCTGAAACCAAGGGCATCTGGATG
TGGTGTGTACCTCACCCCTCCAAGCCCAACCACACTCTGGTCCTTCTGGACACTGAGGGC
CTGGGCGATGTGGAAAAGGGTGACTCAAAAAATGACTCATGGATCTTTGCCCTGGCCGTG
CTTCTGAGCAGCATGTTTGTCTACAACAGCATGAACCACATCAACCACCAGGCCCTGGAG
CAGCTGCACTATGTGACTGAACTAACAAAGCTAATCAGGGCCAAATCCTCCCCCAGCTCT
GGTGAAGTA~~~~~~GGTGACTCAGCCGAGTTTGTGAGTTTCTTTCCAGACTTTGTTTGG
GTTGTACGAGATTTCACGATAGAGCTAAAG~~~TTAGATGGTCACACCATCACTGAAGAT
GAGTACCTGGAGAATGCCTTGAAGTTGGTTCCAGGCGAGAATCCCAAAATCCAGCATTCC
AACATGCCTAGAAAGTATATCAGGAAGTTCTTTCCCAAGCGAAAGTGCTTTGTTTTTGAA
CGTCCTACAAATGACAAAAACTTATTACAACATATGGAGGGGGTGTCAGAAAACCAACTA
GAGTGCAGTTTCCAGGTTCAATCTAAAAATTTCTGTAACTATATCTTCACAGCTGCAAAA
ACCAAGACCCTCAGAGAAGGAATCATTGTCACTGGAAATCGGCTGGGGACCTTGGCAAAG
GCCTATGTGGATGCCATCAACAGTGGAGCAGTGCCTTGTTTGGAAAATGCAGTGATAACT
CTTGCTGAGCGTGAGAATTCAGCAGCCATGCAGAAGGCAGCCGACCACTACAGCCAG~~~
~~~~~~CAGATGGCCCAGAGAGTG~~~~~~AGCTTCCCCACAGACACTCTGCAGGAACTG
CTTGATCTGCATGCAGGCTGTGAGAAGGAAGCCATAGCAATCTTCATGGTGAACTCCTTC
AAGGATGACAACCAGGTGTTCCAAAAGAAGCTTCAG~~~~~~~~~~~~~~~~~~~~~~~~
~~~~~~~~~~~~~~~~~~~~~~~~~~~~~~~~~~~~~~~~~~~~~~~~~~~~~~~~~~~~
~~~~~~~~~~~~~~~~~~~~~~~~~~~~~~~~~~~~~~~~~~~~~~~~~~~~~~~~~~~~
~~~~~~~~~~~~~~~~~~~~~~~~~~~~~~~~~~~~~~~~~~~~~~~~~~~~~~~~~~~~
~~~~~~~~~~~~~~~~~~~~~~~~~~~~~~~~~~~~~~~~~~~~~~~~~~~~~~~~~~~~
~~~~~~~~~~~~~~~~~~~~~~~~~~~~~~~~~~~~~~~~~~~~~~~~~~~~~~~~~~~~
~~~~~~~~~~~~~~~~~~~~~~~~~~~~~~~~~~~~~~~~~~~~~~~~~~~~~~~~~~~~
~~~~~~~~~~~~~~~~~~~~~~~~~~~~~~~~~~~~~~~~~~~~~~~~~~~~~~~~~~~~
~~~~~~~~~~~~~~~~~~~~~~~~~~~~~~~~~~~~~~~~~~~~~~~~~~~~~~~~~~~~
~~~~~~~~~~~~~~~~~~~~~~~~~~~~~~~~~~~~~~~~~~~~~~~~~~~~~~~~~~~~
~~~~~~~~~~~~~~~~~~~~~~~~~~~
>Myotis_myotis_GBP4_XM_036348464.1                
ATGGCCTCTGGATACACCATGATGGACCCCATCTGTCTGGTGGAAAATCAGAATAATCAG
CTGACAGTAAATCCAACAGCACTGGAGATTCTAGACAAGATCTCTCAGCCTGTGGTGGTG
TTGGCCATCGCAGGTCTGTATCGGACAGGAAAATCCTACCTGATGAACCGCCTGGCAGGA
CAGAACCATGGATTCTGTCTGGGCTCCACAGTGCGGTCTGAAACCAAGGGCATCTGGATG
TGGTGTGTACCCCACCCCTCGAAGCCCAACCACACTCTGGTTCTTCTGGACACTGAGGGC
CTGGGTGATGTGGAAAAGGGCGACTCAAAAAATGACTCGTGGATCTTTGCCCTGGCCGTG
CTTCTGAGCAGCATGTTTGTCTACAACAGCATGAGCACCATCAACCACCAGGCATTGGAG
CAGCTGCACTATGTGACTGAACTAACAAAGCTAATCAGGACAAAGTCGTCTCCCATCTCT
GGTGAAGCA~~~~~~GGTGACTCCGCCGAGTTTGCAAGTTTCTTTCCAGACTTTGTTTGG
GTTGTCCGGGATTTCACGCTGGAGCTGGAG~~~TTAGATGGATGGACTATCACTGAAGAT
GATTACCTGGAGAATGCCTTGAAGTTGGTTCCAGGGGAGGATCCCAAAATCCAGCAAGCC
AACATCCCTAGAGAATATATCAGGAAGTTCTTTCCAAAGCGAAAGTGCTTTACCTTTGAC
CGGCCTACAACTGACAAAAAATTATTACACCGTATGGATGGGGTGTCAGAAAACCAACTA
GAATTCAGTTTCCAGGAGCAATCCAAAAATTTCTGTAACTATATCTTCACAGAAGCAAAA
ACCAAGACTCTCAGAGAGGGAATCATTGTCACTGGAAATCGGCTGGGGACTCTGGGAAAG
GCCTATGTGGATGCCATCAACAGTGGAGCAGTGCCTTGTTTGGAAAATGCAGTGACAACT
CTGGCTGAACGAGAAAACTCAGCAGCCATGCAGAAGGCAGCTGACCACTATAGTGAG~~~
~~~~~~CAAATGGCCCAGAGAGTG~~~~~~AGCTTCCCCACAGACACGCTGCAGGAGCTG
CTGGACCTGCACGCAGCTTGTGAGAAGGAAGCCCTTGAGATCTTCATGGAGTGCTCCATT
ATGGATGAAAAGCAGGGGTTCCAGGAAAAGCTTATGGACATCATAGAGAAAAAGAAGAAA
GATTTCTTGCTGCAGAATGAAGAGGCATCTGGAAAATATTGCCAGGCTCAGCTTATGCAG
CTTTCAGAATCCCTGATGGAAAGT~~~ATTTCAAGAGGAATGTTCTCTGTGCCTGATGGA
TACAAGCTCTACTTAGAAGCAATAGACAAGCTTGAACAGTCCTATACCCTG~~~~~~GTG
CCCAGGAAAGGAGTGAAGGCAATGGAGGTCTTCCAGAACTTCAAGCAGTCACAGGCTGCA
ACAAAGGAATCCATCCTGCAGGCTGACAAGGCCCTCACTGCTGGGGAGAAGGCTCTAGCA
GCTGAGCAGGCCAAGACGGAGGCAGTGGAAAGGGAACAGGAGCTTCTAATGCAAACACTG
AGAGAAACACAGCAAAAAATGGAGGCTCAAGAGAGAAGCTTCAAGAAAAACATAGCCCTA
CTGAAGGTCAAAATGAAGATAGAAAAAGAAAATGAACAGAAAAACCAGGAAAAAATGGTG
AAGTGC~~~ATGCAGAGTTTTGAAGAGTCACTGAGGAAATACCAGGAAAAAGAGACGCAA
CATGAGATTGAAGTGCAACGTATAAAGGCT
>Myotis_myotis_GBP7_XM_036318524.1                
ATGGCCTCTGGCTACACCATGATGGACCCCATCTGTCTGGTGGAAAATCAGAATAATCAG
CTGACAGTAAACCCAACAGCACTGGAGATTCTAGGCAAGATCTCTCAGCCTGTGGTGGTG
GTGGCCATCGCAGGTGTGTATCGGACAGGAAAATCCTACCTGATGAACCGCCTAGCAGGA
CAGAACCATGGATTCTGTCTGGGCTCCACAGTGCGGTCTGAAACCAAGGGCATCTGGATG
TGGTGTGTACCCCACCCCTCGAAGCCCAACCACACTCTGGTTCTTCTGGACACTGAGGGC
CTGGGTGATGTGGAAAAGGGCGACTCAAAAAATGACTCGTGGATCTTTGCCCTGGCCGTG
CTTCTGAGCAGCATGTTTGTCTACAACAGCATGAGCACCATCAACCACCAGGCATTGGAG
CAGCTGCACTATGTGACTGAACTAACAAAGCTAATCAGGACAAAGTCGTCTCCCATCTCT
GGTGAAGCA~~~~~~GGTGACTCCGCCGAGTTTGCAAGTTTCTTTCCAGACTTTGTTTGG
GTTGTCCGGGATTTCACGCTGGAGCTGGAG~~~TTAGATGGATGGACTATCACTGAAGAT
GATTACCTGGAGAATGCCTTGAAGTTGGTTCCAGGGGAGGATCCCAAAATCCAGCAAGCC
AACATCCCTAGAGAATATATCAGGAAGTTCTTTCCAAAGCGAAAGTGCTTTACCTTTGAC
CGGCCTACAACTGACAAAAAATTATTACACCGTATGGATGGGGTGTCAGAAAACCAACTA
GAATTCAGTTTCCAGGAGCAATCCAAAAATTTCTGTAACTATATCTTCACAGTTGCAAAA
ACCAAGACTCTTAGAGAGGGAATCATTGTCAATGGAAAGCGGCTGGGGACTCTGGGAAAG
GCCTATGTGGATGCCATCAACAGTGGAGCAGTGCCTTGTTTGGAAAATGCAGTGACAACT
CTGGCTGAACAAGAGAACTCAGCAGCCATGCAGAAGGCAGCTGACCACTACAGTGAG~~~
~~~~~~CAGATGGCCCAGAGAGTG~~~~~~AGCTTCCCCACAGACACTCTGCAGGAGCTG
CTGGACCTGCATGCAGCTTGTGAGAAGGAAGCCCTTGAGATCTTCATGGAGTGCTCCATT
ATGGATGAAAAGCAGGGGTTCCAGGAAAAGCTTATGGACATCATAGAGAAAAAGAAGAAA
GATTTCTTGCTGCAGAATGAAGAGGCATCTGGAAAATATTGCCAGGCTCAGCTTATGCAG
CTTTCAGAATCCCTGATGGAAAGT~~~ATTTCAAGAGGAATGTTCTCTGTGCCTGATGGA
TACAAGCTCTACTTAGAAGCAATAGACAAGCTTGAACAGTCCTATACCCTG~~~~~~GTG
CCCAGGAAAGGAGTGAAGGCAATGGAAGTCCTCCAGAACTTCAAGCAGTCACAGGCTGCA
ACAAAGGAATCCATCCTGCAGGCTGACAAGGCCCTCACTGCTGGGGAGAAGGCTCTAGCA
GCTGAACAGGCCAAAAAGGAGGCAGTGGAAAGGAAACAGGAGCTTCTAATGCAGACACTG
AGAGAAACACAGCAAAAAATGGAGGCTCAAGAGAGAAGCTTCAAGAAAAACATAGCCCTA
CTGAAGGAGAAGATGAAAACAGAAAGAGAAAATGAAGAGAAAAAAAAACGGGAAGAAATG
GAGGAGTACATGCAGAGTTTTGAAGAGTCACTGAGGAAATACCAGGAAAAAGAGACGCAA
CATGAGATTGAAGTGCAACGTATAAAG
>Myotis_myotis_GBP5_XM_036350901.1                
ATGGCCTCAGAGATCCATATGCCAGGCCCAATCTGCCTCATTGAGAACATCGAAGGGAAA
CTGGTAGTTAATCAGGAAGCTTTGGAGATCCTCTCTGCCATCACCCAGCCCCTTGTTGTG
GTGGCTATTGTGGGCCTCTACCGCACTGGCAAATCCTACCTGATGAACAAACTGGCTGGG
CAGAATGAGGGCTTCTCTGTTGGATCCACGGTGCAGTCTCACACCAAGGGAATCTGGATG
TGGTGTGTGCCTCATCCAGAGGAACCAAATCACACCCTGGTTCTGCTGGACACCGAGGGA
CTGGGAGATGTAGAGAAGGGTGACCAGAACAATGATACTCAGATCTTTGCACTGGCAATA
CTATTGAGTAGTACCTTTGTTTACAACACCATGAACAAAATTGACCAGAGGGCTCTTGAT
CTGTTGCATTATGTAATAGAACTGTCAAATCAGCTCAGGACAGTTTCTCCACCTGATCTT
GATGGAGTT~~~~~~GAAGATGCAGCTGATGCTGTGAGCTTCTGTCCAGACTTAGTGTGG
ACTCTGAGAGATTTCTACCTTTCCTTGGAA~~~GCAGATGGGAGACACATCACAGCAGAT
GACTACCTGGAGAACTCATTGAAGCTGAAAGAAGACACTGATGAAAATCATCAAAATTTC
AATTTGCCCCGTCATTGCATACAGACATTCTTTGCAAGAAAGAAATGCTTTGTCTTTGAC
TCTCCCACTCACTGGAAGAAGCTTGCCCAT~~~CTTCCGACACTGCATAATGATGAACTG
GATCCTGACTTTGTGCAACAAGTGGCAGATTTCTGTTCCTACATCTTTCACCATTCCAAG
GCAAAAACTCTTTCAGGAGGCATCAAGGTCAATGGACCTCGTCTAGAAAGCCTGGTGCTA
ACCTATGTCAATGCCATCAGCAGTGGGAACCTGCCCTGCATGGAGAATGCAGTCTTGGCC
TTGGCCCAAATCAAGAATTCAGCTGCAGTACAAAAGGCCATTGCCCACTATGACCAG~~~
~~~~~~CAGATGGCCCAGAAGGTG~~~~~~CAGCTCCCCACAGAAAACCTCCAAGAGCTG
CTGGACCTGCACAGGACCTGTGAGAAGGAAGCCATCGAAATCTTCATCAATAATTCCTTC
AAGGATGTGGACCAAAACTTCCAGAAGGAATTAGAGACCCTGCTGGAAGCAAAGCAAGAT
GACTTTCGTAAGCAGAACTTGGAGGCATCATCAGATCGTTGCTCAGCTTTACTTCAAGAT
ATCTTTGGTCCTCTAGAGGAATAT~~~GTGAAGCAGGGGGTTTACTCAAAGCCCGGAGGG
CACCGCCTCTTCATTCAGAAGAGAGAAGAGCTGAAGGCAAAGTACTATGAG~~~~~~GAG
CCCAGGAAAGGAATACAGGCTGAAGAAGCTTTGCAGAACTATTTGCAGTCCAAGGAGTCC
GTGAGTGATGCCATTCTATACACAGACCTGGTTTTCACCGCCAAGGAAAAGGAGAGGAAA
GAAGCATATTTGAAAGCA~~~~~~~~~GAGGCTGAAGCACGAAGGTTGGAGGAGATTCAA
AGGCAGAACCAGCAAATGATGGAGGAGAGGGAGAGACAGCATCAGGAGCAACTGAGACAA
ATGGAGATACACAGAGCCCAACAGCTGGCACAAGAACAGATGGCTTGGGAACATTAG~~~
~~~~~~~~~~~~~~~~~~~~~~~~~~~~~~~~~~~~~~~~~~~~~~~~~~~~~~~~~~~~
~~~~~~~~~~~~~~~~~~~~~~~~~~~
>Myotis_myotis_GBP5_XM_036352272.1                
ATGGCCTCAGAGATCCATATGCCAGGCCCAGTCTGCCTCATTGAGAACATCGAAGGGAAA
CTGGTAGTTAATCAGGAAGCTTTGGAGATCCTCTCTGCCATCACCCAGCCCCTTGTTGTG
GTGGCTATTGTGGGCCTCTACCGCACTGGCAAATCCTACCTGATGAACAAACTGGCTGGG
CAGAATGAGGGCTTCTCTGTTGGATCCACGGTGCAGTCTCACACCAAGGGAATCTGGATG
TGGTGTGTGCCTCATCCAGAGGAACCAAATCACACCCTGGTTCTGCTGGACACCGAGGGA
CTGGGAGATGTAGAGAAGGGTGACCAGAACAATGATACTCAGATCTTTGCACTGGCAATA
CTATTGAGTAGTACCTTTGTTTACAACACCATGAACAAAATTGACCAGAGGGCTCTTGAT
CTGTTGCATTATGTAATAGAACTGTCAAATCAGCTCAGGACAGTTTCTCCACCTGATCTT
GATGGAGTT~~~~~~GAAGATGCAGCTGATGCTGTGAGCTTCTGTCCAGACTTAGTGTGG
ACTCTGAGAGATTTCTACCTTTCCTTGGAA~~~GCAGATGGGAGACACATCACAGCAGAT
GACTACCTGGAGAACTCATTGAAGCTGAAAGAAGACACTGATGAAAATCATCAAAATTTC
AATTTGCCCCGTCATTGCATACAGACATTCTTTGCAAGAAAGAAATGCTTTGTCTTTGAC
TCTCCCACTCACTGGAAGAAGCTTGCCCAT~~~CTTCCGACACTGCATAATGATGAACTG
GATCCTGACTTTGTGCAACAAGTGGCAGATTTCTGTTCCTACATCTTTCACCATTCCAAG
GCAAAAACTCTTTCAGGAGGCATCAAGGTCAATGGACCTCGTCTAGAAAGCCTGGTGCTA
ACCTATGTCAATGCCATCAGCAGTGGGAACCTGCCCTGCATGGAGAATGCAGTCTTGGCC
TTGGCCCAAATCAAGAATTCAGCTGCAGTACAAAAGGCCATTGCCCACTATGACCAG~~~
~~~~~~CAGATGGCCCAGAAGGTG~~~~~~CAGCTCCCCACAGAAAACCTCCAAGAGCTG
CTGGACCTGCACAGGACCTGTGAGAAGGAAGCCATCGAAATCTTCATCAATAATTCCTTC
AAGGATGTGGACCAAAACTTCCAGAAGGAATTAGAGACCCTGCTGGAAGCAAAGCAAGAT
GACTTTCGTAAGCAGAACTTGGAGGCATCATCAGATCGTTGCTCAGCTTTACTTCAAGAT
ATCTTTGGTCCTCTAGAGGAATAT~~~GTGAAGCAGGGGGTTTACTCAAAGCCCGGAGGG
CACTGCCTCTTCATTCAGAAGAGAGAAGAGCTGAAGGCAAAGTACTATGAG~~~~~~GAG
CCCAGGAAAGGAATACAGGCTGAAGAAGCTTTGCAGAACTATTTGCAGTCCAAGGAGTCC
GTGAGTGATGCCATTCTATACACAGACCTGGTTTTCACCGCCAAGGAAAAGGAGAGGAAA
GAAGCATATTTGAAAGCA~~~~~~~~~GAGGCTGAAGCACGAAGGTTGGAGGAGATTCAA
AGGCAGAACCAGCAAATGATGGAGGAGAGGGAGAGACAGCATCAGGAGCAACTGAGACAA
ATGGAGATACACAGAGCCCAACAGCTGGCACAAGAACAGATGGCTTGGGAACATTAG~~~
~~~~~~~~~~~~~~~~~~~~~~~~~~~~~~~~~~~~~~~~~~~~~~~~~~~~~~~~~~~~
~~~~~~~~~~~~~~~~~~~~~~~~~~~
>Myotis_myotis_GBP6_XM_036349025.1                
ATGGCATCTAGACCCAACATGATGGCCCCCATTTGCCTGGTGGAAAATAACAATGAGCAG
CTGTCAGTGAATCAGGAAGCTCTAGAGATTCTTGACCAGATTTCTCAGCCAGTGGTGGTC
GTGGCCATTGCAGGACTATATCGAACAGGCAAATCCTACTTGATGAATCGGCTTGCAGGA
CAGAATCACGGTTTCCCTCTGGGCTCTACGGTGCAGTCTGAAACCAAGGGCATCTGGATG
TGGTGTGTGCCTCACCTCTGTAAGCCTGATTGCACTCTGGTCCTTCTGGACACTGAGGGG
CTGGGCGATGTGGAAAAGGGCGACCCTAAGAATGACTCATGGATCTTTGCCCTGGCTGTG
CTTCTGTGTAGCAGCTTCGTCTACAACAGCCTGAGCACCATCAACCACCAGGCCCTGGAG
CAGCTGCATTATGTGGCAGAGCTGACAGAACTCATCAGGGCAAAGTCCTCCCCTACACCA
GATGGAGTA~~~~~~GAAGATTCATCAGAGTTTGTGAGTTTCTTTCCAGACTTTATCTGG
GTCGTACGGGATTTCTGCCTGGAGCTGGAG~~~TTAAATGGTCACCCTATCACAGCAGAT
GAGTACTTGGAGAATGCCTTGAAGCTGGTTCCAGGCATGAATCACAAAGCTCAAATATCC
AATTTCCGAAGAGAGTGCATCCGAAATTTCTTTCCAAGACGGAAATGTTTTGTCTTTGAC
CGGCCAACAAATGACAAAAAACTCCTAGCCAATATTGAGAAGGTTGAGGACAAACAATTG
GATCCTTACTTCAAGGAAGAAACAAAGAACTTCTGTTCTTACATCCTCACCCAGGCGAGG
ACCAAGACCCTCAGAGAGGGAATCATGGTCACTGGGAAACGGCTAAGGACTCTGGTGGTG
ACTTATGTGGATGCCATCAACAATGGATCAGTGCCTTGTTTGGAGAATGCGATGACAACT
CTGGCCCAGCTTGAGAACGCTGGGGCCGTTCAGAAGGCAGCCAACCACTACAGCGAG~~~
~~~~~~CAGATGGCACAGAGAGTG~~~~~~AGCTTCCCCACAGACACGCTGCAGGAGCTG
CTAGACCTGCACACAGCCTGTGAGAGGGAAGCCATTGCAATCTTCATGGAGCACTCCTTC
AAGGATGACAACCAGGCATTCCAGAAGAATCTGGTGGAAATCATAAAGGATAAGCAAGAT
AAGATCTTGCTGCGGAATGAAGAGGCATCTGTTAAATTCTGCCAGGAAAAACTTGAGCAG
CTTTCCAAGTCCCTGATGGAAGAT~~~ATTTCAGCAGGCATTTTCTCTGTTCCTGGTGGT
CACAAGCTCTACGTGGAAACAAAGGAAAAGCTTGAACAGGAATACTGGCAA~~~~~~GTG
CCCAGGAAAGGACTGAAGGCACATGAGGTTCTCCAGAGGTTCCTGCAGTCGCAGGCAGCA
ACAGAGAGTTCCATCCTGCAGGGAGACAAAGGGCTCACGGAGGAGATGAAGGCCATGGCA
GCGGAGCGGGCCAAGAAGGAGGCAGCTGAGAAGGAACAGGAGCTGCTGAGACAGAAACTA
CAGGAGCAGCAGCAGCAGATGGAGGCACAGAAGAGGAGTCGTGAGGAAAATATATTGCAA
CTGAAGGAGAAGCTGGAGAGGGAAAAAGAGAATATATTAAGAGAGCAGAATATGATATTG
GAGCATAAATTAAAGGTTCAAGAAGATTTGCTTAGAGAAGGATTTAAAAGTAAATCTGAA
GATATGAATGCAGAGATCAATCATTTG
>Myotis_myotis_GBP6_XM_036349030.1                
ATGGCTTCTAGACCCAACATGACGGCCCCCATTTGCCTGGTGGAAAACAACAATGAGCAT
CTGTCAGTGAATCAGAAAGCTCTAGAGATTCTTGGCCAGATTTCTCAGCCAGTGGTGGTC
GTGGCCATTGTAGGACTGTATCGAACAGGCAAATCCTACTTGATGAATCGGCTTGCAGGA
CAGAATCACGGTTTCCCTCTGGGCTCTACGGTGCAGTCTGAAACCAAGGGCATCTGGATG
TGGTGTGTGCCTCACCCTACTAAGCCTGATTGCACTCTGGTCCTTCTGGACACTGAGGGC
CTGGGCGATGTGGAAAAGGGTGACCCTAAGAATGACTCATGGATCTTTGCCTTGGCCGTG
CTTCTGTGTAGCAGCTTCGTCTACAACAGCCTGAGCACCATCAACCACCAGGCCCTGGAG
CAGCTGCATTATGTGACAGAGCTGACAGAACTCATCAGGGCAAAGTCCTCCCCTACACCA
GATGGAGTA~~~~~~GAAGATTCATCAGAGTTTGTGAGTTTTTTTCCAGACTTTATCTGG
ACCGTACGGGATTTCATCCTGGAGCTGGAG~~~TTAAATGGTCATCCTATCACAGCAGAT
GAGTACTTGGAGAATGCCTTGAAGCTGGTTCCAGGCCTGAATCCCAAAGCTCAAATATCT
AATCTCCCTAGAGAGTGCATCCGCCATTTCTTTCCAAGACGAAAGTGTTTTGTCTTTGAC
CGGCCAATAAACAACAAAGAACTCCTAGCCCATATTGAGAAGGTTGTAGACAACCAACTG
GATCCTAACTTCAAGGAACAAACAAAGAACTTCTGTTCTTACATTCTCACCCAGGCGAGG
ACCAAGACCCTCAGGGAGGGAATCACAGTCACTGGGAAACGGCTAAGGACTCTGGTGGTG
ACTTATGTGGATGCCATCAACAGTGGTGCAGTGCCTTGTTTGGAGAATGCGGTTACAACA
CTGGCTCAGCTTGAGAACTCAGGGGCTGTTCAGAAGGCAGCCAACCACTACAGCGAG~~~
~~~~~~CAGATGGCCCAGAGAGTG~~~~~~AGCTTCCCCACAGACACGCTGCAGGAGCTG
CTGGACCTGCACGCAGCCTGTGAGAAGGAAGCCATTGCAATCTTCATGGAGCACTCCTTC
AAGGATGACAACCACGGGTTCCAGAAGAATCTTGTGGAAATCATAAAGGATAAGCAGGAT
AAGATCTTGCTGCAGAATGAAGAGGCATCTGTTAAATTCTGCCAGGAAAAACTTGAGCAA
CTTTCCAAGTCGCTGATGGAAGGT~~~ATTTCAGCAGGCATTTTCTCTGTTCCTGGTGGT
CACAAGCTCTACATGGAAACAAAAGAAAGGCTTGAACAGGACTACTGGAAA~~~~~~GTG
CCCAGGAAAGGAGTGAAGGCACATGAAGTTCTCCAGAGGTTCCTGCAGTCTCAGGCAGCA
ACAGAGAATTCCATCCTGCAGGCAGACAAAGCTCTCACGGATGGAGAGAAGGCCATGGCA
GCGGAGCGGGCCAAGAAGGAGGCAGCTGAGAAGGAACAGGAGCTGATGAAACAGAAACTA
CAGGAGCAGCAGCAGCAGATGGAGGCACAGAAGAGGAGTCTCGAGGAAAATATATTGCAA
CTGAAGGAGAAGATGGAGAGGGACAGAGAGACTATCATAAGAGAGCAGAATATGATATTG
GAGCATAAATTGAAGGTTCAAGAAGATCTGCTTAGAGAAGGATTTAAAAAGAAATCTGAA
GAGATGAATGCAGAGATCAATCATTTG
>Phyllostomus_discolor_GBP1_XM_036026389.1        
ATGGCCTCAGAGACCCACATGCCGGCCCCAGTGTGCCTCATTGAGAACACTAATGGGAAA
CTAGCAGTTAATCCAGAAGCTTTGAAGATCCTGTCTGCCATTACCCAGCCTCTTGTCGTG
GTGGCCATTGTGGGCCTCTACCGCACAGGCAAATCCTACCTGATGAACAAGCTGGCTGGG
AAGAAAAAAGGCTTCTCTCTGGGCTCCACGGTGCAGTCTCACACCAAGGGAATCTGGATG
TGGTGTGTGCCTCATCCTGAGAAGGCAGACCACACCCTCGTTCTGCTTGACACTGAGGGC
CTGGGAGATGTAGAGAAGGGTGACAACCAGAATGACTCCTGGATCTTTGCCCTGGCAATA
CTGCTGAGCAGCACCTTTGTGTACAACAGCATGGGGACCATCAACCAGCAGGCCATGGAC
CAGCTGCACTATGTGACAGAGCTGTCAGATCGAATACGGGCAAAATCTTCACCTGATGCA
AATGAGGTT~~~~~~GAGGATTCTGCTGACTTCATAAGCTTCTTTCCAGATTTTGTGTGG
ACACTGAGGGACTTTTCCCTAAACTTGGAA~~~GCAAATGGACAATCCATTACAGAGGAT
GAGTACCTGGAGAATTCACTCAAACTTAAGAAAGTTACCAATCAAAAGGATGAAAATTTT
AATCTTCCTCGACTCTGTATCCGGAAGTTCTTCCCAAAGAAGAAATGCTTTATCTTTGAC
CGGCCCACTCACCGGAAGAAGCTAGGCCAG~~~CTTGAGACCCTACATGATGATGAGCTA
GACTCTGACTTTGTGCAACAAGCTACAGTCTTCTGCTCCTACATCTTCAACAGTTCCAAA
GTTAAAACACTTCCAGGAGGCATCGAGGTCAATGGACCTCGACTGGAGAACCTGGTGCTG
ACCTACGTCAATGCCATCAGCAGCGGGGGTCTGCCCTGCATGGAGAACGCGGTCCTGGCC
TTGGCCCAGATAGAAAACTCAGCCGCAGTGAAAAAGGCCATTGCCCTCTATGACGAG~~~
~~~~~~CAGATGGCCCAGAAGGTG~~~~~~CAGCTGCCCACAGAAACCCTCCAGGAGCTG
CTGGACCTGCACAGGGCCAGTGAGAAAGAGGCCATCGAAGTCTTCATCAAGAACTCATTC
AAGGATGTGGACCATTTATTCCAAAAGGAATTAGCGGCCCAGCTAGAAAAAAAGCAAGAA
GACTTTTGTAAACAGAATATGAAAGCATCATCAGATCGTTGCTCAGCTTTACTTAAGGAT
ATCTTCAGTCCTCTGGAAGAAGAT~~~ATAAAACAGGGGATTTATTCTAAACCAGGAGGA
TATCGTCTTTTTATCCAGAAGATGCAGGAGCTAAAGAAAAAATACCTTCAG~~~~~~GAA
CCCAGGAAGGGAATACAGAGTGAAGAAATTCTTCAGACATACTTGGAGTCCAAGGAGGCT
GTGACTGAAACAATTCTACAGACAGACCAGACTCTCACAGAGAAGGAAAAGGAGATTGAA
GAGCAACGTGTGAAAGCTGAATCTGCAGAGGCTACAAGAAAAATGTTGGAGGAGATGCAG
ATAAAGAATCAGCAGATGATGGAGCAGAAAGAAAAGAGTTATCAGGAACATGTGAAACAA
CTGACTGAGAAGATGGACAAGGAGAGGGCCCAGTTAATGGCAGAACAAGACAGAGTTCTC
AGTCTTAAACTTCAGGAACAAGCCCAGTTACTGAAGGAAGGATTCAAACGGGAGAGTGAA
CAACTTCATAAAGAAATACAGAATCTC
>Phyllostomus_discolor_GBP2_XM_036026387.1        
ATGGCCTCAGAGACCCACATGCCAGCCCCAGTGTGCCTCATTGAGAACACTAATGGGAAA
CTAGCAGTTAATCCGGAAGCTTTGAAGATCCTGTCTGCCATTACCCAGCCTCTTGTCGTG
GTGGCCATTGTGGGCCTCTACCGCACGGGCAAATCCTACCTGATGAACAAGCTGGCTGGG
AAGAGCAAGGGCTTCTCTCTGGGCTCCACAGTGCAGTCTCACACCAAGGGAATCTGGATG
TGGTGTGTGCCTCATCCTGAGAAGCCGAACCACACCTTAGTTCTGCTTGACACCGAAGGC
CTGGGAGATGTAGAGAAGGGAGACAACCAGAATGACTCCTGGATCTTCGCTTTGGCAGTC
CTCCTGAGTAGCACCTTTGTCTACAACAGCATGGGAACCATCAACCAAATGGCCATGGAC
CAACTGCATTATGTAACAGAGCTGACTGAACGAATCAGGGCAAAATCCTCACCTGATAAT
GGTGAGGTT~~~~~~GAAGACTCAGCTGACTTTGTGAGCTTCTTTCCAGCCTTTGTGTGG
ACTCTGAGAGATTTCTCCTTGGAACTAGAA~~~GTACATGGAGAACCCATCACTCCTGAT
GAGTATTTGGAGTTGTCACTGAGACTAAAGAAAGGTACTGATAAAAAAACTAAAAGCTTT
AATGAACCTCGGTTGTGCATCCGAAAGTTCTTTCCAAAGAAGAAGTGCTTCATCTTTGAC
CGTCCTGCTCCAAGGAAGCAGCTTGCCCAG~~~CTGGAGCAGCTACAGGAGGAAGACCTA
GACTTTGAGTTCAGAGAACAAGTAGCAGAATTCTGCTCCTACATCTTCAGATATTCTGAG
GCCAAGACTCTCTCAGGCGGCATCATAGTCACTGGGCCTCGACTGGAGAACCTGGTGCTG
ACCTACGTAAATGCCATCAGCAGTGGGGATCTGCCCTGCATGGAGAATGCGGTCCTGGCC
TTGGCAGAGATAGAGAACTCAGCCGCTGTGAAAAAGGCCATTGCCCACTATGACGAG~~~
~~~~~~CAGATGGCCCAGAAGGTG~~~~~~CAGCTGCCCACACAAACCCTCCAGGAGCTG
CTGGACCTGCACAGGGCCAGTGAGAAAGAGGCCATTGAAATCTTCATGAACAAGTCCTTC
AAGGATGTGGACCAAAAGTTCCAGAAGGAATTAGCGGAATCTTTACTAGCAAAACGAGAT
GACTTTTGTAAGCGGAATGTCAAAGCATCGTCAGAGTGTTGCACGGCCTTACTTCAGGAC
ATTTTCAGTCCTCTAGATGAAGAT~~~GTGAAGGAGGGAAAATTTTCTAAACCAGGAGGT
TATCAACTCTTTACTCAGAAGCAACAGAAGCTGAAGAATGAGTACTACAAA~~~~~~GTG
CCTAGAAAGGGGGTAGAGGCAGAAGAGACACTGCGGAAATACTTGGAGTCCAAGGAGGCT
GTGGCTGATGCCATTCTACAGACTGACCAGTCACTCACAGAAATGGAAAAGGAGATTGAA
GTGGCACGTATAAAGGCTGAATCTGCAGAAGCAGCACAAAATATGTTGAAGGAAATGGAA
GAAAAGACTCGGCAGATGATGGAAGAGAAGGAAAAGAGTCATCAGGAACATTTGAAACAA
CTGACTGACAAGATGGAGCAGGAGAGGGCCCAGTTAATGGCAGAGCATGAGAGGGTTCTA
AGTCTTAAACTTCAGGAAAATGAACGGCTTCTCAAGGAGGGATTCCAAGAACAGAGCAGG
AAACTTCAAAAAGAGATACACGATTTG
>Phyllostomus_discolor_GBP4_XM_036027492.1        
ATGGCATCTGGATCCACTACAAAGAACCCCATCTGTCTGGTGGAAAACAAGAAAAATCAG
CTGACAGCAAATCCAAAAGCACTGGAGATTCTTGACAAGATCTCTCAGCCTGTGGTGGTG
GTGGCCATTGTAGGGCTGTATCGGACGGGAAAATCTTACCTAATGAACCGCCTGGCAGGA
CAGAAGCATGGTTTCACTCTGGGTTCCACAGTGAGGCCAGAAACCAAGGGCATCTGGATG
TGGTGTTTACCCCACCCCTCCAAGCTGGACCACACTCTGGTCCTTCTGGACACTGAGGGC
CTGGGTGATGTAGAAAAGGGTGACCCTAAGAATGACTCGTGGATCTTTGCCCTGGCCGTG
CTTCTGAGCAGCGTGTTCGTCTACAACAGCATGGGCGCCATCAACCACCAGGCCCTGGAG
CAGCTGCATTACGTGACTGAACTGACACAGCTAATCAGGACAAAATCCTCTCCCAGCCCT
GGTGAGGAA~~~~~~GATGACTCAGCCGAGTTCATGAGTTTCTTTCCCGATCTTGTTTGG
GCTGTGCGTGATTTCATGCTGGAGCTAGAG~~~ATGGACGGACACCCCATCACTGCAGAT
GAGTACCTGCAGCATGCCTTGAAGTTGATTCCAGGTGAGGATCCTCAAATCAAGAAATCC
AATATGCCTAAATTATGTATCAAGAAATTCTTCCCAAGGCAGAAGTGCTTTGTTTTTGAC
TGGCCTATCAATGACAAAATATCATTACGTCACATGGAGGAGGTGTCAGAAAACCAACTA
GATTTGAATTTCCAGAAGCAATCCAAAATATTCTGTGACTATATCTTCACACACTCAAAA
GCTAAGACCATAAGAGAGGAAATAATTGTCACTGGAAATGGGCTGGGGATTCTAGCAAAG
GCCTATGTAGACACCATCAACAGTGGAGCAGTGCCTTGTTTGGAGAACGCAGTGACAGCT
CTGGCCCAGCATGAGAACGCAGCGGCCGTGCAGAAGGCAGCCGACCATTACAGCGAG~~~
~~~~~~CAGATGGCCCAGCGAGTG~~~~~~AGGTTCCCCACAGACACGCTCCAGGAGCTG
CTGGACCTGCACGCAGCCTGTGAGAGGGAAGCCATTGCGATCTTCATGAAGCGCTCCATC
AAGGACGACAAGCAGCTGTTCCAGAAGAAGTTAATGGAAACTATAAGGAGGAGGGAGGAA
GACTTCTTGCAACAGAATGAACATGCATCTGTCAAATATTGCCAGGCTCAGCTTAAGCAA
TTTACAGAGCCCTTGATGGAAAAC~~~ATTTCAAAAGGAACTTTCTCTGTGCCTGGAGGA
TACAATCTCTACTTAGAAGCAATGGACAAGGTTGAACAGTCCTATAACCTG~~~~~~GTG
CCCAGGAAAGGAATTAAGGCAAATGCGGTCTTCCAGAACTTCCTGCAGGCACAGGCTGCA
ACAAAGGAATCCATCCTGCAGGCAGACAAAGCCCTCACTGCTGGGGAGAAGGATCTAGCA
GCTGAGCGTGCCAAAAAATTGGAAGCTGAGAAGGAACAGGAGCTGTTAAGGCAGCAACTT
AATGAAAAGCAGGAAGAAATGAAGGCTCAAGAGAAAAGCTTCGAGGAAAGCATGGCCCAG
TTGAAGAATAAGTTAGAGAAAGATCACGAGAACAGACTGAGGGAGTGGGAAGAAATACTA
GAGAAGAAGCTCAAGGTGAGTCTGGAACTAAGTACTACAAGTAACACAGAAGAAACTGAA
AAGATGAGAAAAGAGATAAGTCAACTT
>Phyllostomus_discolor_GBP6_XM_028511525.2        
ATGGCATCTGGACCCAACATGAGAGCCCCCATTTGTCTGGTAGAAAACATCAATGAGCAG
CTATCAGTGAATCAGGAAGCTCTACAGATTCTTGAGCAGATTTCTCAGCCAGTGGTGGTC
GTGGCCATTGTGGGACTGTATCGCACAGGCAAATCCTACTTGATGAACTGTCTTGCAGGA
CAGAACCATGGTTTCCCTCTGGGCTCTACGGTGCAGTCAAAAACCAAGGGCATCTGGATG
TGGTGTGTGCCCCACCCCTCCAAGCCTAACCACACTCTGGTCCTTCTGGATACCGAGGGC
CTGGGTGATGTGGAAAAGGGTGATCCTAAGAATGACTTGTGGATCTTTGCCTTGGCCGTG
CTTCTGAGCAGCGTGTTCATCTACAACAGCATGGGCACCATCAACCACCAGGCCCTGGAG
CAGCTGCATTATGTGACAGAGCTGACAGAACTCATCAGGGCAAAGTCCTCCCCTACACCA
GATGGAGTA~~~~~~GACAATTCCATGGAGTTTGTGAGTTTCTTTCCAGACTTTGTCTGG
ACTGTACGGGATTTCACCCTGGAGCTGAAG~~~TTAAACGATCACCCCATTACAGAAGAT
GAGTACCTGGAGAATGCCTTGAAGCTGATTCCAGGCAGGAACCCCAAAGCTCAAATATCC
AATCTCCCCAGAGAGTGCATCCGTCATTTCTTTCCAAAAAGAAAGTGTTTTGTCTTTGAC
CGACCTATCTATGACAAACAGCTCTTAGCAAATATTGAGAATGTTGCAGAACACCAACTG
AATCCTCAATTCCGGGAACAAACAAACAATTTCTGTTCTTACATCCTCACCCAGTCAAGA
ACCAAAACCCTAAGAGAGGGAATCATGGTCACTGGGAAACGGCTGCAGACTCTGGTAGTG
AGTTATGTGGATGCCATCAATAGTGGAGCAGTGCCTTGTCTGGAGAATGCAGTGACAACT
CTGGCCCAGATTGAGAACTCAGTGGCCGTGCAGAAGGCAGCCGACCACTACAGTGAG~~~
~~~~~~CAGATGGCCCAGCAAGTG~~~~~~AGGTTCCCCACAGACACGCTCCAGGAACTG
CTGGACCTGCATGCAGCCTGTGAGAGGGAAGCCATTGAGATCTTCATGGAGAAGTCCTTC
AAGGATAAAAACCAGGAGTTCCAGAAGAAGCTTGTGGAGATCATAAAGGATAAGAAGGAT
GATTTCATGCTGCAGAATGAAGAGGAATCTGTTAAGTACTGCCAGGCTAAACTTGATCAG
CTTTCAGCGGCCCTCATGGAAAGT~~~ATTTCAGCAGGAACTTTCTCTGTTCCTGGGGGT
CACAAGCTCTACTTGGAAACAAAGGAAAGGATTGAAGGGGACTATTGCAAA~~~~~~GTG
CCCAGGAAAGGAGTGAAGGCAAACGAGGTCCTCCAGAGATTCCTGCAGTCACAGATGGCA
ATAGAGAAATCCATTCTGCAGGCAGACAAAGCACTCACAGATGGGGAGAAGGCCATGGCA
GAGGAGCGGGCCAGGAAGGAGGCTGCTGAGAAGGAGCAGGAGCTGATGAAACAGAAACTT
CAGGAGCAGGAGCAACAGATGGAAGCCCAGAAGAAGAGTCTCGAGGAAAACATAGCCCAA
CTGAAGGAGAAGATGGAGCGAGAAAGAGAGAACATAATAAGAGAGCAGAATATGATGTTG
GAGCATAAACTGAAGGTTCAAGAAGAACTGCTTAAAGATGGATTTAGAAAGAAATCTGAA
GAGATGGATGCAGAAATAAATCATTTG
>Phyllostomus_discolor_GBP6_XM_028512214.2        
ATGGCATCTGGACCCAACATGAGAGCCCCTATTTGTCTGGTAGAAAACATCAATGAGCAG
CTATCAGTGAATCAGGAAGCTCTACAGATTCTTGAGCAGATTTCTCAGCCAGTGGTGGTC
GTGGCCATTGTGGGACTGTATCGCACAGGCAAATCCTACTTGATGAACTGTCTTGCAGGA
CAGAACCATGGTTTCCCTCTAGGCTCCACCGTGCAGTCGGAAACCAAGGGCATCTGGATG
TGGTGTGTGCCCCACCCCTCCAAGCCTAACCACACTCTGGTCCTTCTGGATACCGAGGGC
CTGGGTGATGTAGAAAAGGGTGACCCTAAGAATGACTCGTGGATCTTTGCCCTGGCTGTG
CTTTTGAGCAGTATGTTGATCTATAACAGTATGGGCACCATCACCAACCAGGCCCTAGAG
CAGCTGCATTATGTGACAGAGCTGACAGAACTCATCAGGGCAAAGTCCTCCCCTACACCG
GATGGAGGA~~~~~~GATGATTCCATGGAGTTTGTGAGTTTCTTTCCAGACTTTGTTTGG
ACCGTACGGGATTTCACCCTGGAGCTGAAG~~~TTAAAGGGTCATCCCATAACAGAAGAT
GAGTACCTGGAGAATGCCTTGAAGCTGATTCCAGGAGGAAATCCCAAAGTCCAAATAGCC
AATCTTCCCAGAGAGTGCATCCGGCATTTCTTCCTAAAACGGAAGTGTTTTGTCTTTGAT
CAGCCAACAAAGGACAAAGACCTTCTAGCCAATATTGAGAATGTTCCAGAAAGTGAACTA
GATCCTAAATTCCAGGAACAAACAAAGAATTTCTGCTCTTACATCTATACCCAGTCAAGA
ACCAAAACCCTCAGAGAGGGAATCATGGTCACTGGGAAACGGCTGCAGACTCTGGTGGTA
ACTTATGTGGACACCATCAACAGTGGAGTGGTGCCTTGTTTGGAGAATGCAGTGACAATT
CTGGCCCAGATTGAGAACTCAGCGGCCATGCAGAAGGCAGCTGACCACTACAGCGAG~~~
~~~~~~CAGATGGTGCAGCAAGTG~~~~~~AGGTTCCCCACAGACACGCTCCAGGAGCTG
CTGGATCTGCACACAGCCTGTGAGAGGGAAGCCATTGCAATCTTCATGGAGAAGTCCTTC
AAGGATGAAAAGCAGGAGTTCCAGAAGAAGCTTGTGAAAATCATAAAGGATAAGAAGGAC
AACTTCATGCTGCAGAATGAAGAGGAATCTGTTAAGTACTGCCAGGCTAAACTTGATCAA
CTTTCAGCAGCCCTCATGGAAAGT~~~ATTTCAGCAGGAACTTTCTCTGTTCCTGGGGGT
CACAAGCTCTACTTGGAAACAAAGGAAAGGATTAAAGGGGACTATTGCAAT~~~~~~GTG
CCCAGGAAAGGAGTGAAGGCAAACGAGGTCCTCCAGAGCTTCCTGCAGTCACAAATGACC
ATAGAGAAATCCATTCTGCAGGCAGACGAAGCACTCACAGATGGGGAGAAGGCCATGGCA
GAGGAGCGGGCCAGGAAGGAGGCTGCTGAGAAGGAGCAGGAGCTGATGAAACAGAAACTG
CAGGAGCAGGAGCAACACAGGGAGGCTGAGAGGAGGAGTCTCGAGGAAAACATATCCCAA
CTGAAGGAGAAGATGGAGCAAGACAGAGAGAACATAATTAGAGAGCAGACTATGATGTTG
GAGCATAAACTGAAGGTACAAGAAGATCTGCTTACTGAACAATTTAGGAAGAAATCTGAA
GCTATGAATGCAGAGATAAATCAGTTG
>Phyllostomus_discolor_GBP7_XM_036026386.1        
ATGGCGTCTGGATCCATGACAATGAACCCCATCTGCCTGGTAGAAAACCAGAAAAATCAA
CTGAGAATAAATCCAAAAGCACTGGAGATTCTTGACAAGATCTCTCAGCCTGTGGTGGTG
GTGGCCATCGCAGGGCCACACCGGACAGGAAAATCCTACCTAATGAACCGCCTGGCAGGG
ACAAACCCCGATTTCCCTCTAGGGTTCATGATGAAGTCTGAAACTAAGGGCATCTGGATG
TGGTGTGTACCCCACTCCTCAAAGCCGAACCACACTCTGGTACTTCTGGACACAGAGGGC
TTGGGCAATGTGGAAAAGGGTGACCCTAAGAATGACTCGTGGATCTTTGCCCTGGCCGTG
CTTCTGAGCAGCGTGTTCGTCTACAACAGCATGGGCGCCATCAACCACCAGGCCCTGGAG
CAGCTGCATTACGTGACTGAACTGACACAGCTAATCAGGACAAAATCCTCTCCCAGCCCT
GGTGAGGAA~~~~~~GATGACTCAGCCGAGTTCATGAGTTTCTTTCCCGATCTTGTTTGG
GCTGTGCGTGATTTCACGCTGGAGCTAGAA~~~ATGGACGGAAGCCCCATCACTGCAGAT
GAGTACCTGCGGAATGCCTTGAAGTTGATTCCAGGTGAGGATCCCCAAATCCAGGAATCT
AACTTGCCTAGAGAGTTTATCAGGAAGTTCTTTCCAAGGATGAATTGCCTTGTCCTTGAC
CAGCCTACAAATGACAAAAGATTATTACAGCATATGGAAGACGTGTCAGAAAACCAACTA
GATTTGAATTTCCAGGAGCAATCCAAAAATTTCTGTCAATATATCTTCACACATGCAAAA
ACTAAGACCATAAGAGAGGAAATAATTATCACTGGAAATGGACTTGGGACTCTGGCAAAG
GCCTATGTGGACACCATCAATAGTGGAGCAGTGCCTTGTTTGGAGAATGCAGTGGCAACT
CTGGCCCAGATGGAGAACTCAGCGGCCGTGCAGAAGGCAGTTGACCACTACAGTGAG~~~
~~~~~~CAGATGGCCCAGCAGATA~~~~~~AGGTTCCCCACAGACACACTCCAGGAGCTA
CTAGATCTGCATGTGACCTGTGAGAGGGAAGCCATTAAAGTTTTTATGGAGAACTCCTTC
AAGGATGATAACCAGGTGTTCCAGAAGAAGCTTATGGAAACCATAGAGATGAGGAAGGAA
GATTTCTTGCTGCAAAATGAAGAGGAATCTGGCAAATATTGCCAGGTTCAACTTAAGCAG
CTTTCAGAGCCCTTAATGGAAAAG~~~ATTTTAAGAGGAACATTCTCTGTGCCTGGAGGA
TACAATCTCTACTTAGAAGCAATGGACAACATTGAACAATCCTATAATCTG~~~~~~GTA
CCCAGGAAAGGAATTAAGGCAAATGAGGTCCTCCAGAGCTTCTTGCAGACACAGGCTGCA
ACAAAGGAGTCCATCCTGCAAGGAGACAAAGCCCTCACCCCTGGAGAGAAGGATCTAGCA
GCTGAGCATGCCAAAAACTGGGAAGCTGAGAAGGAACAGGAGCTGATAAGGCAGAAACAG
AAGGAACAGGAGGAAAAATCAGAGGCTCAAGAGAAAAGCTTCCAGGAAAACTTAATCCAA
CTGAAAGAGAAGATGAAGAGGGCAAGCGAGAACCGACTGAAGGTGCTGGAAAGAACACTG
GAGCACAAGCTGAAGATTCAAGAAGAACTACAGGTTGAGGGATTTGAAAAGGAATCTGAG
AAGATAGGGAAAGAGATAAACCAATTA
>Pipistrellus_kuhlii_GBP1_XM_036446854.2          
ATGGCCTCAGATAAGCACATGCCAGGCCCGGTATGCCTCATTGAGAACACTGACACACAA
CTAGTGGTTAACCCAGAAGCTTTGAAGATCCTGTCTGCCATTACACAGCCTGTGGTGGTG
GTGGCCATTGTGGGTCTCTACCGCACAGGCAAATCCTACCTGATGAACAAGCTGGCTGGG
CAGAAAAAAGGCTTCTCTCTGGGCTCCACGGTTCAGTCTCACACCAAAGGCATCTGGATG
TGGTGTGTGCCTCACCCTAAGAAACAAAACTATACCCTAGTTCTGCTTGACACTAAGGGG
CTGGGAGATGAAGAGAAAGGTGACAACCAAAATGACTCCTGGATCTTTGCCCTGGCAATA
CTGCTGAGCAGCACCTTTGTGTACAACAGCATGGGGACCATAAACCATCAGGCCATGGAC
GAACTGCGCTATGTGACAGAGCTGACAGATAAAATAAGGGCAAAATCTTCACCTGACGCA
AATGAGGTT~~~~~~GAGGACTCAGCTGACTTTGTGAGCTTCTTTCCAGATTTTGTGTGG
ACGCTGAGGGATATTTCCCTAAAATTGGAAGAACTAGATGGGCAACCCACCTCAGCAGAC
GAGTACCTGCAGAATTCACTCAAACTCAAGAAAGTTCCCAGTCCTAAATATGAAAACTTT
AACCTGCCCCGACTTTGTATCCGAAAGTTCTTCCCAAAGAAGAAATGCTTTATCTTTGAT
CGGCCCACCAATCAGAAGAAGCTAGGCCAA~~~CTTGAGACAATGCATGATGATGAGCTG
GACCCCGAATTCGTGCAACAAACTGCTGACTTCTGTTCCTACATCTTTACCAATTCCAAT
GTCAAAACTCTTTCAGGGGACATCCAGGTCAATGGATCCCGGCTGGAGACTCTGGTGCTG
ACCTATGTTGATGCCATCAGCAGTGGGGACCTGCCCTGCATGGAGAACGCAATCCTGGCC
TTGGCCCAGATAGAGAACTCGGCTGCAGTGAAAAAGGCCATTGCGCACTATGACCAG~~~
~~~~~~CAGATGGGGGAGAAGGTT~~~~~~GAACTGCCCACAGAAACCCTCCAAGAGCTC
GTGGACCTGCACATGGCCAGTGAGAAAGAGGCCATTGAAATCTTTATGAAGAATTCCTTC
AAGGATGTAGACCATTTATTTCAAAAGGAATTAGCGGCCCAGCTACAAAAAAGATGTAAT
GACTTCTACAAAGAGAATATGAAAGCATCATCAGATCGCTGCTCGGCTTTACTTAAGGAT
ATCTTCCATTCTTTAGAAGAAGAT~~~ATAAAGCAGAGGGTTTATTCTAAACCAGGAGGA
TATCATCTCTTAATGCAGACTGTGAATGAGCTCAAGAAAAAGTATCTTCAG~~~~~~GAA
CCCAGGAAGGGAATACAGAGTAAAGAAGTCCTTCAGACATACCTGAGGTCCAAGGAGTCT
GTGACTGAAGAAATTCTACAGGCAGACAATACTCTCACAAATATGGAAAAGCTGATTGAA
GTGCAACGTGTGAAAGCTGAATCTGCAGAGGCTGCAGCAAAAATGCTGGAGGAAATGCAA
AAGAAGAATCAGCAAATGTTGGAGGAGGAAGAAAAAAGTTATCAGGAACATGTGAAACAA
CTGACTAAGAAGATGGAGCAGGACAGGGTCCAATTAATGGCAGAGCAAGAGGAGGCTCTG
GCTCTTAAACTTCGGGAACAGCTCTTCTTACTAAAGGAAGGATCCCAAAATAAGAACAGA
CAACTTCAGAGGGAAATAGACAATCTC
>Pipistrellus_kuhlii_GBP1_XM_036446857.2          
ATGGCCTCAGACATGCACATGCCAAGCCCGGTGTGCCTCATTGAGAACACTAGCACAAAA
CTAGTGGTTAACCCAGAAGCTTTGAAGATCCTGTCTGCCATTGCACAGCCTGTGGTGGTG
GTGGCCATTGTGGGTCTCTACCGCACAGGCAAATCCTACCTGATGAACAAGCTGGCTGGG
CAGAAAAAAGGCTTCTCTCTGGGCTCCACTGTTCAGTCTCACACCAAAGGCATCTGGATG
TGGTGTGTGCCTCACCCTAAGAAACCAAACCACACTCTAGTTCTGCTTGACACTGAGGGG
CTGGGAGATGTAGAGAAGGGTGACAACCAAAATGACTCCTGGATCTTTGCGCTGGCAATA
CTGCTGAGCAGCACCTTTGTGTACAACAGCATGGGGACCATAAACCAGCAGGCCATGGAC
CAACTGCACTATGTGACAGAGCTGACAAAAAAAATAAGGGCAAAATCTTCACCTGATGCA
AATGAGGAT~~~~~~GAGGACTCAGCTGACTTTGTGAGCTTCTTTCCGGATTTTGTGTGG
ACACTGAGGGATTTTCCCCTAGAATTGGAA~~~GTAGATGGGCAACCCATCTCAGCAGAT
GAGTACCTGCAGAATTCACTCAAACTCAAGCAAGGTACCAGTCCTAAAGATGAAAACTTT
AACCTGCCCCGACTCTGTATCCGAAAGTTCTTCCCAAAGAAGAAATGCTTTATCTTTGAT
CAGCCCACTCATCGGAAGAAGCTAGGCCAA~~~CTTGAGATAATGCATGATGATGAGCTG
GACGCCGAATTTGTGCAACAAGCTGCTGACTTCTGTTCCTACATCTTTACCAATTCCAAA
GTCAAAACTCTTTCAGGAAACATCCAGGTCAATGGACCCCGGCTGGAGACTCTGGTGATG
ACCTATGTCGATGCCATCAGCAGTGGAGACTTGCCCTGCATGGAGAACGCAGTGCTGGCC
TTGGCCCAGATAGAGAACTCGGCTGCAGTGAAAAAGGCCATTGCGCACTATGACCAG~~~
~~~~~~CAGATGGGGGAGAAGGTT~~~~~~GAACTGCCCACAGAAACCCTCCAAGAGCTC
CTGGACCTGCACATGGCGAGTGAGAAAGAGGCCATTGAAGTCTTCATGAAGAATTCCTTC
AAGGATGTAGACAATTTATTTCAAAAGGGATTAGCGGCCCAGCTAGAAAAAAGGCGGGAT
GACTTTTATAAAGAGAATATAAAAGCATCATCGGATCGCTGCTCAGCTTTACTTAAGGAT
ATCTTCGATTCTTTAGAAGAAGAT~~~ATAAAGCAGGGGGTTTATTCTAAACCAGGAGGA
TATCGTCTCTTAATGCAGACTGTGCATGAGCTCAAGAAAAAGTATCTTCAG~~~~~~GAA
CCCAGGAAGGGAATACAGAGTGAAGAAGTTCTTCAGACATACCTGAAGTCCAAGGAGTCT
GTGATTGATGCAATTCTACAGACAGACCAGAATCTCACAGTTAAGGAAAAGGAGATCGAA
GTGCAACGTGTGAAAGCTGAATCTGCAGAGGCTGCAGCAAAAATGCTGGAGGAAATGCAT
AAGAAGAATCAGCAGATGATGGAGGAGAAAGAAAAGAGTTTTCAGGAACATGTGAAACAA
CTGACTGAGAAGATGGAGCAGGAGAGGGCCCAATTAATGGCAGAGCAAGAGAGGACTATG
GCTCTTAAACTTGAGGAACAGGCCTTGTTACTAAAGGAAGGATTCCAAAATGAGAGCAGA
ACACTTCAGAGAGAAATAGACAGTCTC
>Pipistrellus_kuhlii_GBP7_XM_045584365.1          
ATGGCCTCTGAATATACTCTGATGGACCCCATCTGTCTGGTGGAAAATCAGAATAATCAG
CTGACAGTGAACCCAACAGCACTGGAGATTCTAGACAAGATCTCTCAGCCTGTGGTGGTG
GTGGCCATTGTAGGTCTGTATCGGACAGGAAAATCCTACCTGATGAACCGCCTGGCAGGA
AAGAACCATGGTTTCCCTCTGGGCTCCACTGTGCGGTCTGAAACTAAGGGAATCTGGATG
TGGTGTGTACCCCACCCCTCGAAGCCCAACCACACTCTGGTCCTTCTGGACACTGAGGGC
CTGGGCGATGTGGAAAAGGATGACCCTAAGAATGACTTGTGGATCTTTGCCCTGGCCGTG
CTCCTGAGCAGCATGTTTGTCTACAACAGCATGGGCAGCATCAACCACCAGGCCCTGGAG
CAGCTGCACTATGTGACAGAACTAACAAAGCTCATCAGGGCGAAATCCTCTCCCAGCTCC
GGTGAAATA~~~~~~GAGGACTCAGCCGAGTTTGCAAGTTTCTTTCCAGACTTTGTTTGG
GTGGTTCGGGATTTCACGCTGGACTTGAAG~~~TTAGATGGATGCACCGTCACTGAAGAT
GAGTACCTGGAGAAGGCCTTGAAGTTGGTTCCAGGCGAGGATCCCCAAATCCAGAAATCC
AACATGCCTAGAGAGTGTATCAGGAAATTCTTTCCAAGGCGGAAGTGCTTTGTCTTTGAG
CACCCTACAAATGACAAAAAAGTATTACACTATGTGGAGGAGATGTCAGAAAACCAACTA
GAATGGAATTTTCAGGAGCAATCCAAAAATTTCTGTCAATATATCCTTACACATGCAAAA
ACCAAGACTCTTAGAGAAGAAATCATTGTCACTGGAATTGGGCTGGGCACTCTGGCAAAG
GCCTATGTGGATGCCATCAACAGTGGAGCAGTGCCTTGTTTGGAGAACACAGTGACAACT
CTGGCCCAGGGTGAGAACTCAGTGGCTGTGCAGAAGGCAGCCGACCACTACAGCGAG~~~
~~~~~~CAGATGGCCCAGAAAGTG~~~~~~AGCTTCCCCACAGACACTCTGCAGGAGCTG
CTGGACCTGCATGCATCCTGTGAGAGGGAAGCCATTGAAATCTTCATGGAACGCTCCTTC
AATGATGACAAGCAGGTGTTCCAGAAGAAGCTTATGGAAACCATAACCATGAAGAAGGAG
TATTTCTTACTGCAGAATGAAGAGGCTTCTGGCAAATATTGCCAGGCTCAGCTTAAGCAG
CTTTCAGAGCCCTTGATGGAAAGT~~~ATTTCAAGAGGAACTTTCTCTGTGCCTGATGGA
TACAAGCTCTACTTAGAAGCAATGGATAAGCTGGAACAGTCGTATAACACG~~~~~~GTG
CCCAGGAAAGGAGTGAAGGCACATGAGGTTCTCCAGAGCTTTGTACAGTCACAGGCTGCA
ATAAAGGAATCCATCCTGCAGGCAGACAAAGCCCTCACGGCTGAGGAGAAGGCTCTAGAA
GACCCTTGGGGAACAGCTGAGCATGCCAAGAATCAGGAAGCTGAGAAGGAACAGGAGCTG
CTAAGACAGAAACAGAAGGAACAGCAGGAAAAGTTGGATGCTCAAGACAAAAGCTTCCAG
GAACACCTTGTCCAACTAAAGGAGAAGATTAGGAAACAAAGTGAAAACCGCCTGAGGGAG
CAGGAAAGAATACTGGAGCACAAGCAGAAGATTCTAGAAGAACTACTTATTGAGGGATTT
GAAAATGAATCTGAGAAGATGAGGAAA
>Pipistrellus_kuhlii_GBP5_XM_036446862.2          
ATGGCCTCAGAGATCCTCATGCCAGGCCCAGTGTGCCTCATTGAGAACATCGAAGGGAAA
CTGGTAGTTAATCAGGAAGCTTTGAAGATCCTGTCTGCCTTCACCCAGCCCCTTATCGTG
GTGGCTATTGTGGGCCTCTACCGCACAGGCAAATCCTATCTGATGAACAAGCTAGTTGGA
AGGAATGAAGGCTTCTCTGTTGGATCCTCGGTGCAGTCTCACACCAAGGGAATCTGGATG
TGGTGTGTGCCTCACCCTGCAGAGCCAAACCATACCCTGGTTCTGCTTGACACCGAGGGA
CTGGGAGATGTAGAGAAGGGTGACCAGAAAAATGATACTCAGATATTTGCACTGGCAATA
CTATTGAGTAGTACCTTTGTTTACAACACCATGAACCTAATTGACCAGAGGGCTATCGAT
TTATTATATTATGTAATAGAACTGTCAAATCATCTCAGCACAGTATCTCCACCTGATCTT
GATGGGGTT~~~~~~GAAGATGCAGCTGATGCTGTGAGCTTCTGTCCAGACTTAGTGTGG
ACTCTGAGAGATTTCTACCTGTCCCTGGAG~~~GCAGATGGGAAACACATCACAGCAGAT
GACTACCTGGAGAACTCGTTGAAGCTGAAAGAAGACACTGATGAAAATCATCAAATTTTC
AATTTGCCCCGTCGTTGTATACAGACGTTCTTTGCAAGAAAGAAATGCTTTGTCTTTAAC
TCGCCCACTCACCGGAAGAAGCTTGCCCAA~~~CTTCCAACACTGCATAACGATGAACTG
GATCTTGACTTTGTGCAACAAGTGGAAGATTTCTGTTCCTATATCCTTCACCATTCCAAG
ACAAAAAATCTTCCAGGAGGCATCGAGGTCAATGGACCTTGTCTAGAAAGCCTGGTGCTG
ACCTATGTCAATGCCATCAGCAGTGGGAATCTGCCCTCCATGGAGAATACAGTCTTGGCC
TTGGCCCAAATCAAGAACTCCACTGCAGTACAAAAGGCCATTGCCCACTATGACCAA~~~
~~~~~~CAGATGGGCCAGAAGGTG~~~~~~CAGCTGCCCACGGAAAACCTCCAGGAGCTG
CTGAACCTGCACAGGACCAGTGAGAAGGAAGCCATCGAAGTCTTCATCAAGAATTCCTTC
AAGGATGTGGACCAAAGGTTCCAGAAGGAATTAGAGACCCTGCTGAAAGGAAAACAAGAT
GACTTTCGTAAGCAGAACTTGGAGGCATCATCAGATCATTGCTCAGCTTTACTTCAAGAT
ATTTTTGGTCCTCTGGAAGAATAT~~~GTGAAGCAGGGGATTTATTTAAAGCCTGGAGGG
CATCGCCTCTTCATTCAGAAGAGAGAGGAGCTGAAGGCAAAGTACTATCAG~~~~~~GAG
CCTAGGAAAGGAATACAGGCGGAAGAAACTCTGCAAAACTATTTACAGTCCAAGGAGTCC
ATGAGTGATGGCATTCTATATTCAGACCTGGTTTTCACTGCGAAGGAAAAGGAGAGGAAA
GAAGCTTATTTAAAAGCAGAGGCTGCAAAGGCTGACACACGAATGTTGGAGGAGTTTAAA
AGGCACAACCAGCAAATGATGGAGGAGAGGGAGAGACAGCATCAGGAGCACCTGAGACAA
ATGGAGATAAACAGAGAGCAACAGCTGGAAGAGCAACAGATGGCTATGGAACGTCAGCTC
CAGGAAGAGGCAGAAAAGCAGTTGAAGAGACAACAGTCTGAAATGAGAAGCCTTCTGAAT
GAGTTTCTGCAACTATCGCAAGCAAAA
>Pipistrellus_kuhlii_GBP6_XM_036446845.2          
ATGGCATCTAAATCCAACATGATGGCCCCCGTTTGCCTGGTGGAAAACAACAATGAGCAT
CTGTCAGTGAATCAGGAAGCTCTAGAGTTTCTTGACCAGATTTCTCAGCCAGTGGTGGTC
GTGGCCATTGCAGGACCGTATCGTACAGGAAAATCCTACTTGATGAACCAGCTTGCAGGA
CAGAATCACGGCTTCCCTCTGGGTTCTACGGTGCAGTCTGAAACCAAGGGCATCTGGATG
TGGTGTGTGCCTCACCCCTCTAAGCCTGATTGCACTCTGGTCCTTCTAGACACCGAGGGC
CTGGGCGATGTGGAAAAGGGTGACCCTAAGGATGACTTGTGGATCTTTGCCCTGGCCGTG
CTTCTGAGCAGCATGTTTGTCTACAACAGCCTGAGTACCATCAACCACCAGGCCCTGGAG
CAGCTGCATTATGTGACTGAGCTGACAGAACTCATCAGGGCAAAGTCCTCCCTTACACCA
GATGGAATA~~~~~~GAAGATTCAGCAGAGTTTGTGAGTTTTTTTCCAGACTTTATCTGG
GCCGTACGAGATTTCTCCCTGGAGCTGGAG~~~TTAAATGGTCTCCCTATCACAGAAGAT
GAATACCTGGAGAATTCCTTGAAGCTGATTCCAGGCATGAATCACAAAGCTCAAATATCT
AATCTCCCCAGAGAATGCATCCGGAATTTCTTTCCAAGACGGAAGTGTTTTGTCTTTGAC
CGGCCAACAAATGACAAAAAACTTCTAGCCAATATTGAGAAGGTTGCAGACAACCAACTG
GATCCTAACTTCAAGGAAGAAACAAAGAACTTCTGTTCTTACATCTTCACCCAAGCGAGG
ACCAAGACACTCAGGGAGGGAATCATGATCAATGGGAAACGTCTAAAAACTCTGGTTGAG
ACTTATGTCACTGCCATCAACAATGGATTAGTGCCTTGTTTGGAGAATGCAATGACAACT
CTCGCCCAAATTGAGAACTCTAGGGCCATTCAGAAGGCAGCCGACCACTATAGCAAG~~~
~~~~~~CAGATGGCCCAGAGAGTG~~~~~~AGTTTCCCCACAGACACCCTGCAGGAGCTG
CTGGACCTGCATGCAGCCTGTGAGAGAGAAGCCATTGCAATCTTCATGGAGAACTCCTTC
AAGGATGAAAACCAGGTGTTCCTGAAGGATCTTGTGAAAATCATAAAAGATAAGCAGAAT
GAGTTCTTGCTGCAGAATGAAGATGCATCTGTTAAATACTGTCAGGATACACTTAAGCAG
CTTTCCAAGCCCCTAATGGAAGGT~~~ATTTCAGCAGGCATGTTCTCTGTTCCTGGTGGT
CACAAGCTCTACATGGAAACAAAGGGAAAGATTGAACAGGACTACTGCCAA~~~~~~GTG
TCCAAGAAAGGAGTGAAGGCAAATGAAGTTCTCTATAGGTTCCTGCAGTCACTGGCAGCA
ACAGAGAATTCCATTTTGCAGGCAGACAAAGCACTCACAGATGGGGAGAAGGCCATAGCA
GTGGAGCAGGCCAAGAAGGAGGCAGCTGAGAAGGAACAGGAGCTAAAGAAACAAGAACTA
CAGGAGCAGGAGCAGCAAATGGAGGCACATAGGAGGAGTCGTGAGGAAAATATATTGCAA
CTGACAGAGAAGATAGAGAAGGAAAATGAGATTATAATAAGAGAGCAGAATATGATGTTG
GAGCATAAATTGAAAGTTCAAGAAGATTTGCTTAGAGAAGGATTTAAAAAGAAATCTGAA
GATATGAATGTAGAGATCAATCATTTG
>Pipistrellus_kuhlii_GBP6_XM_045584374.1          
~~~~~~~~~~~~~~~~~~~~~~~~~~~~~~~~~~~~~~~~~~~~~~~~~~~~~~~~~~~~
~~~~~~~~~~~~~~~~~~~~~~~~~~~~~~~~~~~~~~~~~~~~~~~~~~~~~~~~~~~~
~~~~~~~~~~~~~~~~~~~~~~~~~~~~~~~~~~~~~~~~~~~~~~~~~~~~~~~~~~~~
~~~~~~~~~~~~~~~~~~~~~~~~~~~~~~~~~~~~~~~~~~~~~~~~~~~~~~~~~~~~
~~~~~~~~~~~~~~~~~~~~~~~~~~~~~~~~~~~~~~~~~~~~~~~~~~~~~~~~~~~~
~~~~~~ATGTACTTCCAGAGTGACCCTAAGGATGACTTGTGGATCTTTGCCCTGGCCGTG
CTTCTGAGCAGCATGTTTGTCTACAACGGCCTGAGTACCATCAACCATCAGGCCCTGGAG
CAGCTGCATTATGTGACAGAGCTGACAGAACTCATCAGGGCAAAGTCCACCCTTACACCA
GATGGAATA~~~~~~GAAGATTCAGCAGAGTTTGTGAGTTTTTTCCCAGACTTTATCTGG
GCCGTGCGAGATTTCTCCCTGGAGCTGGAG~~~TTAAATGGTCTTCCTATCACAGAAGAT
GAATACCTGGAGAATTCCTTGAAGCTGATTCAAGGCATGAATCACAAAGCTCAAATATCT
AATCTCCCCAGAGAATGCATCCGGAATTTCTTTCCAAGACGGAAGTGTTTTGTCTTTGAC
CAGCCAACAAATGACAAAAAACTCCTAGACAATATTGAGAAGGTTGCAGCCAACCAACTG
GATCCTAACTTCAAGGAAGAAACAAAGAACTTCTGTTCTTACATCTTCACCCAAGCGAGG
ACCAAGACACTCAGAGAGGGAATCATGATCAATGGGAAACGTCTAAGAACTCTGGTTGAG
ACTTATGTCACTGCCATCAATAGTGGAGCAGTGCCTTGTTTGGAGGACACAATGACAACT
CTCGCTCAAATTGAGAACTCTAGGGCCGTTCAGAAGGCAGCCGACCACTATAGCAAG~~~
~~~~~~CAGATGGCCCAGAGAGTG~~~~~~AGTTGCCCCACAGACACCCTGCAGGAGCTG
CTGGACCTGCATGCAGCCTGTGAGAGAGAAGCCATTGCAATCTTCATGGAGAACTCCTTC
AAGGATGAAAACCAGGTGTTCCAGAAGAATCTTGTGGAAATCATAAAGCATAAGCAGGAT
GAGTTCTTGTTGCAGAATGAAGATGCATCTGTTAAATACTGTCAGGATACACTTAAGCAG
CTTTCCAAGCCCCTAATGGAAGGT~~~ATTTCAGCAGGCATGTTCTCTGTTCCTGGTGGT
CACAAGCTCTACATGGAAAGAAAGGAAAAGATTGAACAGGACTACTTACTTGGGCAAGTG
CCCAAGAAAGGAGTAAAGGCAAATGAAGTTCTTTGTAGGTTCCTGCAGTGGCAGGCAGCA
ACAGAGAATTCCATCCTGCAGGGAGACAAAGTGCTCACAGATGAGATGAAAGCCATGGCA
GGTAAGAGGACCAAGAAAGAGGCAGCTGAGAAAGAACAGGAGCTGATGAAACAGAAACTG
CAGGAGCAGGAGCAGCAAATGGAGGCAGATAGGAGGAGTCGTCCTGAAAATATATTGCAA
CTGATGAAGAAGATAGAGAAGAATATAGAGAATATAATAAAAGAGAAGAATATGATGTTG
GGGCATAAATTGAAGGTTCAAGAAGATTTGCTTAGAGAAGGATTTAAAAAGAAATATGAA
GATATGAATGTAGAGATCAATCATTTG
>Pipistrellus_kuhlii_GBP6_XM_036446849.2          
ATGGCATCTAGACCCAACATGATGACCCCCATTTGCCTGGTGGAAAACATCAATGAGCGT
CTGTCAGTGAATCAGAAAGCTCTAGAGATTCTTGACCAGATTTCTCAGCCAGTGGTGGTT
GTGGCCATTGTAGGACTGTATCGTACAGGAAAATCCTACTTGATGAATCGGCTTGCAGGA
CAGAATTACGGTTTCCCTCTGGGCTCTACGGTGCAGTCTGAAACCAAGGGCATCTGGATG
TGGTGTGTGCCTCACCCCTATAAGCCTGATTGCACTCTGGTCCTTCTAGACACCGAGGGC
CTGGGCAATGTGGAAAAGGGTGACCCTAAGAATGACTCGTGGATCTTTGCCCTGGCTGTG
CTGCTATGTAGCAGCTTTGTCTACAATAGCATGAACACTATCAACCACCAGGCCCTGGAG
CAGCTGCATTATGTGACAGAGCTGACAAAACTCATCAAGGCAAAGTCCTCCCTTATACCT
GATGGAATA~~~~~~GAAAATTCAACAGAGTTTGTGAGTTTCTTTCCAGACTTTATCTGG
GCCGTACGGGATTTCACCCTGGAGCTGGAG~~~TTAAATGGTCACCCTATCACAGAAGAT
GAATACCTGGAGAATGCTTTGAAGCTGATTCCAGGCAGGAATCCCAAAGCCCAAAAATCC
AATCTCCCCAGAGAGTGCATCCGGAATTTCTTTCCAAAACGAAAGTGTTTTGTCTTTGAC
CGACCAATAAATGACAAAGAACTCCTAGCCAATATTGAGAAGGTTGCAGAATACCAACTG
GATCCTAAATTCCAGGAACAAACAAAGAATTTCTGTTCTTACATCCTCACCCAGGCGAGG
GCCAAGACCCTCAGGGAGAGAATCACAATCACTGGGAAACGTCTAAGGACTCTAGTGGTG
ACTTATGTGGATGCCATCAATAGTGGAGCAGTGCCTTGTTTGGAGAATGCAGTGACAACT
CTGGCCCAGCTTGAGAACTCCGCGGCTGTGCAGAAGGCAGCCGACCACTACAGTGAG~~~
~~~~~~CAGATGGCCCAGAGAGTG~~~~~~AGTTTCCCCACAGACACCCTGCAGGAGCTG
CTGGACCTGCATGCAGCCTGTGAGAGGGAAGCCATTGCAATCTTCATGGAGAACTCCTTC
AAGGATGAAAACCAGGAGTACCTGAAGCATCTTATGGAAATCATAAAGGATAAGCAGGAT
AAGTTCTTGCTGCAGAATGAAGATGCATCTGTTCAATACTGTCAGGATAAACTGGAACAG
CTTTCCAAGTCCCTAATGGAAGCT~~~ATTTCAGCAGGCATGTTCTCTGTTCCTGGTGGT
CACAAGCTCTACATGGAAACAAAGGGAAAGATTGAACAGGACTACTGGCAA~~~~~~GTG
CCCAAGAAAGGAGTGAAGGCAAATGAGGTTCTCCAGAGGTTCCTGCAGTCACAGGCAGCA
ATAGAGAATTCCATTCTGCAGGCAGACAAAGCGCTCACGGATGGGGAGAAGGCCATGGCA
GCTGAGCGGGCCAAGAAGGAGGCAGCTGAGAAGGAACAGGAGGTCATGAAACAGAAACTA
CAGGAGCAGCAGCAACAGATGGAGGCACAGAAGAAAAGTCTCGAGGAAAATATATTGCAA
CTGAAGGAGAAGATGGAGAAAGAAAGAGAGAATATAATAAAAGAGCAGACTATGATGTTG
GAGCATAAATTGAAGGTTCAAGAAGATCTACTTAATGAAGGATTTAAAAAGAAAGCAGAC
GAGATGAATGCAGAGATCAGTAATTTA
>Pteropus_alecto_GBP5_XM_025052109.1              
~~~~~~~~~~~~~~~~~~~~~~~~~~~~~~~~~~~~~~~~~~~~~~~~~~~~~~~~~~~~
~~~~~~~~~~~~~~~~~~~~~~~~~~~~~~~~~~~~~~~~~~~~~~~~~~~~~~~~~~~~
~~~~~~~~~~~~~~~~~~~~~~~~~~~~~~~~~~~~~~~~~~~~~~~~~~~~~~~~~~~~
~~~~~~~~~~~~~~~~~~~~~~~~~~~~~~~~~~~~~~~~~~~~~~~~~~~~~~~~~ATG
TGGTGTGTGCCTCATTCCAAGAAGCCAGACCACACCCTGGTTCTGCTTGACACTGAGGGA
CTCGGAGATGTAGAGAAGGATGACAAGAACAACGATACCCAGATCTTTGCACTGGCAATA
CTATTGAGTAGTACCTTTGTGTACAATACCATGAACAAAATTGACCAGAGGGCTATTGAC
CTGTTGTATTATGTAACAGAACTGTCAAATCTGCTCAGGACATTATCTTCATCTGATCTT
GATGAGGTT~~~~~~GAAGATGCAGCTGACTTTGTGAGCTTCTATCCAGACTTAGTGTGG
ACTTTGAGAGATTTCTACCTATCCTTACAA~~~GCAGATGGGCAGCTCATCACAGCAGAT
GACTACCTGGAGAACTCACTGAGGCCGAAGCAAGACACTGATCAAAATCTTCAAAACTTC
AACTTGCCTCGTCTTTGCATTCAGAAATTCTTTCCAATAAAGAAATGCTTTGTCTTTGAC
TTACCCACTCACCAGAAGAAGCTTACCCAG~~~CTTGAGACACTGAATAATGATGAACTG
TATCCTGATTTTGTGCGACAAGTAACAGATTTCTGTTACTACATCTTTCACTATTCTAAG
ACTAAAACTCTTTCAGGAGGCATCGAGGTCAATGGACCTTATCTAGAGAGCCTAGTGCTG
ACTTATGTCAATGTCATCAGCAGTGGAGATCTGCCCTGCGTGGAGAATTCAGTCTTGGCT
TTGGCCCAGACCAAGAACTTAACAGCAGTCAAAAAAGCCATTGCCCACTATGACCAG~~~
~~~~~~CAGATGGGCCAGAAGGTG~~~~~~CAGCTGCCTGTAGAAACCCTCCTGGAGCTT
CTGGATCTGCACAGTGCCAGTGAGATAGAGGCCTTTGAAGTGTTCACGAAGAATTCTTTT
AAGGATGTGGACCAAAGGTTCCAGAAGGAATTGAAGACCCTACTAAAAGCAAAACGGGAT
GATCTTTGTAAACAGAATTTGGAGGTATCATCAGATTATTGCTCCGCTTTACTTCAGAAT
ATTTTTGGTCCTCTAGAAGAAGAT~~~GTCAAGAGGGGAATTTATTCAAAGCCAGGAGGG
CACCGTCTCTTCATTCAAAAAACAGAAGAGCTGAAGGCAAAGTACTATCAG~~~~~~GAG
CCCAGGAAAGGAATACAGGCTGAAGAAACTCTGCAGNAAATTTTACAGTCCAAGGAGTCT
GTGAGTAATACCATTCTACAGACAGACTTGGCTCTCACAGCGAGGGAAAAGGAGATGGAA
GAAGCAAGTATAAAAGCAGAGGCTGCAAAGGCTGAAGCACAAAGGTTGAAGGAGATTCAA
AGGCAGAACGAGCAAATGATGCAGCAGAGGGAGAGACTCCATCAAGAACAAGTGAGACAA
ATGGAGATATACAGAGCCAACTTTTTGGCACAGCAACAAAGGGACTTGGATCGTCGACTC
CAGGAAGAAGCTGCACAGCAGAAGAGGATACAGGCTGAAATAAGAAGGCTTCAGAATGAG
CTTCAGCAGCTCCAGTGGGTAGACCCA
>Pteropus_alecto_GBP1_XM_006919388.3              
ATGGACTCAGAGACCCAGATGCCAGGCCCAGTGTGCCTCATTGAGAACACTGAAAATGAA
CTGACAGTTAATCCGAAAGCTCTGGAGATTCTGTCTGCTATTACACAGCCTCTTGTTGTG
GTGGCTATTGTGGGTCTCTACCGCACAGGCAAATCCTACCTGATGAATAAATTGGCTGGG
AAGAAAAAAGGCTTCTCTTTGGGCTCCACAGTGCAGTCTCACACCAAAGGAATTTGGATG
TGGTGTGTGCCTCATCCCGAGAAGCCAGACCACACCCTAGTTCTGCTTGACACCGAGGGC
CTGGGAGATGTGGAGAAGGGTGACAACCAGAATGACTCCTGGATCTTTGCCCTGGCAGTA
CTCCTGAGCAGCACCTTTGTGTACAACAGCATGGGGACCATCAACCAGCAGGCAATGGAC
CAACTGCAGTATGTGACAGAGCTGACAAATCGAATCAGGGCAAAATCCTCACCAAATGCA
AATGAGGAC~~~~~~GAGAATTCAGCTGACTTCGTGAGCTTCTTTCCAGACTTTGTGTGG
ACGTTGAGGGATTTTACCCTACAGTTGGAA~~~GCAGATGGACAACCCATCTCAGCAGAT
GAGTACCTGGAGAATTCACTCAAACTTAAGCAAGGTACCAATCAAAAAGATAAAAATTTT
AATCTGCCTCGATTATGTATCCGGAAGTTCTTCCCACAGAAGAAATGCTTTATCTTTGAT
CGGCCGACTCACCGGAAGAAGCTAGGCCAG~~~CTTGAGACGCTGAATGATAATGAGCTG
GACCCCGAATTCAATCAACAAACTATAACCTTCTGTTCCTACATCTTTAAGAATTCCAAA
ACTAAAACTCTTTCAGGAGGCATCGAGGTCAATGGACCGCGACTGAAGAGCTTGGTGCTG
ACCTATGTCAAGGCCATCAGCAGTGGTGGTCTGCCTTGCATGGAGAACGCAGTCCTGGCT
TTGGCCCAGATTGAGAACTCAGCTGCAGTGCGAAAGGCCATTGACCACTATGACCAG~~~
~~~~~~CAGATGGGTGAGAAGCTG~~~~~~CAGCTGCCCACTGACACCCTCCAGGAGCTT
CTGGAACTACACAAGGCCAGTGAGAAAGAGGCCATCGAAATCTTCATCAAGAATTCCTTC
AAAGATGTAGACCATTTACATCAAAAGGAATTAGCGGCACAGCTAGAAAAGAAGCGAGAT
GACTTTTATAAACAGAATATGAAAGCATCATCAGATCGTTGCTCAGCTTTACTTAAGGAT
CTCTTCGATCCTCTAGAAGAAGAT~~~ATAAAGCAGGGGATTTATTCCAAACCAGGAGGG
TATCGTCTTTTCATTCAAAAGATAAACGAGCTGAAGAAAAAGTACCTTCAG~~~~~~GAA
CCTAGGAAGGGAATACAGGCCGATGAAGTTCTTCAGACATATTTGACGTCCAAGGAGTCT
GTAACTGATGCAATTTTACAGACAGACCAGAGTCTCACAGAAAAGGAAAAGGATATTGAA
GTGCAACGTGTGAAAGCTGAATCTGCAGAGGCGGCAGCGAAAATGTTGGAGGAAATGCAA
ATAAAGAATCAGCAGATGATGGAACAGAAAGAAAAGAGTCATGAGGAACATGTGAAACAA
TTGACTGAGAAGATGCAGGCGGAGAGAGCCCAGTTAATGGCAGAGCAGGAGAGGACTGTC
GCTCTTAAACTTCAGGAACAGTCCCGGTTACTAAAGGAAGGATTCCAAAATGAGAGCAAA
CAACTTCATAATGAGATACAGAATCTC
>Pteropus_alecto_GBP6_XM_006905828.3              
ATGACATTTGGACCCAACATGATGGCCCCCATTTGTCTGGTGGAAAACACCAATCAGCGG
CTGTCAGTGAACCAGCAAGCTCTACAGATTCTTGATGAGCTTTCTCAGCCAGTGGTGGTC
GTGGCCATTGTAGGACTGTATCGTACAGGCAAATCCTACCTGATGAACCGTCTTGCAGGA
CAGAACCACGGTTTCCCTCTGGGCCCTACAGTGCAGTCTGAAACCAAGGGCATCTGGATG
TGGTGTGTGCCTCACCCCTCTAAGCCTAACCACACCCTGGTCCTTCTGGACACTGAAGGC
CTGGGCGATGTGGAAAAGGGCGACCCTAAGAACGACTCGTGGATCTTTGCCCTGGCCGTG
CTTCTGTGTAGCAGCTTTGTCTACAATAGCATGAGCACCATCAACCACCAGGCCCTGGAG
CAGCTGCATTATGTGACAGAGCTGACAGAACGTATAAGGGCAAAGTCCTCCCCTACACCG
GATGGAGTA~~~~~~GAAGATTCCACGGAGTTCGTGAGTTTCTTTCCAGACTTTATCTGG
ACTGTACGAGATTTCACCCTGGCGCTGATG~~~TTAAACGGTCGCCCTATCACGGAAGAT
GAGTACCTGGAGAATGCCTTGAAGCTGGTTCCAGGCAGGAATCCCAGAGTCCAACTATCC
AATCTTCCCAGAGAGTGCATCCGGCATTTCTTTCCAAAACGGAAGTGTTTTGTCTTTGAC
CGGCCAACTACTGACAAAAACCTCCTAGCCACTATTGAGAATGTGGCAGAAAACCAACTG
GAACCTAAATTTCAGGAACAATCGAGGAATTTCTGTTCTTACATCTATACTCAGGCGAGG
ACCAAGACCCTCAGAGAGGGAATCATGGTCACTGGGAAACGGCTGAGGACCCTGGTGGTG
ACTTACGTGGATACCATCAACAGTGGAGCAGTGCCTTGTCTGGAGAACGCGGTGACAACT
CTGGCCCAGCTTGAGAACTCAGCGGCCGTGCAAAAGGCAGTCGACCACTACAGTGAG~~~
~~~~~~CAGATGGTCCAGCGAGTG~~~~~~AGGTTCCCCACGGACACGCTCCAGGAGCTG
CTGGACCTGCACGCAGCCTGTGAGAGGGAAGCCATTGCTATCTTCATGGAGAACTCTTTC
AAGGATGAAAAGCAGGCGTTCCAGAAGCGGCTTGTGGAGATCCTAAAGAATAAGAAGGAG
GATTTCTTGCTGCAGAATGAAGAGGCGTCTGTTAAATACTGCCAAGCTGAACTTGATCAG
CTTTCAGCAACCCTAATGGAAAGT~~~ATTNNNNNNNNNNNNNNNNNNNNNNNNNNNNGT
CACAAGCTCTACTTGGAAACAAAGGAAAAGATCGAACGGGACTATAGGCAA~~~~~~GTG
CCCAGAAAAGGAGTGAAGGCGAACGAGGTCCTCCAGAGCTTCCTGCAGTCACAGTTGGCA
GTAGAGAAATCCATCCTGCAGTCAGACAAAGCACTCAGCGCTGGGGAGAAGACCATGGCA
GAGGAGCGGGCCCGGAAGGAGGCAGCTGAGAAGGAACAGGAGCTGCTGAGACAGCGACTG
CAGGAGCAGCAGCAAGGGATGGAGGCGCAAGAGAGGAGTCTCCAGGAAAACATAGCCCAA
CTGAAGGAGAAGCTGGAGAGGGAAAGACTGATGAGAGAGCAGAATATGATGTTGGAACAT
AAACTGAAGGTCCAAGAAGATATGCTTAATAGTGGATTTCAAAGGCAAGCTGAAGAGATG
AAAGCAGAGATAAATCATTTGAAAAAT
>Pteropus_alecto_GBP7_XM_006919389.3              
ATGGCATCTGGATCCACCATGATGGAACCCATATGTCTGATAGAAAACCAGAAAAATCGA
CTAAGAGTAAATCCAAATGCACTGAAGATTCTTCAGGAGAACTCTCAGCCTGTGGTGGTG
GTGGCTATTGTAGGGCCGTATCGAACAGGAAAATCCTACCTAATGAATCGCCTGGCAGGA
CAGAACCATGGTTTCCCTCTGGGCTCCACAGTGCAGTCTAAAACCAAGGGCATCTGGATG
TGGTGTGTGCCTCACCCCTCCAAGCCAAACCATACTCTGGTCCTCCTGGACACTGAGGGC
CTGGGCGATGTGGAAAAGGGTGACTCTAACAATGACTCATGGATCTTTGCCCTGGCCGTG
CTTCTGAGCAGCATGTTTGTCTACAACAACGTGGGCATCATCAACCACCAGGCCCTGGAG
CAGCTGCACTACGTGACTGAACTAACAAAACTAATCAGGACAAAATCCTCTCCCAGCTCT
GGTGAAGTA~~~~~~CATGACTCAGCCAACTTTGTGAGTTTCTTCCCAGACTTTGTTTGG
GCTGCACGAGATTTCATGATGGAGTTAGTG~~~TGGAAAGGACACCCCATCACTGAAGAT
GAATACCTGGAGAATGCCTTGAAGTTGATTCCAGGGGAGAATCACCAAACCCAGAAATCT
AACTTGTCCAGAGAGTCTATCAGGAAGTTTTTTCCAAAACGGAAGTGCTTTGTTTTTGAC
TGGCCTACAAATGACAAAAAATTATTACTCCATATTGAGGAAGCATCAGAAAACCAACTG
GAACAGAATTTCCAGGTGCAATCCAAAAATTTCTGTTCCTATATCTTCACACATGCAAAA
ACCAAGACCCTACGAGAGGGACTCATTGTCACTGGAAATAGGCTGGCCACTCTGGCAGAG
ACCTATGTAAATTCTATCAACAGTGGAGCAATTCCTTGTTTGGAAAATGCAGTGATAAAT
CTGGCTGAGCGTGAGAATTTAGTGGCACTACACGCGGCAGCCAACTACTACAGTGAGTAC
AGTGAGCAGATGGCCCAGCGAGTG~~~~~~AAGTTCCCCACAGACACACTCCAGGAACTA
CTGGACCTGCATGCAGCATGTGATAAGGAAGCCATTGCAGTGTTCATGGAGAACTCTTTC
AAAGATGACAAGTTGGAGTTCCAGAAGAAGCTTGTGGAAACAATAGAGGGCAAAAAAGGA
GAATTCTTGCTTCAGAATGAAGAGGCATCTGCCAAGTATTGCCAGGCTCAGCTTAAGCAG
CTTTCAGAGACTCTGATGGAAAGC~~~ATTTCCAGAGGAATTTTCTCTGTGCCTGGAGGA
CACAATCTCTACTTAGAAGCAAGGAACACAGTTGAACGGTCCTATCAGCTG~~~~~~GTG
CCCAGGAAAGGAGTTAAGGCGAACGAGGTCCTCCAGAGCTTCCTGCAGTCACAGGCTGCA
ATAGAGAAATCCATCCTGCAGTCAGACAAAGCTCTCACTACTGCAGAGAAGGCCACACTA
GCTGAGCGTGCCAAGAATGTGGCAACTGAGAAGGAACTGGCACTGCTAATACAGAAAGTA
CAGGAACAGGAGGAAAAATTGAAGGCTCAACAGAAAAGCTACAATGAAAACATGGCCCAG
CTGAAGATAAAGTTGGAGAGAACGGAGAAAACCCTACTGGAAGAGACAGAAAGAATGCTA
GAGCACAAGCTGAAGATCCAGAAAGAACTATTTACTGAAGGGTTTAAAAAGAAATATGAG
GAGATGAATAAAGAGATAAATCAACTC
>Pteropus_giganteus_GBP5_XM_039838753.1           
ATGGAGCCAGAGACCCAGATGCCAGGCCCAGTGTGTCTCATTGAGAACACTAACGGGCAA
CTGGTGGTTAATCCGGAAGCTCTGAAGATCCTGTCTGCCATTATGCAGCCTCTTGTCGTG
GTGGCTATTGTGGGTCTCTGCCACACAGGCAAATCCTACCTGATGAACCAATTGGCTGGG
AAGAACAAGGGCTTCTCTGTTGGATCCACAGTGCAATCTCACACCAAGGGAATCTGGATG
TGGTGTGTGCCTCATCCCAAGAAGCCAGACCACACCCTGGTTCTGCTTGACACTGAGGGA
CTCGGAGATGTAGAGAAGGGTGACAAGAACAACGATACCCAGATCTTTGCACTGGCAATA
CTATTGAGTAGTACCTTTGTGTACAATACCATCAACAAAATTGACCAGAGGGCTATTGAC
CTGTTGTATTATGTAACAGAACTGTCAGATCTGCTCAGGACATTATCTTCATCTGATCTT
GATGAGGTT~~~~~~GAAGATGCAGCTGACTTTGTGAGCTTCTATCCAGACTTAGTGTGG
ACTTTGAGAGATTTCTACCTATCCTTACAA~~~GCAGATGGGCAGCTCATCACAGCAGAT
GACTACCTGGAGAACTCACTGAGGCCGAAGCAAGACACTGATCAAAATCTTCAAAACTTC
AACTTGCCTCGTCTTTGCATTCAGAAATTCTTTCCAATAAAGAAATGCTTTGTCTTTGAC
TTACCCACTCACCAGAAGAAGCTTACCCAG~~~CTTGAGACACTGAATAATGATGAACTG
TATCCTGATTTTGTGCGACAAGTAACAGATTTCTGTTACTACATCTTTCACTATTCTAAG
ACTAAAACTCTTTCAGGAGGCATCGAGGTCAATGGACCTTATCTAGAGAGCCTGGTGCTG
ACTTATGTCAATGTCATCAGCAGTGGAGATCTGCCCTGCATGGAGAATTCAGTCTTGGCT
TTGGCCCAGACCAAGAACTTAACAGCAGTCAAAAAAGCCATTGCCCACTATGACCAG~~~
~~~~~~CAGATGGGCCAGAAGGTG~~~~~~CAGCTGCCTGTAGAAACCCTCCTGGAGCTT
CTGGATCTGCACAGTGCCAGTGAGATAGAGGCCTTTGAAGTGTTCACAAAGAATTCTTTT
AAGGATGTGGACCAAAGGTTCCAGAAGGAATTGAAGACCCTACTAAAAGCAAAACAGGAT
GATCTTTGTAAACAGAATTTGGAGATATCATCAGATTATTGCTCCGCTTTACTTCAGAAT
ATTTTTGGTCCTCTAGAAGAAGAT~~~GTCAAGAGGGGAATTTATTCAAAGCCAGGAGAG
CACCGTCTCTTCATTCAAAAAACAGAAGAGCTGAAGGCAAAGTACTATCAG~~~~~~GAG
CCCAGGAAAGGAATACAGGCTGAAGAAACTCTGCAGAAATATTTACAGTCCAAGGAGTCT
GTGAGTAATACCATTCTACAGACAGACCTGGCTCTCACAGCGAGGGAAAAGGAGATGGAA
GAAGCACGTATAAAAGCAGAGGCTGCAAAGGCTGAAGCACAAAGGTTGAAGGAGATTCAA
AGGCAGAACGAGCAAATGATGCAGCAGAGGGAGAGACTCCATCAAGAACAAGTGAGACAA
ATGGAGATTAACAGAGCCAACTTTTTGGCACAGCAACAAAGGGACTTGGAACGTCGACTC
CAGGAAGAAGCTGCACAGCAGAAGAGGATACGGGCTGAAATAAGAAGGCTTCAGAATGAG
CTTCAGCAGCTCCAGTGGGTAGACCCA
>Pteropus_giganteus_GBP1_XM_039838752.1           
ATGGACTCAGAGACCCAGATGCCAGGCCCAGTGTGCCTCATTGAGAACACTGAAAATGAA
CTGACAGTTAATCCGAAAGCTCTGAAGATTCTGTCTGCTATTACACAGCCTCTTGTTGTG
GTAGCTATTGTGGGTCTCTACCGCACAGGCAAATCCTACCTGATGAATAAGTTGGCTGGG
AAGAAAAAAGGCTTCTCTTTGGGCTCCACAGTGCAGTCTCACACCAAAGGAATTTGGATG
TGGTGTGTGCCTCATCCCGAGAAGCCAGACCACACCCTAGTTCTGCTTGACACCGAGGGC
CTGGGAGATGTGGAGAAGGGTGACAACCAGAATGACTCCTGGATCTTTGCCCTGGCAGTA
CTCCTGAGCAGCACCTTTGTGTACAACAGCATGGGGACCATCAACCAGCAGGCAATGGAC
CAACTGCAGTATGTGACAGAGCTGACAAATCGAATCAGGGCAAAATCCTCACCAAATGCA
AATGAGGAC~~~~~~GAGAATTCAGCTGACTTTGTGAGCTTCTTTCCAGACTTTGTGTGG
ACATTGAGGGATTTTACCCTAGAGTTGGAA~~~GCAGATGGACAACCCATCTCAGCAGAT
GAGTACCTGGAGAATTCACTCAAACTTAAGCAAGGTACCAATCAAAAAGATAAAAATTTT
AATCTGCCTCGATTATGTATCCGGAAGTTCTTCCCACAGAAGAAATGCTTTATCTTTGAT
CGGCCGACTCACCGGAAGAAGCTAGGCCAG~~~CTTGAGACGCTGAATGATAATGAGCTG
GACCCCGAATTCAATCAACAAACTATAACCTTCTGTTCCTACATCTTTAACAATTCCAAA
ACTAAAACTCTTTCAGGAGGCATCGAGGTCAATGGACCGCGACTGGAGAGCTTGGTGCTG
ACCTATGTCAAGGCCATCAGCAGTGGTGATCTGCCTTGCATGGAGAACGCAGTCCTGGCT
TTGGCCCAGATTGAGAACTCAGCTGCAGTGCGAAAGGCCATTGACCACTATGACCAG~~~
~~~~~~CAGATGGGTGAGAAGCTG~~~~~~CAGCTGCCCACTGACACCCTCCAGGAGCTT
CTGGAACTACACGAGGCCAGTGAGAAAGAGGCCATCAAAATCTTCATCAAGAATTCCTTC
AAAGATGTAGACCATTTACATCAAAAGGAATTAGCGGCACAGCTAGAAAAGAAGCGAGAT
GACTTTTACAAACAGAATATGGAAGCATCATCAGATCGTTGCTCAGCTTTACTTAAGGAT
CTCTTCGATCCTCTAGAAGAAGAT~~~ATAAAGCAGGGTATTTATTCCAAACCAGGAGGG
TATCGTCTTTTCATTCAAAAGATAAACGAGCTGAAGAAAAAGTACCTTCAG~~~~~~GAA
CCTAGGAAGGGAATACAGGCTGATGAAGTTCTTCAGACATATTTGACGTCCAAGGAGTCT
GTAACTGATGCAATTTTACAGACAGACCAGAGTCTCACAGAAAAGGAAAAGGATATTGAA
GTGCAACGTGTGAAAGCTGAATCTGCAGAGGCGGCAGCGAAAATGTTGGAGGAACTGCAA
ATAAAGAATCAGCAGATGATGGAACAGAAAGAAAAGAGTCATGAGGAACATGTGAAACAA
TTGACTGAGAAGATGCAGGCGGAGAGAGCCCATTTAATGGCGGAGCAGGAGAGGACTGTC
GCTCTTAAACTTCAGGAACAGTCCCGGTTACTAAAGGAAGGATTCCAAAATGAGAGCAGA
CAACTTCATAATGAGATACAGAATCTC
>Pteropus_giganteus_GBP6_XM_039838776.1           
ATGACATTTGGACCCAACATGATGGCCCCCATTTGTCTGGTGGAAAACACCAATCAGCGG
CTGTCAGTGAACCAGCAAGCTCTACAGATTCTTGATAAGATTTCTCAGCCAGTGGTGGTC
GTGGCCATTGTAGGACTGTATCGTACAGGCAAATCCTACCTGATGAACCGTCTTGCAGGA
CAGAACCACGGTTTCCCTCTGGGCTCTACAGTGCAGTCTGAAACCAAGGGCATCTGGATG
TTGTGTGTGCCTCACCCCTCTAAGCCTAACCACACCCTGGTCCTTCTGGACACTGAAGGC
CTGGGCGATGTGGAAAAGGGCGACCCTAAGAACGACTCGTGGATCTTTGCCCTGGCCGTG
CTTCTGTGTAGCAGCTTTGTCTACAATAGCATGAGCACCATCAACCACCAGGCCCTGGAG
CAGCTGCATTATGTGACAGAGCTGACAGAACTTATAAGGGCAAAGTCCTCCCCTACACCG
GATGGAGTA~~~~~~CAAGATTCCACGGAGTTCGTGAGTTTCTTTCCAGACTTTATCTGG
ACTGTACGAGATTTCACCCTGGCGCTGATG~~~TTAAACGGTCGCCCTATCACGGAAGAT
GAGTACCTGGAGAATGCTTTGAAGCTGGTTCCAGGCAGGAATCCCAGAGTCCAACTATCC
AATCTCCCCAGAGAGTGCATCCGGCATTTCTTTCCAAAACGGAAGTGTTTTGTCTTTGAC
CGGCCAACTACTGACAAAAACCTCCTAGCCACTATTGAGAATGTGGCAGAAAACCAACTG
GAACCTAAATTTCAGGAACAATCGAGGAATTTCTGTTCTTACATCTACACTCAGGCGAGG
ACCAAGACCCTCAGAGAGGGAATCATGGTCACTGGGAAACGGCTGAGGACCCTGGTGGTG
ACTTACGTGGATACCATCAACAGTGGAGCAGTGCCTTGTCTGGAGAACGCGGTGACAACT
CTGGCCCAGCTTGAGAACTCAGCGGCCGTGCAAAAGGCAGTCGACCACTACAGTGAG~~~
~~~~~~CAGATGGTCCAGCGAGTG~~~~~~AGGTTCCCCACGGACACGCTCCAGGAGCTG
CTGGACCTGCACGCAGCCTGTGAGAGGGAAGCCATTGCTATCTTCATGGAGAACTCTTTC
AAGGATGAAAAGCAGGCGTTCCAGAAGCGGCTTGTGGAGATCCTAAAGAATAAGAAGGAG
GATTTCTTGCTGCAGAATGAAGAGGCGTCTGTTAAATACTGCCAAGCTGAACTTGATCAG
CTTTCAGCAACCCTAATGGAAAGT~~~ATTTCAGCAGGAACTTTCTCTGTTCCTGGAGGT
CACAAGCTCTACTTGGAAACAAAGGAAAAGATCGAACGGGACTATAGGCAA~~~~~~GTG
CCCAGAAAAGGAGTGAAGGCGAACGAGGTCCTCCAGAGCTTCCTGCAGTCGCAGTTGGCA
GTAGAGAAATCCATCCTGCAGTCAGACAAAGCACTCAGCGCTGGGGAGAAGGCCATGGCA
GAGGAGCGGGCCCGGAAGGAGGCAGCTGAGAAGGAACAGGAGCTGCTGAGACAGCGACTG
CAGGAGCAGCAGCAAAAGATGGAGGAGCTAGAGAGGAGTCTCCAGGAAAACATAGCCCAA
CTGAAGGAGAAGCTGGAGAGGGAAAGAGAAAACCTGATCAGAGAGTGGAATATGATGTTG
GACCATAAACTGAAGGTCCAAGAAGATATGCTTAATAGTGGATTTCAAAGGCAAGCTGAA
GAGCTGAAAGCAGAGATAAATCATTTG
>Pteropus_giganteus_GBP7_XM_039838751.1           
ATGGCATCTGGATCCACCATGATGGAACCCATATGTCTGATAGAAAACCAGAAAAATCAA
CTAAGAGTAAATCCAAACGCACTGAAGATTCTTCAGGAGAACTCTCAGCCTGTGGTGGTG
GTGGCTATTGTAGGGCTGTATCGAACAGGAAAATCCTACCTAATGAATCGCCTGGCAGGA
CAGAACCATGGTTTCCCTCTGGGCTCCACAGTGCAGTCTCAAACCAAGGGCATCTGGATG
TGGTGTGTGCCTCACCCCTCCAAGCCAAACCATACTCTGGTCCTCCTGGACACTGAGGGC
CTGGGCGATGTGGAAAAGGGTGACTCTAACAATGACTCATGGATCTTTGCCCTGGCCGTG
CTTCTGAGCAGCATGTTTGTCTACAACAACGTGGGCATCATCAACCACCAGGCCCTGGAG
CAGCTGCACTACGTGACTGAACTAACAAAACTAATCAGGACAAAATCCTCTCCCAGCTCT
GGTGAAGTA~~~~~~CCTGACTCAGCCAACTTTGTGAGTTTCTTCCCAGACTTTGTTTGG
GCTGCACGAGATTTCATGATGGAGTTAGTG~~~TGGAAAGGACACCCCATCACTGAAGAT
GAATACCTGGAGAATGCCTTGAAGTTGATTCCAGGGGAGAATCACCAAACCCAGAAATCT
AACTTGTCCAGAGAGTCTATCAGGAAGTTTTTTCCAAAACGGAAGTGCTTTGTTTTTGAC
TGGCCTACAAATGACAAAAAATTATTACTCCATATTGAGGAAGCATCAGAAAACCAACTG
GAACAGAATTTCCAGGTGCAATCCAAAAATTTCTGTTCCTATATCTTCACACATGCAAAA
ACCAAGACCCTACGAGAGGGACTCATTGTCACTGGAAATAGGCTGGCCACTCTGGCAGAG
ACCTATGTAAATTCTATCAACAGTGGAGCAATTCCTTGTTTGGAAAATGCAGTGATAAAT
CTGGCTGAGCGTGAGAATTCAGTGGCCGTGCAGAAGGCAGCCAACTACTACAGTGAG~~~
~~~~~~CAGATGGCCCAGCGAGTA~~~~~~AAGTTCCCCACAGACACACTCCAGGAACTA
CTGGACCTGCATGCAGCATGTGATAAGGAAGCCATTGCAGTGTTCATGGAGAACTCTTTC
AAAGATGACAAGTTGGAGTTCCAGAAGAAGCTTGTGGAAACAATAGAGGGCAAAAAAGGA
GAATTCTTGCTTCAGAATGAAGAGGCATCTGCCAAGTATTGCCAGGCTCAGCTTAAGCAG
CTTTCAGAGACCCTGATGGAAAGC~~~ATTTCCAGAGGAATTTTCTCTGTGCCTGGAGGA
CACAATCTCTACTTAGAAGCAAGGAACACAGTTGAACGGTCCTATCAGCTG~~~~~~GTG
CCCAGGAAAGGGGTTAAGGCGAACGAGGTCCTCCAGAGCTTCCTGCAGTCACAGGCTGCA
ATAGAGAAATCCATCCTGCAGTCAGACAAAGCTCTCACTACTGCAGAGAAGGCCACACTA
GCTGAGCGTGCCAAGAATGTGGCAACTGAGAAGGAACTGGCACTGCTAATACAGAAAGTA
CAGGAACAGGAGGAAAAATTGAAGGCTCAACAGAAAAGCTACAATGAAAACATGGCCCAG
CTGAAGATAAAGTTGGAGAGAACGGAGAAAACCCTACTGGAAGAGACAGAAAGAATGCTA
GAGCACAAGCTGAAGATCCAGAAAGAACTATTTAATGAAGGGTTTAAAGAGAAATATGAG
GAGATAAATAAAGAGATAAAACAACTC
>Pteropus_vampyrus_GBP5_XM_011355695.2            
ATGGAGCCAGAGACCCAGATGCCAGGCCCAGTGTGTCTCATTGAGAACACTAAAGGGCAA
CTGGTGGTTAATCCGGAAGCTCTGAAGATCCTGTCTGCCATTACGCAGCCTCTTGTCGTG
GTGGCTATTGTGGGTCTCTGCCGCACAGGCAAATCCTACCTGATGAACCAATTGGCTGGG
AAGAACAAGGGCTTCTCTGTTGGATCCACAGTGCAGACTCATACCAAGGGAATCTGGATG
TGGTGTGTGCCTCATCCCAAGAAGTCAGACCACACCCTCGTTCTGCTTGACACTGAGGGA
CTCGGAGATGTAGAGAAGGGTGACAAGAACAACGATACCCAGATCTTTGCACTGGCGATA
CTATTGAGTAGTACCTTTGTGTACAATACCATCAACAAAATTGACCAGAGGGCTATTGAC
CTGTTGTATTATGTAACAGAACTGTCAGATCTGCTCAGGACATTATCTTCATCTGATCTT
GATGAGGTT~~~~~~GAAGATGCAGCTGACTTTGTGAGCTTCTATCCAGACTTAGTGTGG
ACTTTGAGAGATTTCTACCTATCCTTACAA~~~GCAGATGGGCAGCTCATCACAGCAGAT
GACTACCTGGAGAACTCACTGAGGCCGAAGCAAGACACTGATCAAAATCTTCAAAACTTC
AACTTGCCTCGTCTTTGCATTCAGAAATTCTTTCCAATAAAGAAATGCTTTGTCTTTGAC
TTACCCACTCACCAGAAGAAGCTTACCCAG~~~CTTGAGACACTGAATAATGATGAACTG
TATCCTGATTTTGTGCGACAAGTAACAGATTTCTGTTACTACATCTTTCACTATTCTAAG
ACTAAAACTCTTTCAGGAGGCATCGAGGTCAATGGACCTTATCTAGAGAGCCTGGTGCTG
ACTTATGTCAATGTCATCAGCAGTGGAGATCTGCCCTGCATGGAGAATTCAGTCTTGGCT
TTGGCCCAGACCAAGAACTTAACAGCAGTCAAAAAAGCCATTGCCCACTATGACCAG~~~
~~~~~~CAGATGGGCCAGAAGGTG~~~~~~CAGCTGCCTGTAGAAACCCTCCTGGAGCTT
CTGGATCTGCACAGTGCCAGTGAGATAGAGGCCTTTGAAGTGTTCACAAAGAATTCTTTT
AAGGATGTGGACCAAAGGTTCCAGAAGGAATTGAAGACCCTACTAAAAGCAAAACAGGAT
GATCTTTGTAAACAGAATTTGGAGATATCATCAGATTATTGCTCCGCTTTACTTCAGAAT
ATTTTTGGTCCTCTAGAAGAAGAT~~~GTCAAGAGGGGAATTTATTCAAAGCCAGGAGGG
CACCGTCTCTTCATTCAAAAAACAGAAGAGCTGAAGGCAAAGTACTATCAG~~~~~~GAG
CCCAGGAAAGGAATACAGGCTGAAGAAACTCTGCAGAAATATTTACAGTCCAAGGAGTCT
GTGAGTAATACCATTCTACAGACAGACCTGGCTCTCACAGCGAGGGAAAAGGAGATGGAA
GAAGCACGTATAAAAGCAGAGGCTGCAAAGGCTGAAGCACAAAGGTTGAAGGAGATTCAA
AGGCAGAACGAGCAAATGATGCAGCAGAGGGAGAGACTCCATCAAGAACAAGTGAGACAA
ATGGAGATTAACAGAGCCAACTTTTTGGCACAGCAACAAAGGGACTTGGAACGTCGACTC
CAGGAAGAAGCTGCACAGCAGAAGAGGATACGGGCTGAAATAAGAAGGCTTCAGAATGAG
CTTCAGCAGCTCCAGTGGGTAGACCCA
>Pteropus_vampyrus_GBP1_XM_011355608.2            
ATGGACTCAGAGACCCAGATGCCAGGCCCAGTGTGCCTCATTGAGAACACTGAAAATGAA
CTGACAGTTAATCCGAAAGCTCTGAAGATTCTGTCTGCTATTACACAGCCTCTTGTTGTG
GTGGCTATTGTGGGTCTCTACCGCACAGGCAAATCCTACCTGATGAATAAGTTGGCTGGG
AAGAAAAAAGGCTTCTCTTTGGGCTCCACAGTGCAGTCTCACACCAAAGGAATTTGGATG
TGGTGTGTGCCTCATCCCGAGAAGCCAGACCACACCCTAGTTCTGCTTGACACCGAGGGC
CTGGGAGATGTGGAGAAGGGTGACAACCAGAATGACTCCTGGATCTTTGCCCTGGCAGTA
CTCCTGAGCAGCACCTTTGTGTACAACAGTATGGGGACCATCAACCAGCAGGCAATGGAC
CAACTGCAGTATGTGACAGAGCTGACAAATCGAATCAGGGCAAAATCCTCACCAAATGCA
AATGAGGAC~~~~~~GAGAATTCAGCTGACTTCGTGAGCTTCTTTCCAGACTTTGTGTGG
ACGTTGAGGGATTTTACCCTAGAGTTGGAA~~~GCAGATGGACAACCCATCTCAGCAGAT
GAGTACCTGGAGAATTCACTCAAACTTAAGCAAGGTACCAATCAAAAAGATAAAAATTTT
AATCTGCCTCGATTATGTATCCGGAAGTTCTTCCCACAGAAGAAATGCTTTATCTTTGAT
CGGCCGACTCACCGGAAGAAGCTAGGCCAG~~~CTTGAGATGCTGAATGATAATGAGCTG
GACCCCGAATTCAATCAACAAACTATAACCTTCTGTTCCTACATCTTTAACAATTCCAAA
ACTAAAACTCTTTCAGGAGGCATCGAGGTCAATGGACCGCGACTGGAGAGCTTGGTGCTG
ACCTATGTCAAGGCCATCAGCAGTGGTGATCTGCCTTGCATGGAGAACGCAGTCCTGGCT
TTGGCCCAGATTGAGAACTCAGCTGCAGTGCAAAAGGCCATTGACCACTATGACCAG~~~
~~~~~~CAGATGGGTGAGAAGCTG~~~~~~CAGCTGCCCACTGACACCCTCCAGGAGCTT
CTGGAACTACACGAGGCCAGTGAGAAAGAGGCCATCAAAATCTTCATCAAGAATTCCTTC
AAAGATGTAGACCATTTACATCAAAAGGAATTAGCGGCACAGCTAGAAAAGAAGCGAGAT
GACTTTTATAAACAGAATATGGAAGCATCATCAGATCGTTGCTCAGCTTTACTTAAGGAT
CTCTTCGATCCTCTAGAAGAAGAT~~~ATAAAGCAGGGGATTTATTCCAAACCAGGAGGG
TATTGTCTTTTCATTCAAAAGATAAACGAGCTGAAGAAAAAGTACCTTCAG~~~~~~GAA
CCTAGGAAGGGAATACAGGCCGATGAAGTTCTTCAGACATATTTGACGTCCAAGGAGTCT
GTAACTGATGCAATTTTACAGACAGACCAGAGTCTCACAGAAAAGGAAAAGGATATTGAA
GTGCAACGTGTGAAAGCTGAATCTGCAGAGGCGGCAGCGAAAAAGTTGGAGGAAATGCAA
ATAAAGAATCAGCAGATGATGGAACAGAAAGCAAAGAGTCATGAGGAACATGTGAAACAA
TTGACTGAGAAGATGCAGGCGGAGAGAGCCCAGTTAATGGCGGAGCAGGAGAGGACTGTC
GCTCTTAAACTTCAGGAACAGTCCCGGTTACTAAAGGAAGGATTCCAAAATGAGAGCAGA
CAACTTCATAATGAGATACAGAATCTC
>Pteropus_vampyrus_GBP6_XM_011387077.2            
ATGACATTTGGACCCAACATGATGGCCCCCATTTGTCTGGTGGAAAACACCAATCAGCGG
CTGTCAGTGAACCAGCAAGCTCTACAGATTCTTGATGAGCTTTCTCAGCCAGTGGTGGTC
GTGGCCATTGTAGGACAGTATCGTACAGGCAAATCCTACCTGATGAACCGTCTTGCAGGA
CAGAACCACGGTTTCCCTCTGGGCTGTACAGTGAAGTCTGAAACCAAGGGCATCTGGATG
TGGTGTGTGCCTCACCCCTCTAAGCCTAACCACACCCTGGTCCTTCTGGACACTGAAGGC
CTGGGCGATGTGGAAAAGGGCGACCCTAAGAACGACTCGTGGATCTTTGCCCTGGCCGTG
CTTCTGTGTAGCAGCTTTGTCTACAATAGCATGAGCACCATCAACCACCAGGCCCTGGAG
CAGCTGCATTATGTGACAGAGCTGACAGAACTTATAAGGGCAAAGTCCTCCCCTACACCG
GATGGGGTA~~~~~~GAAGATTCCACGGAGTTCGTGAGTTTCTTTCCAGACTTTATCTGG
ACTGTACGAGATTTCACCCTGGCGCTGATG~~~TTAAACGGTCGCCCTATCACGGAAGAT
GAGTACCTGGAGAATGCCTTGAAGCTGGTTCCAGTCAGGAATCCCAGAGTCCAACTATCC
AATCTCCCCAGAGAGTGTATCCGGCATTTCTTTCCAAAACGGAAGTGTTTTGTCTTTGAC
CGGCCAACTACTGACAAAAACCTCCTAGCCACTATTGAGAATGTGGCAGAAAACCAACTG
GAACCTAAATTTCAGGAACAATCGAGGAATTTCTGTTCTTACATCTACACTCAGGCGAGG
ACCAAGACCCTCAGAGAGGGAATCATGGTCACTGGGAAACGGCTGAGGACCCTGGTGGTG
ACTTACGTGGATACCATCAACAGTGGAGCAGTGCCTTGTCTGGAGAACGCGGTGACAACT
CTGGCCCAGCTTGAGAACTCAGCGGCCGTGCAAAAGGCAGTCGACCACTACAGTGAG~~~
~~~~~~CAGATGGTCCAGCGAGTG~~~~~~AGGTTCCCCACGGACACGCTCCAGGAGCTG
CTGGACCTGCACGCAGCCTGTGAGAGGGAAGCCATTGCTATCTTCATGGAGAACTCTTTC
AAGGATGAAAAGCAGGCGTTCCAGAAGCAGCTTGTGGAGATCCTAAAGAATAAGAAGGAG
GATTTCTTGCTGCAGAATGAAGAGGCGTCTGTTAAATACTGCCAAGCTGAACTTGATCAG
CTTTCAGCAACCCTAATGGAAAGT~~~ATTTCAGCAGGAACTTTCTCTGTTCCTGGAGGT
CACAAGCTCTACTTGGAAACAAAGGAAAAGATCGAACAGGACTATAGGCAA~~~~~~GTG
CCCAGAAAAGGAGTGAAGGCGAACGAGGTCCTCCAGAGCTTCCTGCAGTCACAGTTGGCA
ATAGAGAAATCCATCCTGCAGTCAGACAAAGCACTCAGCGCTGGGGAGAAGGCCATGGCA
GAGGAGCGGGCCCGGAAGGAGGCAGCTGAGAAGGAACAGGAGCTGCTGAGACAGCGACTG
CAGGAGCAGCAGCAAGAGATGGAGGCGCAAGAGAGGAGTCTCCAGGAAAACATAGCCCAA
CTGAAGGAGAAGCTGGAGAGGGAAAGAGAAAACCTGATGAGAGAGTGGAATATGATGTTG
GACCATAAACTGAAGGTCCAAGAAGATATGCTTAATAGTGGATTTCAAAGGCAAGCTGAA
GAGATGAAAGCAGAGATAAATCACTTG
>Pteropus_vampyrus_GBP7_XM_011355609.2            
ATGGCATCTGGATCCACCATGATGGAACCCATATGTCTGATAGAAAACCAGAAAAATCAA
CTAAGAGTAAATCCAAACGCACTGAAGATTCTTCAGGAGAACTCTCAGCCTGTGGTGGTG
GTGGCTATTGTAGGGCTGTATCGAACAGGAAAATCCTACCTAATGAATCGCCTGGCAGGA
CAGAACCATGGTTTCCCTCTGGGTTCCACAGTGCAGTCTCAAACCAAGGGCATCTGGATG
TGGTGTGTGCCTCACCCCTCCAAGCCAAACCATACTCTGGTCCTCCTGGACACTGAGGGC
CTGGGCGATGTGGAAAAGGGTGACTCTAACAATGACTCATGGATCTTCGCCCTGGCCGTG
CTTCTGAGCAGCATGTTTGTCTACAACAACGTGGGCATCATCAACCACCAGGCCCTGGAG
CAGCTGCACTACGTGACTGAACTAACAAAACTAATCAGGACAAAATCCTCTCCCAGCTCT
GGTGAAGTA~~~~~~CCTGACTCAGCCAACTTTGTGAGTTTCTTCCCAGACTTTGTTTGG
GCTGCACGAGATTTCATGATGGAGTTAGTG~~~TGGAAAGGACACCCCATCACTGAAGAT
GAATACCTGGAGAATGCCTTGAAGTTGATTCCAGGGGAGAATCACCAAACCCAGAAATCT
AACTTGTCCAGAGAGTCTATCAGGAAGTTTTTTCCAAAACGGAAGTGCTTTGTTTTTGAC
TGGCCTACAAATGACAAAAAATTATTACTCCATATTGAGGAAGCATCAGAAAACCAACTG
GAACAGAATTTCCAGGTGCAATCCAAAAATTTCTGTTCCTATATCTTCACACATGCAAAA
ACCAAGACCCTACGAGAGGGACTCATTGTCACTGGAAATAGGCTGGCCACTCTGGCAGAG
ACCTATGTAAATTCTATCAACAATGGAGCAATTCCTTGTTTGGAAAATGCAGTGATAAAT
CTGGCTGAGCGTGAGAATTCAGTGGCCGTGCAGAAGGCAGCCAACTACTACAGTGAG~~~
~~~~~~CAGATGGCCCAGCGAGTA~~~~~~AAGTTCCCCACAGACACACTCCAGGAACTA
CTGGACCTGCATGCAGCATGTGATAAGGAAGCCATTGCAGTGTTCATGGAGAACTCTTTC
AAAGATGACAAGTTGGAGTTCCAGAAGAAGCTTATGGAAACAATAGAGGGCAAAAAAGGA
GAATTCTTGCTTCAGAATGAAGAGGCATCTGCCAAGTATTGCCAGGCTCAGCTTAAGCAG
CTTTCAGAGACCCTGATGGAAAGC~~~ATTTCCAGAGGAATTTTCTCTGTGCCTGGAGGA
CACAATCTCTACTTAGAAGCAAGGAACACAGTTGAACGGTCCTATCAGCTG~~~~~~GTG
CCCAGGAAAGGAGTTAAGGCGAACGAGGTCCTCCAGAGCTTCCTGCAGTCACAGGCTGCA
ATAGAGAAATCCATCCTGCAGTCAGACAAAGCTCTCACTACTGCAGAGAAGGCCACACTA
GCTGAGCGTGCCAAGAATGTGGCAACTGAGAAGGAACTGGCACTGCTAATACAGAAAGTA
CAGGAACAGGAGGAAAAATTGAAGGCTCAACAGAAAAGCTACAATGAAAACATGGCCCAG
CTGAAGATAAAGTTGGAGAGAACAGAGAAAACCCTACTGGAAGAGACAGAAAGAATGCTA
GAGCACAAGCTGAAGATCCAGAAAGAACTATTTAATGAAGGGTTTAAAGAGAAATATGAG
GAGATAAATAAAGAGATAAAACAACTC
>Rhinolophus_ferrumequinum_GBP1_XM_033114820.1    
ATGGCCTCCGAGATCCACATGCCAGGCCCGATATGCCTCATTGAAAACACTAGAGGGCAG
CTGGTGATTAATGCAGCAGCTCTGAAGACCCTGTCCGCCATTACAGAGCCTCTTGTCGTG
GTGGCCATTGTGGGTCTCTACCGCACAGGCAAATCCTACCTGATGAACAGGCTGGCGGGG
AAGAACAAGGGCTTCTCTTTGGGCTCCACAGTGCAGTCTCACACCAAGGGAATCTGGATG
TGGTGTGTGCCCCACCCCAAGAAGTCAAACCACACCCTAGTTCTGCTTGACACTGAGGGT
CTGGGGGATGTAGAGAAGGGTGACAACCAGAATGACTCCTGGATCTTTGCCCTGGCAATA
CTCCTGAGCAGCACCTTCGTCTACAACAGCATGGGGACCATCAACCAGCAGGCCATGGAC
CAACTGCACTATGTGACAGAGCTGACAGATCGAATCAGGGCAAATTCCTCACCTGACGCA
AGTGAGGTT~~~~~~GAGGATTCTGCTGCATTTGTGAGCTTCTTTCCAGACTTTGTGTGG
ACGCTGAGGGATTTCTCCCTAGACTTGGAA~~~GCAGATGGACAATCCATCTCAGCAGAC
GAGTACCTAGAGAATTCACTCAAACTTAAGCAAGGTACCAGTCAGAAAGACAAAAATTTT
AATCTGCCCCGACTCTGTATACGGAAGTTCTTCCCAAAGAAGAAATGCTTTATCTTCGAT
CGGCCCACTCACCGGAAGAAGCTAGGCCAG~~~CTTGAGACACTGCATGATGATGAACTG
GACTCTGAATTCGTGCAACAAGCTGCCGCCTTCTGTTCCTACATCTTCAACAATTCCAAA
ACTAAAACTCTTTCAGGAGGCATCGAAGTCAACGGGCCTCGACTGGAGAGCCTGGTGCTG
ACCTATGTCGATGCCATCAGCTGTGGGGATCTGCCCTGCATGGAGAATGCAGTCCTGGCC
TTGGCCCAGATCGAGAACTCGGCCGCAGTGAAAAAGGCCATTGCTCACTATGACCAG~~~
~~~~~~CAGATGGGCCAGAAGCTG~~~~~~CAGCTGCCCACTGACACCCTCCAGGAGCTT
CTGGACCTGCACAGGGCCAGTGAGAAAGGGGCCATCGAAGTCTTCATGAAGAATTCCTTC
AAAGACGTAGACAATTTATTTCAAAAGGAATTAGCGGCTGAGCTAGAAAAAAAGCGAGAT
GACTTTTGTAAACAGAATATGAAAGCATCATCAGATCGTTGCTCAGCTTTACTTGAGGAT
ATCTTCATTCCTCTAGAGGAAAGT~~~ATAAAGCAGGGGATTTATTCTAAACCAGGAGGG
TATCGTCTTTTCATCCAGAAGATGCAAGAGCTGAAGAATAAGTACCTTCAG~~~~~~GAA
CCCAGGAAGGGAGTACAGGCTGAAGAAATTCTTCAGGCATACTTGAAGTCCAAGGAGTCT
ATATCTGATGCAATTCTACAGACAGACCAGACTCTCACAGAAAAGGAAAAGGAGATTGAA
GTGCAACGTGTGAAAGCTGAATCTGCAGAGGCTGCAGCAAAAATGTTGGAGGAAATACAA
GCAAAGAATCAGCAATTGATGGAACAGAAAGAAAAGAGTTATCAGGAACATGTGAAACAA
TTGACTGAGAAGATGGAGAGTGAGAGGATCCAGTCAATGGCAGAACAACAGAGGATTCTA
GATCTTAAACTTCAGGAACAGGCCCAGTTACTAAAAGAAGGATTCAAAAATGAGAGCAGA
CAACTTCATAATGAGATACAGAATCTC
>Rhinolophus_ferrumequinum_GBP1_XM_033114821.1    
~~~~~~~~~~~~~~~~~~~~~~~~~~~~~~~~~~~~~~~~~~~~~~~~~~~~~~~~~~~~
~~~~~~~~~~~~~~~~~~~~~~~~~~~~~~~~~~~~~~~~~~~~~~~~~~~~~~~~~~~~
~~~~~~~~~~~~~~~~~~~~~~~~~~~~~~~~~~~~~~~~~~~~~~~~~~~~~~~~~~~~
~~~~~~~~~~~~~~~~~~~~~~~~~~~~~~~~~~~~~~~~~~~~~~~~~~~~~~~~~ATG
TGGTGTGTGCCTCACCCTGAGAAGCCAAACCACACCTTAGTTCTGCTTGACACTGAGGGA
CTCGGAGATGTAGAGAAGGGTGACAACAACAACGATGCCCAGATCTTTGCACTGGCAATA
CTACTGAGCAGTACCTTTGTATACAACACCATGAACAAAATTGACCAGAGGGCTATCGAT
CTACTATATTATGTAACAGAACTGTCACATCTGCTCAGGGCAGAATCCTCACCTAATCTT
GACCGGGTT~~~~~~GAAGATACAGCTGACTTTGTGAGCTGCTGTCCAGACTTAGTGTGG
ACCTTGAGAGATTTCTATCTATCCCTAGAA~~~GCAGATGGGCAACTCATCACAGCAGAT
GACTACCTGGAGACTTCACTAAGGCCAAAGCAAGACACCGATGAAAGTCTTCAAAATTTC
AATTTGCCTCGTCTTTGTATACAGAAATTCTTTCCAGTAAAGAAATGCTTTATCTTTGAC
TCGCCCACTCACCGGAAGAAGCTTGCCCAG~~~CTTGAGACACTGAATAATAATGAACTG
GATCCTGATTTTGTGCAACAAGTAGCAGATTTCTGTTACTACATCTTTCATTCTTCCAAG
ACTAAAACTCTTTCAGGAGGCATCAAAGTCAATGGACCTCATCTAAAGAGCTTAGTGCTG
ACCTATGTCGATGCCATCAGCCGTGGGGATCTGCCCTGCATGGAGAACTCAGTTCTGGCC
TTGGCACAGACCAAGAACTCGGCCGCAGTGAAAAAGGCCATTGCTCACTATGACCAG~~~
~~~~~~CAGATGGGCCAGAAGCTG~~~~~~CAGCTGCCCACTGACACCCTCCAGGAGCTT
CTGGACCTGCACAGGGCCAGTGAGAAAGGGGCCATCGAAGTCTTCATGAAGAATTCCTTC
AAGGATGTGGACCAAAAGTTCCAGAGGGAATTACAGACCCTGCTAGAAACAAAACAGGAT
GACCTTTGTAAACAGAACTTGGAGGCATCATCAGATCGTTGCTCAGCTTTACTTCGGGAT
ATTTTTGGTCCTCTAGAAGAAGAT~~~GTGAAGCAAGGGATTTATTCAAAGCCAGGAGGG
CATCATCAATTCATTCAGAAGACAGAAGAGCTGAAGGCAAAGTACTATCAG~~~~~~GAG
CCCAGGAAAGGAATACAGGCTGAAGAAGCTCTGCGAAAATATTTACAGTCCAAGGAGTCT
GTGAGTGATACCATTCTACAGACAGACCTGGTTCTCACAAAGAGGGAAAAGGAGATGGAA
GAAGCACGTAAGAAAGCAGAGGCTGCAAAGGCTAAAGCACAAATGTTGAAGAACATTCAA
AGGCAGAACCAGCTAATGATGGAGAAGAGGGAGAGACTCCATCAGGAGCAAGTGAGACAA
ATGGAGGTGAACAGAGCAAACTATCTGGCACAGCAACAGAGGGACATGGAACGTCGCCTC
CAGGAAGAGGCTGCAAAGCAGGAGGAAAGAATCCAAGCTGAAAGGAGAAGACTCCAGCAG
CTGAGGAATGCAGCCCCACCAGAGGAT
>Rhinolophus_ferrumequinum_GBP4_XM_033114817.1    
ATGGCCTGTGGATCTGTGATGAAGAACCCCATCTGTCTGGTGGAAAACCAGAAAACTCAT
CTGACAGTAAATAGAAAAGCACTGCAGATTCTTAACAAGATCTCTCAGCCTGTAGTGGTG
GTGGCCATCGCAGGACTGTGTCGAACAGGAAAATCCTACTTAATGAACCGCCTGGCAGGA
CGGAACCGTGGTTTCCCTCTGGGCCACACAGTGAGGTCTGAAACCAAGGGCATCTGGATG
TGGTGTGTACCCCACCCTTCCAAACAGAATCATACCCTGGTCCTTCTGGACACCGAGGGT
CTGGACGATGTAGAAAAGGGTGATTCTAACAATGACTCGTGGATCTTCGTGCTGGCCGTG
CTTCTGAGCAGCAGCTTTGTCTACAACAGCATGAGCACCATCAACCACCAGGCCCTGGAG
CAGCTGCACTACGTGACTGAACTAAGCAACCTAATCAGGACAAAATCATCTCCCAGCTCT
GGGGGTGTA~~~~~~AATGACTCAGCTGAGTTTGTCAGTTTCTTTCCAGACTTCGTTTGG
GTTGTACGGGATTTCATGCTGGCCCTGGTG~~~TTAGACGGACGGCCCATCACTGAAGAT
GAGTACCTGGAGAATGCCTTGAAGCTGATCCCAGGCGAGGGTTCCCAAATCCAAAACAGC
AACAGGACCAGAGAGTGTATCAGGAAATTCTTCCCCAAACGGAAGTGCTTTGTCTTTGAC
CGGCCTACAAATGACAAAAAACTATTACACCGTCTTCATGAAGCATCAGAGAACCAACTG
GAAACGACTTTCCAGGAGCAATCCAAAAATTTCTGTTCATATGTCTTCAAAAATGCCAAA
GCTAAGACCCTAAGACAAGGGCTCATTGTCGATGGATATCGGCTGGAGTCTCTGGTGGTG
ACCTATGTGGATGCCATCAATAGTGGAGCAGTACCTTGTTTGGAGAACGCAGTGACAACT
CTGGCCCAGCGTGAGAACTCAGCGGCTGTGCAGAAGGCAGCCGACCACTACCGTGAG~~~
~~~~~~CAGATGGCCCAGCGAGTG~~~~~~AGGTTCCCCACAGACACGCTCCAGCAGCTG
CTGGACCTGCACGCAGCCTGTGAGAGAGAAGCCATTCAAATCTTCATGGAGAACTCCTTC
AAGGATGAAAACCAGGAGTTCCAGAAGAAGCTTGTAAGCACCATACAGGAAAAGAAAGAA
GATTTCTTGCTGCAGAATGAAGAAGCATCTAGGAAATATTGCGAGGCTCAGCTTACGCAG
CTTCTTGAGCCCTTGAGGAATGAT~~~ATTTCTAGAGGAACTTACTCTGTGCCTGGAGGA
TACAAACTCTACTTAGAAAAAAGGCACAAAGTTGAACAATCCTATAAGCTG~~~~~~GTG
CCCAGGAAAGGAGTTAAGGCAAATAAGGTTCTCCAGAGTTCCCTGCAGTCACTGGCTGCT
ACAGAGGAATCCATCCTGCAGGCAGACAGAGCCCTCACTGCTGCAGAGAAGAATCTAGCA
GCTGAGCGTGCCAAGAATCAGGCCACTGAGAAGGAACTGGAGCTTCAAAGACAGAAACTG
AAGGAAATGGAGGAAAAGATGGCGTCTCAAGAGAAAACTTTCGAGGAAAACATAGTCCAA
CTGAAGAAGAAGTTAGAGAGAGAAATAGAAAACCGACTGAGAGATCAGAAAAAATGTCTG
GAGCACAAGTGGGAGATGGAAAAAGAACTACTTGAGGAAGGATTTAAGAAGAAAGCTGAG
GAGTTGAAAAAAGAGATAATTCAACTA
>Rhinolophus_ferrumequinum_GBP6_XM_033114810.1    
ATGGCATCTGGACACAACATGATGGCCCCCATTTGTCTGGTGGAAAACAACAATGAGCAG
CTGTCAGTGAACCAGAAAGCTCTACAGATTCTTGACAAGATTTCTCAGCCAGTGGTGGTC
GTGGCCATTGTAGGACTCTATCGTACAGGCAAATCCTACTTGATGAACCGTCTTGCAGGA
CAGAACCATGGCTTCTCTCTGGGCTCCACCGTGCAGTCTGAAACCAAGGGCATCTGGATG
TGGTGTGTGCCTCACCCTTCTAAGCCTAACCACACCCTAGTCCTTCTGGACACCGAGGGC
CTGGGTGATGTGGAAAAGGGCGACCCCAAGAATGACTCGTGGATCTTCGCGCTGGCCGTG
CTTCTGAGCAGCAGCTTTGTCTACAACAGCATGAGCACCATCAACCACCAGGCCCTGGAG
CAGCTGCAATATGTGACAGAGCTGACAGAACTCATCAGGGCAAAGTCTTCTCCTTCCCCG
GAAGAAGTA~~~~~~GAAGATTCTTCAGAGTTTGTGAGTTTCTTTCCAGACTTTATCTGG
ACTGTACGGGATTTCACCCTGGAGCTGAAG~~~TTAAACGGTCGCCCCATCACAGAAGAT
GAGTACCTGGAGAATGCATTGAAGCTGGTTCCAGGCAGAAATCCCAAAGTTCAAATGTCC
AATCTTCCCAGAGAGTGCATCCGACATTTCTTCCCAAAACGGAAGTGTTTTGTCTTTGAT
CGGCCTACAAATGACAAAGAACTCCTAGCCAATATTGAGAATGTGACAGAAACACAGCTG
GATCCTAAATTCCAAGAACAGATAAAGAATTTCTGTTCTTATGTCTTTAGCCAGGCGAGA
ACCAAGACCCTGAGAGAGGGAATCATGGTCACTGGGAAACGGCTGGGGACTCTGGTGGTG
ACCTATGTGGATGCCATCAATAGTGGAGCAGTACCTTGTTTGGAAAATGCAGTGACAACT
CTGGCCCAGCTTGAGAACTCAGCGGCTGTGCAGAAGGCAGCCGACCACTACAGTGAG~~~
~~~~~~CAGATGGCCCAGCGAGTC~~~~~~AGGTTCCCCACAGACACGCTCCAGGAGCTG
CTGGACCTGCACGCAGCCTGTGAGAGGGAAGCCACTGAAATCTTCATGGAGAACTCCTTC
AAGGATGAAAACCAGGAGTTCCAGAAGAAGCTTGTGGAAATCCTAAAAAATAAGAAAGAG
AATTTCTTGCTGCAGAATGAAGAGGCATCTGCTAAATACTGCCAGGCTAAACTTGATCAA
CTTTCAACGGCCCTAGAGCAAAGT~~~ATTTCAGCAGGAATATTCTCTGTTTCTGGCGGT
CACAAGCTTTACATGGAAACAAAGGAAAGGATTGAACGGGACTATTGGCAA~~~~~~GTG
CCCAGGAAAGGAGTGAAGGCGAATGAGGTATTTCACAGGTTCCTGCAGTCACAGGCAGCC
ATAGAGAAATCCATCCTGCAGTCAGACAAAGTGCTCACTGATGGGGAGAAGGCCATAGCA
GAGGAGCGAGCCAGGAAGCAGGCAGCTGAGAAGGAACAGGAGCTGCTGCGGCAGCAACTT
CAGGAGCAGCAGCTGCGGATGGAGGCACAAGAGAGGAGTCTCCAGGAAAACATCATCCAA
CTGAAGGAGAAGCTGGAGAGGGAAAGAGAAAACGCAATAAGAGAGCGGAATATGATGCTG
GACCATAAACTGAAGGTCCAAGAAGAGCTGCTTAAAGATGGATTTAAAAAGAAATCTGAA
GAGATGAATGCAGAGATAAATCATTTG
>Rhinolophus_ferrumequinum_GBP6_XM_033114814.1    
ATGGCATCTGGACACAACATGATGGCTCCCATTTGTCTGGTGGAAAACAACAATGAGCAG
CTGTCAGTGAACCAGAAAGCTCTACAGATTCTTGACAAGATTTCTCAGCCAGTGGTGGTC
GTGGCCATTGTAGGACTATATCGTACAGGCAAATCCTACTTGATGAACCATCTTGCAGGA
CAGAAAGATGGTTTCCCTCTGGGCTGCACAGTGCAGTCTGAAACCAAGGGCATCTGGATG
TGGTGTGTACCCCACCCCTCCAAGCCAAGTCACACCCTGGTCCTTCTGGACACCGAGGGC
CTGGGTGATGTGGAAAAGGGCGACCCCAAGAATGACTCGTGGATCTTCGCGCTGGCCGTG
CTTCTGAGCAGCAGCTTTGTCTACAACAGCGTGAGCACCATCAACCACCAGGCCCTGGAG
CAGCTGCATTATGTGACAGAGCTGACAGAACTCATCAGGGCAAAGTCCTCTCCTTCCCCG
AAAGAAGTA~~~~~~GAAGATTCCTCAGAGTTTGTGAGTTTCTTTCCAGACTTTATCTGG
ACTGTACGGGATTTCACCCTGGAGCTGAAG~~~TTAAACGGTCACCCTATCACAGAAGAT
GAGTACCTGGAGAATGCCTTGAAGCTGGTTCCAGGCAGAAATCCCAAAGTCCAAATGTCC
AATCTTCCCAGAGAGGCCATCCGGCATTTCTTCCCCAAACGGAAATGTTTTGTCTTTGAC
CGGCCAACAAATGACAAAGAACTCCTAGCCAATATTGAGAATGTGACAGAAGCACAGCTG
GAACCTGAATTCCAGGAACAAACGAAGAATTTCTGTTCTTATATCTTCAGCCAGGCGAGA
ACCAAGACCCTCAGAGAGGGAATCACGGTCACTGGGAAACGGCTGGGGACTCTGGTGGTG
ACCTATGTGGATGCCATCAATAGTGGAGCAGTACCTTGTTTGGAAAATGCAGTGACAACT
CTGGCCCAGCTTGAGAACTCAGCGGCTGTGCAGAAGGCAGCCGACCACTACAGTGAG~~~
~~~~~~CAGATGGCCCAGCGAGTG~~~~~~AGGTTCCCCACAGACACGCTCCAGGAGCTG
CTGGACCTGCACGCAGCCTGTGAGAGAGAAGCCATTCAAATCTTCATGGAGAACTCCTTC
AAGGATGAAAACCAGGAGTTCCAGAAGAAGCTTGTGAAAATCCTAAACAATAAGAAGGAG
AGTTTCTTGCTGCAGAATGAAGAGGCATCTGCTAAATACTGCCAGGCTAAACTTGATCAA
CTTTCAACTGCCCTAATGGAGAGT~~~ATTTCAGCAGGAACATTCTCTGTTTCTGGAGGT
CACAAGCTTTACTTGGAAAAAAAGGAAAGGATTGAATGGGACTATTGGCAA~~~~~~GTG
CCCAGGAAAGGAGTGAAGGCGAATGAGGTATTTCACAGGTTCCTGCAGTCACAGGCAGCC
ATAGAGAAATCCATCCTGCAGTCGGACAAAGTGCTCACTGATGGGGAGAAGGCCATAGCA
GAGGAGCGAGCCAGGAAGCAGGCAGCTGAGAAGGAACAGGAGCTGCTGCGGCAGCAACTT
CAGGAGCAGCAGCTGCGGATGGAGGCACAAGAGAGGAGTCTCCAGGAAAACATCGTCCAA
CTGAAGGAAAAGCTGGAGAGGGAAAGAGAAAACGCAATAAGAGAGCAGAATATGATGCTG
GACCATAAACTGAAGGTCCAAAGAGATCTACTTATTGAAGGATTTAGAAAAGAATCTGAA
GAGATGAATGCAGAGATAAATTATTTG
>Rousettus_aegyptiacus_GBP5_XM_036236065.1        
ATGGAGCCAGAGATCCAGATGTCAGGCCCAGTGTGTCTCATTGAGAACACTAAAGGGCAA
CTGGTAGTTAATCCGGAAGCTCTGAAGATCCTGTCTGCCATTACGCAGCCTCTTGTCGTG
GTGGCTATTGTGGGTCTCTACCGCACAGGCAAATCCTACCTGATGAACCAACTGGCTGGG
AAGAATAAGGGCTTCTCTGTTGGATCCACGGTACAGTCTCACACCAAGGGAATTTGGATG
TGGTGTGTGCCTCATCCTGTAAAGACAAACCACACCCTGGTTCTGCTTGACACTGAGGGA
CTCGGAGATGTAGAGAAGGGTGACAAGAACAATGATACCCAGATCTTTGCACTGGCAATA
CTATTGAGTAGTGTCTTTGTATACAATACCATGAACAAAATTGACCAAAGGGCTATTGAC
CTGTTGTATTATGTAATAGAACTGTCAAATCTGCTCAGGACATTATCTTCACCTGATCTT
GATGAGGTT~~~~~~GATGATGCAGCTGACTTTGTAAGCTTCTATCCAGACTTAGTGTGG
ACTTTGAGAGATTTCTACCTATCCTTACAA~~~GCAGATGGGGAGTTCATCACAGCAGAT
GACTACCTGGAGAACTCACTGAGGCCGAAGCAAGACACTGATCAAAATCTTCAAAACTTC
AACTTGCCTCGTCTTTGCATACAGAAATTCTTTCCAATAAAGAAATGCTTTATCTTTGAC
TTGCCCACTCACCAGAAGAAGCTTACCCAG~~~CTTGAGACGTTGAATAATGATGAACTG
GATCCTGATTTTGTGCAACAAGTAGCAGATTTCTGTCACTATATCTTTCACTATTCTAAG
ATTAAAACTCTTTCAGGAGGCATCAAGGTCAATGGACCTTATCTAGAGAGTCTGGTGCTG
ACCTATGTCAATGCCATCAACAGTGGAGATCTGCCCTGCATGGATAATTCAGTCTTGGTT
TTGGCCCAGATCAAGAACTTAGCAGCAGTCAAAAAAGCCATTGCCCACTATGACCAG~~~
~~~~~~CAGATGAGCCAGAAGGTG~~~~~~CAGCTGCCTGTGGAAACCCTCCTGGAGCTT
CTTGATCTGCACAGTGCCAGTGAGATAGAGGCCATGGAAGTGTTCATGAAGAATTCTTTC
AAGGATGTGGACCAAAGGTTCCAGAAGGAATTGAAGACCCTACTAAAAGCAAAACAGGAT
GATCTTTGTAAACAGAATTTGGAGGCATCATCGGATTATTGCTCCGCTTTACTTCGGAAT
ATTTTTGGTCCTCTAGAAGAAGAT~~~GTGAAGAGGGGAATTTATTCGAAGCCAGGAGGG
CACCGTCTCTTTATTCAGAAAACAGAAGAGCTGAAGGCAAAGTACTATCGG~~~~~~GAG
CCCAGGAAAGGAATACAGGCTGAAGAAACTCTGCAGAAATATTTACAGTCCAAGGAGTCT
GTGAGTAATACCATTCTACAGACAGACCTGGCTCTCACAGCGAGGGAAAAGGAGATGGAA
GAAGCACGTATAAAAGCAGAGGCTGCAAAGGCCGAAGCACAAAAGTTGGAGGAGATTCAA
AGGCAGAACGAGGAAATGATGCAGCAGAGGGAGAGACTCCATCGAGAACAAGTGAGACAA
ATGGAGATAAACAGAGCCAACTTTTTGTTACAGCGACAAAGGGACTTGAAACGTCGGCTC
CAGGAAGAAGCTGCAAAGAAGGCGGAGAGGATGCAAGCTGAAAGCAGAAGGCTTCAGATT
GAGATCCAGCAGCTCCAGAGAGTAGCC
>Rousettus_aegyptiacus_GBP6_XM_016136912.2        
ATGGCATTTGGACCCAACATGATGGCTCCCATTTGTCTGGTGAAAAACACCAATCACCAG
CTGTCCGTGAACCAGCAAGCTCTACAGATTCTTGATGAGATTTCTCAGCCGGTGGTGGTC
GTGGCCATTGTAGGACTGTATCGTACAGGCAAATCCTACCTGATGAACCGTCTTGCAGGA
CAGAACCACGGTTTCTCTCTGGGCTCTACAGTGCAGTCTGAAACCAAGGGCATCTGGATG
TGGTGTGTGCCTCACCCCTCCAAGCCGAACTGCACCCTGGTCCTTCTGGACACTGAAGGC
CTGGGCGATGTGGAAAAGGGCGACCCTAAGAATGACTCGTGGATCTTTGCCCTGGCCGTG
CTTCTGTGTAGCAGCTTTGTCTACAACAGCATGAACACCATCAACCACCAGGCCCTGGAG
CAGCTGCATTATGTGACAGAGCTGACAGAACTTATAAGGGCAAAGTCCTCCCCTACACCG
GATGGAGTA~~~~~~GAAGATTCCACGGAGTTTGTGAGTTTCTTTCCAGACTTTATCCGG
ACTGTACGAGATTTCACCCTGGAGCTGATG~~~TTAAATGGTCACCCTATCACGGAAGAT
GAGTACCTGGAGAATGCCTTGAAGCTGGTCCCAGGTAGGAATTCCCGAGTTCAACTATCC
AATCTCCCCAGAGAGTGCATCCGACATTTCTTTCCAAAACGGAAGTGTTTTGTCTTTGAC
CGGCCAACTAATGACAAAAACCTCCTAGCCACTATTGAGAATGTGTCAGAAAACCAACTG
GAACCTAAATTTCAGGAACAAACGAGGAATTTCTGTTCTTACATCTATACTCAAGCGAAG
ACCAAGACCCTCAGAGAGGGAATCATGGTCACTGGGAAACGGCTGAGGATCCTGGTGGTG
ACTTACGTGGATACCATCAACAGTGGAGCAGTGCCTTGTCTGGAGAACGCGGTGACAACT
CTGGCCCAGCTTGAGAACTCAGCGGCCGTGCAGAAGGCAGCCGACCACTACGGCGAG~~~
~~~~~~CAGATGGTCCAGCGAGTG~~~~~~AGGTTCCCCACGGACACGCTCCAGGACCTG
CTGGACCTGCACGCAGCCTGTGAGAGGGAAGCCATTGCAATCTTCATGGAGAACTCTTTC
AAGGATGAAAACCAGGAGTTCCTGAAGCAGCTTGTGGAGATCCTAAAGAATAAGAAGGAG
GATTTCTTGCTGCAGAATGAAGAGGCATCTGTTAAATACTGCCAGGCTGAACTCGATCGG
CTTTCAGAGAACCTAATGGAAAGT~~~ATTTCGGCAGGAACTTTCTCTGTTCCTGGAGGT
CACAAGCTCTACTTGGATGCAAAGGAAAAGATTGAACAGGACTATAGGCGA~~~~~~GTG
CCCAGAAAAGGAGTGAAGGCAAACGAAGTCCTCCAGAGCTTCCTGCAGTCGCAGTCAGCA
ATAGAGAAATCCATCCTGCAGTCAGACAAAGCGCTCAGCGATGTGGAGAAGGCCATGGCA
GCGGAGCGGGCCCGGAATGAGGCAGCTGAGAAGGAACAGGAGCTGCTGAGACAGCGACTA
GAGGAGCAGCAGCAAGAGATAGAGGCGCAAAACAGGAGTCTCCAGGAAAATATAGCCCAA
CTGAGAGAGAAGCTGGAGAGTGAAAGAGAAAACCTGAAGAGAGAGCAGAATATGATGTTG
GAACATAAACTGAAGGTCCAAGAAGATATGATCAATCATGGATTTCAAAGGAAAGCTGAA
GAGATGAAAGCAGAGATAAATCATTTG
>Rousettus_aegyptiacus_GBP1_XM_016148504.2        
ATGGACTCAGAGACCCAGATGCCAGGCCCAGTGTGCCTCATTGAGAACACTCAAAATCGA
CTGGTGGCTAATCCGGAAGCTCTGAGGATCCTGTCAGCCACTACGCAGCCTCTTGTCGTG
GTGGCTATTGTGGGTCTCTACCGCACAGGCAAATCCTACCTGATGAATAAGTTGGCTGGA
AAGAAAAAAGGCTTCTCTTTGGGGTCCACAGTGCAGTCTCACACCAAAGGAATCTGGATG
TGGTGTGTGCCTCATCCCCAGAAGCCAGACCACACCCTAGTTCTGCTTGACACCGAAGGC
CTGGGGGATGTGGAGAAGGGTGACAACCAGAATGACTCCTGGATCTTTGCCCTGTCAGTA
CTCCTGAGCAGCACCTTTGTGTACAACAGCATGGGGACCATCAACCAGCAGGCAATGGAC
CAACTGCATTATGTGACAGAGCTGACAGATCGAATTAGGGCAAAATCCTCACCGAATGCA
AGTAAGGAT~~~~~~GAGGATTCAGCTGACTTCGTGAGTTTCTTTCCAGACTTTGTGTGG
ACATTGAGGGATTTTTCCCTAGAGTTGGAA~~~GTAGATGGACAAACCATCTCAGCAGAT
GAGTACCTGGAGAATTCACTCAAACTTAAGCAAGGTACCAGTCAAAAAGATAAAAATTTT
AATCTGCCTCGATTATGTATCCGGAAGTTCTTCCCACAGAAGAAATGCTTTATCTTCGAC
CGGCCGACTCACCGGAAGAAGCTAGGCCAG~~~CTTGAGACACTGAATGATAATGAGCTG
GACCCCGAATTCAATGAACAAACTACAGCCTTCTGTTCCTACATCTTTAACAATGCCAAA
ACTAAAACTCTTTCAGGAGGCATCGAGGTCAATGGACCACGACTCGAGAGCTTGGTACTG
ACCTATGTCAATGCTATCAGCGATGGTGATCTGCCTTGCATGGAGAACGCAGTCCTGACC
TTGGCCGAGATTGAGAACTCGGCTGCAGTGCAAAAGGCCATTGACCACTATGACCAC~~~
~~~~~~CAGATGGGTGAGAAGCTG~~~~~~CAGCTGCCCACTGACACCCTCCAGGAGCTT
CTGGAACTGCACGAGGCCAGTGAGAAAGAGGCCATCAAAATCTTCATGAAGAATTCCTTC
AAAGATGTAGACCATTTATATCAAAAAAAATTAGCGGCACAGCTAGAAAAGAAGCGAGAT
GACTTTTGTGAACAGAATATGAAAGCATCATCAGATCGTTGCTTGGCTTTACTTAAGGAA
CTCTTCGATCCTCTAGAAGAAGAA~~~ATAAAGCAGGGGATTTATTCCAAACCAGGAGGG
TATCGTCTTTTCATTGAAAAGACAAAAGAGCTGAAGACAAAGTACCTTCAG~~~~~~GAA
CCTAGGAAGGGAATACAGGCTGATGAAGTTCTTCAGACATATTTGATGTCCAAGGAGTCT
GTAAGTGATGCAATTCTACAGACAGACCAGAGTCTCACAGAAAAGGAAAAGGAAATTGAA
GTACAACGTGTGAAAGCTGAATCTGCACAGGCTACAATGAAAATGTTGGAGGAAATGCAA
ATAAAGAATCAGCAGATGATGGAACAGAAAGAAAAGAGTCATGAGGAACATGTGAAACAA
TTGACTGAGAAGATGCAGGTAGAGAGAGCCCAGTTATTAGCAGAGCAGGAGAGGACTCTC
GCTCTTAAACTTCAGGAACAGTCTCGGTTACTAAATGAAGGATTCCAAAAAGAAAGCAGA
CAACTTCATAATGAGATAGAGAATCTC
>Rousettus_aegyptiacus_GBP6_XM_036236044.1        
ATGGCATTTGGACCCAACATGATGGCTCCCATTTGTCTGGTGAAAAACACCAATCACCAG
CTGTCCGTGAACCAGCAAGCTCTACAGATTCTTGATGAGATTTCTCAGCCGGTGGTGGTC
GTGGCCATTGTAGGACTGTATCGTACAGGCAAATCCTACCTGATGAACCGTCTTGCAGGA
CAGAACCACGGTTTCTCTCTGGGCTCTACAGTGCAGTCTCAAACCAAGGGCATCTGGATG
TGGTGTGTGCCTCACCCCTCCAAGCCGAACCACACTCTGGTCCTCCTGGACACCGAGGGC
CTGGGCGATGTGCAAAAGGGTGACTCTAACAATGACTCATGGATCTTTGCCCTGGCCGTG
CTTCTGAGCAGTATGTTTGTCTACAACAGCACGGGCATCATCAACCACCAGGCCCTGGAG
CAGCTGCACTATGTGACTGAACTAACAAAACTAATCAGGACAAAATCCTCTCCTGGCTCT
GGTAAAGTA~~~~~~CATGACTCAGCCAACTTTGTGAGTTTCTTCCCCGACTTTGTTTGG
GCTGTACGAGATTTCGTGATGGAGTTAGTG~~~TGGGACGGACACCGCATCACTGCAGAT
CAATACCTGGACAATGCCTTGAAGTTGATTCCAGGTGAGGGTCACCAAACCCAGAAATCC
AACTTGCCCAGAGAGTGTATCAGGAAGTTTTTTCCAAAACGGAAGTGCTTTGTTTTTGAC
TGGCCTACAAATGACAAAAAATTATTACCACATATTGAGAAAGTATCAGAAAACCAACTG
GAACCAAATTTCCAGGAGCAATCCAAAAAGTTCTGTTCCTATATCTTCACACATGCAAAA
ACCAAGACCCTAAGAGAGGGACTCATTGTCACTGGAAATGGGCTGGCCACTTTGGCAATG
ACCTATGTAGATTCCATCAACGGTGGAGCAATTCCTTGTTTGGAAACTGCAGTGATAAGT
CTGGCTAAGTGTGCAAACTTAGCGGCCCTGCAGAAGGCAGCCAACTACTACAGTGAG~~~
~~~~~~CAAATGGCCCAGCGAGTG~~~~~~AGGTTTCCCACAGACACACTTCAGGAGCTG
CTGACCCTGCATGCAGCATGTCATAAGGAAGCTACTGCAGTGTTCATGGAGAACTCTTTC
AAAGATGACAAGTTGGAGTTCCAGACGAAGCTTGCGAAAATAATAGAGGATAAAAAAGGA
GAATTCTTGCTTCAGAATGAAGAGACATCTGCCAAGTATTGCCAGGCTCAGCTTAAGCAG
CTTTCAGAGACCCTGATGGAAAGC~~~ATTTCCAGAGGAACTTTCTCTGTGCCTGGAGGA
CACAATCTCTACCTAGAAGCAAGGAAGACAGTTGAACAGTCCTATCAGCTG~~~~~~GTG
CCCAGTAAAGGAGTTAAGGCAAACGAAGTCCTCCAGCACTTCCTGCAGTCACAGGCTGCA
ATAGAGAGATCCATCCTGCAGGCAGACGAAGCCCTCACTACTACAGAGAAGGCCACACTA
GCTGAGCGTGCCAAGAAGGCGGCAGTTGAGAGGAAACTGGCACTGCTAAGACAGGAAGTA
AAAGAACAGGAGGAAAAAAGGAAGGCTCAACAGAAAAGCTACAATGAAAACATGGCCCAG
CTGAAGGAGAAGATGGAGAGAAAGGAGAAAAAGCTACTGGAAGAGACAGTAAGAATACTA
GAGCACAAGCTGAAGTTCCAAGAAGAACTACGTACTGAAGGATTTAAAAAGAAACATGAG
GAGATGATTGAAGAGATAAAGCAACTA
>Rousettus_aegyptiacus_GBP7_XM_016136909.2        
~~~~~~~~~~~~~~~~~~ATGATGGAACCCATATGTCTGATAGAAAACCAGAAAAATTGC
CTGAGAGTAAATCCAAGCGCACTGAAGATTCTTCAGGAGGACTCTCAGCCTGTGGTGGTG
GTGGCTATTGTAGGGATGTATCGAACAGGAAAATCCTACCTAATGAATCGCCTGGCAGGA
CAGAACCGCGGTTTCCCTCTGGGCTCCACAGTGCAGTCTCAAACCAAGGGCATCTGGATG
TGGTGTGTGCCTCACCCCTCCAAGCCGAACCACACTCTGGTCCTCCTGGACACCGAGGGC
CTGGGCGATGTGCAAAAGGGTGACTCTAACAATGACTCATGGATCTTTGCCCTGGCCGTG
CTTCTGAGCAGTATGTTTGTCTACAACAGCACGGGCATCATCAACCACCAGGCCCTGGAG
CAGCTGCACTATGTGACTGAACTAACAAAACTAATCAGGACAAAATCCTCTCCTGGCTCT
GGTAAAGTA~~~~~~CATGACTCAGCCAACTTTGTGAGTTTCTTCCCCGACTTTGTTTGG
GCTGTACGAGATTTCGTGATGGAGTTAGTG~~~TGGGACGGACACCCCATCACTGAAGAT
CAATACCTGGAGAATGCCTTGAAGTTGATTCCAGGTAAGGGTCACCAAACCCAGAAATCC
AACTTGCCCAGAGAGTGTATCAGGAAGTTTTTTCCAAAACGGAAGTGCTTTGTTTTTGAC
TGGCCTACAAATGACAAAAAATTATTACCCCATATTGAGGAAGTATCAGAAAACCAACTG
GAACCAAATTTCCAGGTGCAATCCAAAAATTTCTGTTCCTATATCTTCACACATGCAAAA
ACCAAGACCCTAAGAGAGGGACTCATTGTCACTGGAAATGGGCTGGCCACTTTGGCAATG
ACCTATGTAGATTCCATCAACGGTGGAGCAATTCCTTGTTTGGAAACTGCAGTGATAAGT
CTGGCTAAGTGTGCAAACTTAGCGGCCCTGCAGAAGGCAGCCAACTACTACAGTGAG~~~
~~~~~~CAAATGGCCCAGCGAGTG~~~~~~AGGTTTCCCACAGACACACTTCAAGAGCTG
CTGACCCTGCATGCAGCATGTCATAAGGAAGCTACTGCAGTGTTCATGGAGAACTCTTTC
AAAGATGACAAGTTGGAGTTCCAGACGAAGCTTGCGAAAATAATAGAGGATAAAAAAGGA
GAATTCTTGCTTCAGAATGAAGAGACATCTGCCAAGTATTGCCAGGCTCAGCTTAAGCAG
CTTTCAGAGACCCTGATGGAAAGC~~~ATTTCCAGAGGAACTTTCTCTGTGCCTGGAGGA
CACAATCTCTACCTAGAAGCAAGGAAGACAGTTGAACAGTCCTATCAGCTG~~~~~~GTG
CCCAGTAAAGGAGTTAAGGCAAACGAAGTCCTCCAGCACTTCCTGCAGTCACAGGCTGCA
ATAGAGAGATCCATCCTGCAGACAGATGAAGCCCTCACTACTACAGAGAAGGCCACACTA
GCTGAGCGTGCCAAGAATGCGGCAGTTGAGAGGCAACTGGCACTGCTAAGACAGGAAGTA
AAAGAACAGGAGGAAAAAAGGAAGGCTCAACAGAAAAGCTACAATGAAAACATGGCCCAG
CTGAAGAAGAAGATGGAGAGAAAGGAGAAAAAGCTACTGGAAGAGAAAGAAAGAATACTA
GAGCACAAGCTGAAGATCCAAGAAGAACTATTTATTGAAGGATTTAAAAAGAAACATGAG
GAGATGATTGAAGAGATAAAGCAACTA
>Sturnira_hondurensis_GBP5_XM_037045445.1         
ATGGCCTCAGAGACCCACATGCCAGGCCCCGTGTGCCTCATTGAGAACATTAACGGGACA
CTAGCAGTCAATCCAGAAGCTTTGAAGATCCTGTCTGCCATCACCCAGCCTCTTGTCGTG
GTGGCCATTGTGGGCCTCTACCGCACAGGCAAATCCTACCTGATGAACAAGCTGGCTGGG
AAGAGCAAGGGCTTCTCTATTGGATCCACGGTGCAGTCTCACACCAAGGGAATCTGGATG
TGGTGTGTGCCTCATCCTGAGAAGGCAGACCACACCCTCGTTCTGCTGGACACTGAGGGA
CTCGAAGATGTAGAGAAGGGTGACAAGAGCAACGATACTCAGATCTTTGCACTGGCAATA
CTGTTGAGTAGTACTTTTGTTTACAACACCATGAACAAAATTGACCAGACGGCTATCGAC
CTACTGCATGTTGTGACAGAACTGTCGAATCTGCTGAGGGCACCGTCCTCAACCGATCTT
GATAAAGCT~~~~~~GAAGATGCAGCCGACATGGTGAGCTTCTATCCAGACTTAGTGTGG
ACTCTGAGAGATTTCTACCTATCTTTGGAA~~~GCAGATGGACAACACATCACAGCAGAT
GAGTACCTGCAGAATTCACTGAAGCTGAAGCCAGACACTCATCAAAGTCATCAAAATTTC
AATTTGCCCCGTCGTTGTATACAGAAATTCTTTCCAATAAAGAAGTGCTTCATCTTTGAC
TTGCCTACTCACCGGAAGAAGCTCGCCCAG~~~CTTGAGACCCTACACGATGATGAACTG
GATCCTGATTTTGTGCAACAAGTGGCAGACTTCTGTTACTACATCTTTCACCATTCCAAA
ACGAAAACTCTTTCAGGAGGCATCAAGGCCAAGGGGCCTGAACTAGAAAGCCTGGTGCTG
ACCTATGTCAATGCCATCAGCAGTAGGAATCTGCCCTGCATGGGGAACGCAGTCCTGGCC
TTGGCCCAAATCAAGAACTCAGCTGCAGTGCAAAAGGCCATTGCCCACTATGACCAG~~~
~~~~~~CAGATGGCCCAGAAGGTG~~~~~~AAGCTGCCCACGGAAACCCTCCAGGAGCTG
CTGGACCTGCACAGGGCCATTGAGAAAGAGGCCATAGAAATCTTCACGAACAGTTCCTTC
AAGGATGTGGACCAGAAATTCCAGAAGGAATTAGAGACCCTGCTGAAAGCAAAACAGGAT
GACTTTTGTAAACAGAACTTGGAGGCATCATCAGACCATTGCTCAGCTTTACTTCAGAAT
ATTTTTGGTTCTCTAGAAGAAGAT~~~GTGAAGCACGGGATTTATTCAAAGCCAGGGGGG
CATTGTCTCTTCCTGCAGAAGACAGAAGAGCTGAAGGCAAAGTACTATCAG~~~~~~GAG
CCCAGGAAAGGAATACAGGCTGAAGAAGCTCTGCAAAAATATTTACAGTCCAAGAAGTCT
CTGAGTGATGCCGTTCTGCAAACAGACCAGGCTCTCACAGCGAGGGCAAAGAAAATGGAA
GAAGCACGTTTGAGAGCAAAGGCTGCAGAGGCTGAAGCACAAAGGTTGAAGATGATTCGA
AGACAGAAGCAGCAAATGATGGAGCAGAGGGAGAGACAGTATCAGGAGCAAGTGAGACAA
ATAGAGATGGAAAGAGCCCGCCGTCTGGACGAGGAAAAGAGGGCTTTGGAAAGGAAATTC
CAGGAAGAGGCTAGACAGCAGCAGGAGAGAGTCCAGGCTGAAATGAGACGACTTCAGAAC
GAGCTCCAGCAGCAACAGTACAACGCC
>Sturnira_hondurensis_GBP1_XM_037060907.1         
ATGGCCTCAGAGACCCACATGCCAGGCCCCGTGTGCCTCATTGAGAACACTAACGGGACA
CTAGCAGTTAATCCGGAAGCTTTGAAGATCCTGTCTGCCATCACCCAGCCTCTTGTCGTG
GTGGCCATTGTGGGCCTCTACCGCACAGGCAAATCCTACCTGATGAACAAGCTGGCTGGG
AAGAAAAAAGGCTTCTCTCTGGGCTCCACGGTGCAGTCTCACACCAAGGGAATCTGGGTG
TGGTGTGTGCCTCATCCTGAGAAGGCAGACCACACCCTCGTTCTGCTGGACACTGAGGGC
CTGGGAGATGTAGAGAAGGGTGACAACCAGAATGACTCCTGGATCTTTGCCCTGGCAATA
CTGCTGAGCAGCACCTTTGTCTACAACAGCATGGGGACCATCAACCAGCAGGCCATGGAC
CAGCTGCACTACGTGACAGAGCTGACAGATCGAATACAGGCAAAATCTTCAGCTGATGCA
AATGAGGCT~~~~~~GAGAATTCTGCTGATTTTGTGAGCTTCTTTCCAGATTTTGTGTGG
ACACTGAGGGATTTTTCCCTAAGCTTGGAA~~~GCAAATGGACAACCCATCACAGCAGAT
GAGTACCTGGAGAATTCATTGAAACTTAAGAAAGTTACCAGTCAAAAGGATACAAATTTT
AATCTTCCTCGACTCTGCATCCGGAAGTTCTTCCCAAAGAAGAAATGCTTTATCTTTGAC
AGGCCCACTCACCGGAAGAAGCTAGACCAG~~~CTTGAGACGCTACATGATGATGAGCTG
GACTCCGAATTCGTGCAACAAGTTACAGACTTCTGCTCCTACATCTTCCACAGTTCCAAA
GTCAAAACGCTTCCAGGAGACATCAAGGTCAACGGACCTCGCCTGGAGAACCTGGTGCTG
ACCTACATCAATGCCATCGGCAGTGGGGATCTGCCCTGCATGGAGAACGCAGTCCTGGCC
TTGGCGCAGATAGAGAACTCAGCTGCAGTGAAAAAGGCCATTGCCCACTATGACCAG~~~
~~~~~~CAGATGGCCCAGAAGGTG~~~~~~CAGCTGCCCACAGAAACCCTCCAGGAGCTG
CTGGACCTGCACAGTGCCATTGAGAAAGAGGCCATCGAAGTCTTCATCAAGAACTCATTC
AAGGATGTGGACCATTTATTCCAAAAGGAATTAGCGACCGAGCTAGAAAAAAAGCAAGAA
GACTTTTGTAAACAGAATATGAAAGCATCATCAGATCGTTGCTCAGTTTTACTTAAGGAT
ATCTTCAATCCTCTGGAAGAAGAT~~~ATAAAACAGGGGATTTATTCTAAACCAGGAGGA
TATCGTCTTTTTATCCAGAAGATGCAGGAGCTAAAGAAAAAATACCTTCAG~~~~~~GAG
CCCAGGAAGGGAATACAGAGTGAAGAAATTCTTCAGACATACTTGGAGTCCAAGGAGGCT
GTGACTGAAGCAATTCTACAGACAGACCAGACTCTCACAGAGAAGGAAAAGGATATTGAA
GAGCAACGTATGAAAGCTGAGTCTGCAGAGGCTGCCAAAAAAATGTTGGAGGAGATGCAG
ACACAGAATCAGAAGATGATGGAGCAGAGAGAAAAGAGTTATCAGGAACATGTGAAACAA
CTGACTGAGAAGATAGAGAAGGAGAGGGCCCAGTTAGTGGCAGAACGAGAGAGAGATCTC
GCTCTTAAACTTCAGGAACAAGCCCGGTTACTGCAGGAAGGATTCAAACAGGAGAGTGAA
CAACTTCGTAAAGAAGTAGAGAATCTC
>Sturnira_hondurensis_GBP2_XM_037060905.1         
ATGGCCTCAGAGACCCACATGCCAGGCCCCGTGTGCCTCATTGAGAACACTAACGGGACA
CTAGCAGTCAATCCGGAAGCTTTGAAGATCCTGTCTGCCATCACCCAGCCTCTTGTCGTG
GTGGCCATTGTGGGCCTCTACCGCACAGGCAAATCCTACCTGATGAACAAGCTGGCTGGG
AAGAGCAAGGGCTTCTCTCTGGGCTCCACGGTGCAGTCTCACACCAAGGGAATCTGGATG
TGGTGTGTGCCTCATCCTGAGAAGGCAGACCACACCCTCGTTCTGCTGGACACCGAGGGC
CTGGGAGATGTAGAGAAGGGAGACAACCAGAATGACTCCTGGATCTTTGCCTTGGCCATC
CTCCTGAGCAGCACCTTTGTCTACAACAGCATGGGAACCATCAACCAAATGGCCATGGAC
CAGCTGCATTATGTAACAGAGCTGACTGAACGAATCAGGGCAAAACCCTCACCTGTTAAT
GGCGGAGTT~~~~~~GAAGACTCAGCCGACTTTGTGAGCTTCTTTCCAGCCTTTGTGTGG
ACGCTGAGAGATTTCTCCCTGGAGCTAGAA~~~GTCAATGGAGAACCCATCACTCCTGAT
GAGTATTTGGAGTTGTCCCTGAAACTAAAGAAAGGTACCGATAAAAAAACTAAAAGCTTT
AATGAGCCTCGGTTGTGCATCCGAAAATTCTTTCCAAAGAAGAAGTGCTTCATCTTTGAT
CGTCCTGCTCGAAGGAAGTATCTTGTCCAC~~~CTGGAGCAGCTACAGGAGGAAGACCTG
GACTCTGACTTCAGAGAACAAGTAGTGGAATTCTGCTCCTACATCTTCAAATATTCTGAA
GCCAAGACTCTCACAGGCGGCATCATAGTCACTGGGCCTCGCCTGGAGAACCTGGTGCTG
ACCTACGTCAATGCCATCAGCAGTGGGGATCTGCCCTGCATGGAAAACGCAGTCCTGGCC
TTGGCTGAGATAGAGAACTCAGCTGCAGTGAAAAAGGCCATTGCCCACTATGACCAG~~~
~~~~~~CAGATGGCCCAGAAGGTG~~~~~~AAGCTGCCCACGGAAACCCTCCAGGAGCTG
CTGGACCTGCACAGGGCCACTGAGAAAGAGGCCATCGAAGTTTTCATGAACAGTTCCTTC
AAGGATGTGGACCAAAAGTTCCAGAAGAAATTAGCGGAATGTTTGCTAGCAAAACGAGAT
GACTTTTGTAAGCAGAATGCGAAAGCATCATCAGAGTGTTGCATTGCCTTACTTCAGGAC
ATTTTCAGTCCTCTGGACAAAGAT~~~GTGAAGGAGGGGACATTTTCTAAACCAGGAGGC
TATCATCTCTTTATTCAGAAGCAACAGAAGCTGAAGAATGAGTACCACAAG~~~~~~ATT
CCCAGAAAGGGGACAGAGGCAGAAGAGACACTGAGGAAATACTTGGAGTCCAAGGAGGCT
GTGGCTAATGCCATTCTACAGACTGACCAGTCACTCACAGAGAAGGAAAAGGAGATTGAA
GTGGAACGTACAAAGGCTGAATCTGCAGAAGCAGCACAAAATATGTTGAAGGAAATGCAA
AAAAAGACTCAGCAGATGATGGAAGAGAAAGAAAAGAGTCATCAGGAACATTTGAAACAA
CTGACTGACAAGATGGAGGAGGAGAGGGCCCAGTTAAAGGCAGAGCATGAGAGGGTTCTC
AATCTTAAACTTCAGGAACATGAACGGCTTCTCAAGGAGGGATTCCAAGAACAGAGCAGG
AAACTTCAAAAAGAGATACAGGATTTG
>Sturnira_hondurensis_GBP6_XM_037045447.1         
ATGGCATCTGGATCCAACATGACAGCCCCCATTTGTCTGGTGGAAAACATCAATGAGCAG
CTATCAGTGAATCAGGAAGCTCTGCAGATTCTTGACGAGATTTCTCAGCCAGTGGTGGTC
GTGGCCATTGTGGGACTGTATCGCACAGGCAAATCCTACTTGATGAACTGTCTTGCAGGA
CGGGACCATGGTTTCCCTCTGGGCTCTACGGTGCAGTCTGAAACCAAGGGCATCTGGATG
TGGTGTGTGCCCCACCCCTCCAAGCCTAACCACACTCTGGTCCTTCTGGACACTGAGGGC
CTGGGTGATGTGGAAAAGGGTGACCCTAAGAATGACTCGTGGATCTTTGCCCTGGCTGTG
CTTCTGAGCAGCGTGTTTGTCTACAACAGCATGGGCACCATCAACCACCAGGCCCTGGAG
CAGCTGCATTATGTGACCGAGCTGACAGAACTCATCAGGGCAAAGTCCTCCCCTACACCA
GATGGAGTA~~~~~~GATGATTCCATGGAGTTTGTGAGTTTCTTTCCAGACTTTGTCTGG
ACTGTACGGGATTTCACCCTGGAGCTGAAG~~~TTGAACGGCCGCCCTATCACAGAAGAT
GAGTACCTGGAGAATGCCTTGAAGCTGATACCAGGCATGAGTTACAAATCCCAAAAAGCC
AATCTTCCCAGAGAGTGCATTCGGCATTTCTTTCCAAAACGGAAGTGTTTTGTCTTTTAC
CGGCCAATAAATGACAACAGACTGCTAGTCAATATTGAGAATGTTCCAGAAGACCAACTG
GATCCTAAATTCCAGGAACAAACAGTGAATTTCTCTTCTTACATCTTCACCCATGCAAGG
ACCAAGATCCTCAGAAAGGGAGTCGAAGTTACTGGGAAACGGCTAAAAACGTTGGCAGTG
ACTTATGTGGATGCCATCAACAGTGGAACAGTGCCTTGTTTGGAGAATGCGGTGACAACT
CTGGCTGAGCATGAGAACTCAGCGGCCGTGCAGAAGGCAGCCGACCACTACAGCGAG~~~
~~~~~~CAGATGGCCCAGCGAGTG~~~~~~AGGTTCCCGACAGACACGCTCCAGGAGCTG
CTGGACCTGCACGCAGCCTGTGAGAGGGAAGCCATTGAAATCTTCATGGAGAAGTCCTTC
AAGGATGAAAAGCAGGAGTTCCAGAAGAAGCTTGTGAAAATCATAAAGGATATGAAGGAT
GATTTCATGCTGCAGAATGAAGAGGAATCTGTTAAGTACTGCCAGGCTACCCTTGATCAG
CTTTCAGTGGCCTTCATGGAAAGT~~~ATTTCAGCAGGAACTTTCTTTGTTCCTGGGGGT
CACACGCTCTACTTGGAAGCAAAGGAAAGGATTGAAGGGGACTACTGCAAA~~~~~~GTA
CCCAGGAAAGGAGTGAAGGCGAACGAGGTCCTCCAGAAATTCCTGCGGTTACAGATGGCC
ATAGAGAAATCCATTCTGCAGGCAGACAAAGTGCTCACAGATAAGGAGAGGGCCATGGCA
GAGGAGCGGGCCAGGAGGGAGGCTGCTGAGAAGGAGCAGGAGCTGATGAAACAGAAACTG
CAGGAGCAACAGCAACAGATGGAGGCCCAGAAGAAGAGTGTGGAGGAGAACATAGCCCAA
CTGAAGGAGAAGCTGGAGCGAGACAGAGAGAACATGATAAAAGAGCAGAATATGATGTTG
GAGCATAAACTGAAAGCCCAAGGAGATCTGCTCGAGAAAGGATTTAAAATGAAAGCTGAA
AAAATGGATGCAGAAATAAATAGTTTG
>Sturnira_hondurensis_GBP6_XM_037045450.1         
ATGGCATCTGGATCCAACATGAGAGCCCCCATTTGTCTGGTGGAAAACATCAATGAGCAG
CTATCAGTGAATCAGGAAGCTCTGCAGATTCTTGACCAGATTTCTCAGCCAGTAGTGGTC
GTGGCCATTGTGGGACTGTATCGCACAGGCAAATCCTACTTGATGAACTGTCTTGCAGGA
CAGGACCATGGTTTCCCTCTGGGCTCTACGGTGCAGTCTGAAACCAAGGGCATCTGGATG
TGGTGTATGCCCCATCCCTCCAAGCCTAACCACACTCTGGTCCTTCTGGACACCGAGGGC
CTGGGTGATGTGGAAAAGGGTGACCCTAAGAATGACTTGTGGATTTTTGCCCTGGCTGTG
CTTCTGAGCAGCGTGTTTGTCTACAACAGCATGGGCACCATCAACCACCAGGCCCTGGAG
CAGCTGCATTATGTGACCGAGCTGACAGAACTCATCAGGGCAAAGTCCTCCCCTACACCA
GATGGAGTA~~~~~~GATGATTCCATGGAGTTTGTGAGTTTCTTTCCAGACTTTATCTGG
ACTGTACGGGATTTCACCCTGGAGCTGAAG~~~TTGAACGGTTGCCCTATTACAGAAGAT
GAGTACCTGGAGAATGCCTTGAAGCTGGTTCCAGGCAGGAATGCTAAAGCTCAAATATCC
AATCTTCCCAGAGAGTGCATCCTGCATTTCTTTCCAAAAAGGAAGTGTTTTGTCTTTGAC
CGGCCTACCTGTGACAAACAGCTCTTAGCCAATATTGAAAATGTTGCAAAACACCAACTG
GATCCTCAGTTTCAGAGACAAACAAACAATTTCTGTTCCTATATCCTCATCCAGTCAAGA
ACCAAAACCCTAAGAGAGGGAATCCTGGTCACCGGGAAACGGCTGCAGACTCTAGTGGTG
ACTTATGTGGATGCCATCAACAGTGGAGCAGTGCCTTGTTTGGAGAATGCGGTGACAACT
CTGGCCCAGATCGAGAACTCAGCGGCCGTGCAGAAGGCAGCCGACCACTACAGCGAG~~~
~~~~~~CAGATGGCCCAGCGAGTG~~~~~~AGGTTCCCCACAGACACACTCCAGGAGCTG
CTGGACCTGCACGCGGCCTGTGAGAGGGAAGCCATTGCGATCTTCATGGAGAAGTCCTTC
AAGGATGAAAAGCAGGAGTTCCAGAAGAAGCTTGCGAAAATCATAAAGGATAAGAAGGAT
GGTTTCATGCTGCAGAATGAAGAGGAATCTGTTAAGTACTGCCAGGCTACCCTTGATCAG
CTTTCAGTGGCCCTCATGGAAAGT~~~ATTTCAGCAGGAACTTTCTCTGTTCCTGGGGGT
CACAAGCTCTACTTGGAAGCAAAGGAAAAGATTGAAGGGGACTACTGCAAA~~~~~~GTG
CCCAGGAAAGGAGTGAAGGCGAACGAGGTCCTCCAGAAATTCCTGCAGTCACAAATGGCC
ATAGAGAAATCCATTCTGCAGGCAGACAAAGCACTCACAGATGGGGAGAAGGCCATGGCA
GAGGAGCGGGCCAGGAAGGAGGCTGCTGAGAAGGAGCAGGAGCTGATGAAACAGAAACTG
CAGGAGCAGCAGCAACAGATGGAGGCCCAGAAGAAGAGTATGGAGGAGAACATAGCCCAA
CTGAAGGAGAAGCTGGAGCGAGACAGAGAGAACATGATAAGAGAGCAGAATATGATGTTG
GAGCATAAACTGAAAATTCAAGAAGAACTGCTTAAAGATGGATTTAGAAAGAAATCTGAA
GAGATGAATGCAGAGATAAATCATTTG
>Sturnira_hondurensis_GBP6_XM_037045453.1         
ATGGCATCTGGATCCAACATGACAGCCCCCATTTGTCTGGTGGAAAACATCAATGAGCAG
CTCTCAGTGAATCAGGAAGCTCTGCAGATTCTTGACCAGATTTCTCAGCCAGTGGTGGTC
GTGGCCATTGTGGGACTGTATCGCACAGGCAAATCCTACTTGATGAACTGTCTTGCAGGA
CAGAACCATGGTTTCCCTCTGGGCTCTACGGTGCAGTCTGAAACCAAGGGCATCTGGATG
TGGTGTGTGCCCCACCCCTCCAAGCCTAACCACACTCTGGTCCTTCTGGACACTGAGGGC
CTGGGTGATGTGGAAAAGGGTGACCCTAAGAATGACTCGTGGATCTTTGCCCTGGCCGTG
CTTCTGAGCAGTGTGTTCGTCTACAACAGCATGGGCACCATCAACCACCAGGCCTTGGAG
CAGCTGCATTATGTGACCGAGCTGACAGAACTCATCAGGGCAAAGTCCTCCCCTACACCA
GATGGAGTA~~~~~~GACGATTCCATGGAGTTTGTGAGTTTCTTTCCAGACTTTATCTGG
ACTGTACGGGATTTCACCCTGGAGCTGAAG~~~TTAAATGGTCACCCTATCACAGAAGAT
GAGTACCTGGAGAATGCCTTGAAGCTGATTCCAGGAAGAAATCCCAAAGTCCAAATAGCC
AATCTTCCCAGAGAGTGCATCCGGCATTTCTTTCTGAAACGGAAGTGTTTTGTCTTTGAT
CAGCCAACAAAGGACAGAGAACTTCTAGCCAATATTGAGAATGTTCCAGAAAATGAACTG
GATCCTAAATTCCAGGAACAAACAAAGAATTTCTGCTCTTACATCTATACCCAGTCAAGA
ACCAAAACCCTCAGAGAGGGAATCATGGTCACTGGGAAATGGCTACAGACTCTGGTGGTA
ACTTATGTGGACACCATCAACAGTGGAGCAGTGCCTTGTTTGGAGAATGCGGTGACAACT
CTGGCCCAGATCGAGAACTCAGCGGCCGTGCAGAAGGCAGCCGACCACTACAGCGAG~~~
~~~~~~CAGATGGCCCAGCGAGTG~~~~~~AGGTTCCCCACAGACACACTCCAGGAGCTG
CTGGACCTGCACGCGGCCTGTGAGAGGGAAGCCATTGCTATCTTCATGGAGAAGTCCTTC
AAGGATGAAAAGCAGGAGTTCCAGAAGAAGCTTGTGAAAATCATAAAGGATAAGAAGGAT
GATTTCATGCTGCAGAATGAAGAGGAATCTGTTAAGTACTGCCAGGCTACCCTTGATCAG
CTTTCAGTGGCCCTCATGGAAAGT~~~ATTTCAGCAGGAACTTTCTCTGTTCCTGGGGGT
CACAAGCTCTACTTGGAAGCAAAGGAAAGGATTGAAGGGGACTACTGCAAA~~~~~~GTG
CCCAGGAAAGGAGTGAAGGCAAATGAGGTCCTCCAGAGCTTTCTTCAGTCACAAATGGCC
ATAGAGAAATCCATTCTGCAGGCAGACAAAGCACTCACAGATGGGGAGAAGGCCATGGCA
GAGGAGCAGGCCAGGAAGGAGGCTGCTGAGAAGGAGCAGGAGCTGATGAAACAGAAACTG
CAGGAGGAGGAGCAACAGATGGAGGCCCAGAAGAAGAGTGTGGAGGAGAACATAGCCCAA
CTGAAGGAGAAGCTGGAGCGAGACAGAGAGAACATGATAAGAGAGCAGAATATGATGTTG
GAGCATAAACTGAAAGTACAAGAAGATCTGCTTACTGAACGGTTTCAAAAGAAATCTGAA
GGGATGAATGCAGAGATAAATCAGTTG
>Sturnira_hondurensis_GBP7_XM_037060904.1         
ATGGCGTCTGGATCCACGACAATGAACCTCATCTGCCTGGTGGAAAACCAGAAAAATCAA
CTGAGATTAAATCCAAAAGCACTGGAGATTCTTGACAAGATCTCTCAGCCTGTGGTGGTG
GTGGCCATTGCAGGGCCACACCAGACGGGAAAATCCTACCTAATGAACCGCCTGGCAGGG
ACTAACCCTGATTTCCCTCTGGGGTTCATGATGAAGTCTGAAACCAAGGGCGTCTGGATG
TGGTGTGTACCCCACCCCTCAAAGCCAAACCACACTCTGGTCCTTCTGGACACGGAGGGC
TTGGGCAATGTGGAAAAGGGTGACCCTAAGAATGACTCATGGATCTTTGCCCTGGCCCTG
CTTCTGAGCAGCATGTTCGTCTACAACAGCATGGGCGCCATCAACCACCAGGCCCTGGAG
CAGCTGCACTATGTGACTGAACTGACACAGCTAATCAGGACAAAATCCTCTCCCAGCCCC
GGTGAGGAA~~~~~~GATGACTCAGCCGAGTTCATGAGTTTCTTTCCAGATCTTGTTTGG
GCTGTGCGTGATTTCACGCTGGAGCTGGAG~~~ATGGACGGACGCCCCATCACTGCAGAT
GAGTACCTGCAGAATGCCTTGAAGTTGGTTCCAGGTGAGGATCCTCAAATCCAGGAATCC
AACGTGCCTAGAGAGTTTATCAGGAAGTTCTTTCCAAGGAAGAATTGCTTTGTCCTTGAC
CAGCCTACAAATGACAAAAGGTTATTGCAGCATATGGAAGATGTGTCAGAAAACCAACTA
GATTTTAATTTCCAGGAGGAATCCAAAAATTTCTGTCAATATATCTTCACACATGCAAAA
CCCAAGACCATAAGAGAGGAAATAATTATCACTGGAAACGGGCTGGGGACTCTGGCAAAG
GCCTATGTGGACACCATCAACAGTGGAGCAGTGCCTTGTTTGGAGAATGCGGTGACAACT
CTGGCTGAGCATGAGAACTCAGCGGCCGTGCAGAAGGCAGCCGACCACTACAGCGAG~~~
~~~~~~CAGATGGCCCAGCGAGTG~~~~~~ACGTTCCCCACAGACACGCTCCAGGAGCTG
CTGGACCTGCATGTGGCCTGTGAGAGGGAAGCCATTAAAGTGTTTATGGAGAACTCCTTC
AAGGATGACAACCAGGTGTTCCAGAAGAAGCTTATGGAAACCATAGAGATAAGGAAGGAA
GATTTCTTGCTGCACAATGAAGAGGAATCTGTCAAATATTGCCAGGTACAGCTTAAGCAG
CTTTCAGAGCCCTTAATGGAAAAG~~~ATCTCAAGAGGAACATTCTCTGTACCTGGAGGA
TACAATCTGTACTTAGAAGGAATGGACAGCATTGAACAATCCTATAATCTG~~~~~~GTG
CCCAGGAAAGGAATTAAGGCAAATGAAGTCCTCCAGAGCTTCTTGCAGGCACAGGCTGCA
ACAAAGGAATCCATCCTGCAAGCAGACAAAGCCCTCACTGCTGAGGAGAAAGATCTAGCA
GCTGAGCGTGCCAAAAACTGGGAAGCTGAGAAGCAACAGGAGCTGGTAAGGCAGAAACAA
AAGGAACAGGAGGAAAAATCGGAGGCTCAAGAGAAAAGCTTCCAGGAGAACTTAATCCAG
CTGAAAGAGAAGATGAAGAGAGAAAGCGAGAATCGACTAAGGGTGCTGGGAGGAACACTG
GAGCACAAGCTGAAGATTCAAGAAGAACTACGCATTGAGGGATTTGAAGAGGAATCTGAG
AAGATGAGGAAAGAGATAAACCAACTA
>Homo_sapiens_GBP2_NM_004120.5                    
ATGGCTCCAGAGATCAACTTGCCGGGCCCAATGAGCCTCATTGATAACACTAAAGGGCAG
CTGGTGGTGAATCCAGAAGCTCTGAAGATCCTATCTGCAATTACGCAGCCTGTGGTGGTG
GTGGCGATTGTGGGCCTCTATCGCACAGGCAAATCCTACCTGATGAACAAGCTGGCTGGG
AAGAAAAACGGCTTCTCTCTAGGCTCCACAGTGAAGTCTCACACCAAGGGAATCTGGATG
TGGTGTGTGCCTCATCCCAAGAAGCCAGAACACACCCTAGTTCTGCTCGACACTGAGGGC
CTGGGAGATATAGAGAAGGGTGACAATGAGAATGACTCCTGGATCTTTGCCTTGGCCATC
CTCCTGAGCAGCACCTTCGTGTACAATAGCATGGGAACCATCAACCAGCAGGCCATGGAC
CAACTTCACTATGTGACAGAGCTGACAGATCGAATCAAGGCAAACTCCTCACCTGGTAAC
AATTCTGTA~~~~~~GACGACTCAGCTGACTTTGTGAGCTTTTTTCCAGCATTTGTGTGG
ACTCTCAGAGATTTCACCCTGGAACTGGAA~~~GTAGATGGAGAACCCATCACTGCTGAT
GACTACTTGGAGCTTTCGCTAAAGCTAAGAAAAGGTACTGATAAGAAAAGTAAAAGCTTT
AATGATCCTCGGTTGTGCATCCGAAAGTTCTTCCCCAAGAGGAAGTGCTTCGTCTTCGAT
TGGCCCGCTCCTAAGAAGTACCTTGCTCAC~~~CTAGAGCAGCTAAAGGAGGAAGAGCTG
AACCCTGATTTCATAGAACAAGTTGCAGAATTTTGTTCCTACATCCTCAGCCATTCCAAT
GTCAAGACTCTTTCAGGTGGCATTCCAGTCAATGGGCCTCGTCTAGAGAGCCTGGTGCTG
ACCTACGTCAATGCCATCAGCAGTGGGGATCTACCCTGCATGGAGAACGCAGTCCTGGCC
TTGGCCCAGATAGAGAACTCAGCCGCAGTGGAAAAGGCTATTGCCCACTATGAACAG~~~
~~~~~~CAGATGGGCCAGAAGGTG~~~~~~CAGCTGCCCACGGAAACCCTCCAGGAGCTG
CTGGACCTGCACAGGGACAGTGAGAGAGAGGCCATTGAAGTCTTCATGAAGAACTCTTTC
AAGGATGTGGACCAAATGTTCCAGAGGAAATTAGGGGCCCAGTTGGAAGCAAGGCGAGAT
GACTTTTGTAAGCAGAATTCCAAAGCATCATCAGATTGTTGCATGGCTTTACTTCAGGAT
ATATTTGGCCCTTTAGAAGAAGAT~~~GTCAAGCAGGGAACATTTTCTAAACCAGGAGGT
TACCGTCTCTTTACTCAGAAGCTGCAGGAGCTGAAGAATAAGTACTACCAG~~~~~~GTG
CCAAGGAAGGGGATACAGGCCAAAGAGGTGCTGAAAAAATATTTGGAGTCCAAGGAGGAT
GTGGCTGATGCACTTCTACAGACTGATCAGTCACTCTCAGAAAAGGAAAAAGCGATTGAA
GTGGAACGTATAAAGGCTGAATCTGCAGAAGCTGCAAAGAAAATGTTGGAGGAAATACAA
AAGAAGAATGAGGAGATGATGGAACAGAAAGAGAAGAGTTATCAGGAACATGTGAAACAA
TTGACTGAGAAGATGGAGAGGGACAGGGCCCAGTTAATGGCAGAGCAAGAGAAGACCCTC
GCTCTTAAACTTCAGGAACAGGAACGCCTTCTCAAGGAGGGATTCGAGAATGAGAGCAAG
AGACTTCAAAAAGACATATGGGATATC
>Homo_sapiens_GBP3_BC140837.1                     
ATGGCTCCAGAGATCCACATGACAGGCCCAATGTGCCTCATTGAGAACACTAATGGGGAA
CTGGTGGCGAATCCAGAAGCTCTGAAAATCCTGTCTGCCATTACACAGCCTGTGGTGGTG
GTGGCAATTGTGGGCCTCTACCGCACAGGAAAATCCTACCTGATGAACAAGCTAGCTGGG
AAGAATAAGGGCTTCTCTCTGGGCTCCACAGTGAAATCTCACACCAAAGGAATCTGGATG
TGGTGTGTGCCTCACCCCAAAAAGCCAGAACACACCTTAGTCCTGCTTGACACTGAGGGC
CTGGGAGATGTAAAGAAGGGTGACAACCAGAATGACTCCTGGATCTTCACCCTGGCCGTC
CTCCTGAGCAGCACTCTCGTGTACAATAGCATGGGAACCATCAACCAGCAGGCTATGGAC
CAACTGTACTATGTGACAGAGCTGACACATCGAATCCGATCAAAATCCTCACCTGATGAG
AATGAGAAT~~~~~~GAGGATTCAGCTGACTTTGTGAGCTTCTTCCCAGATTTTGTGTGG
ACACTGAGAGATTTCTCCCTGGACTTGGAA~~~GCAGATGGACAACCCCTCACACCAGAT
GAGTACCTGGAGTATTCCCTGAAGCTAACGCAAGGTACCAGTCAAAAAGATAAAAATTTT
AATCTGCCCCAACTCTGTATCTGGAAGTTCTTCCCAAAGAAAAAATGTTTTGTCTTCGAT
CTGCCCATTCACCGCAGGAAGCTTGCCCAG~~~CTTGAGAAACTACAAGATGAAGAGCTG
GACCCTGAATTTGTGCAACAAGTAGCAGACTTCTGTTCCTACATCTTTAGCAATTCCAAA
ACTAAAACTCTTTCAGGAGGCATCAAGGTCAATGGGCCTTGTCTAGAGAGCCTAGTGCTG
ACCTATATCAATGCTATCAGCAGAGGGGATCTGCCCTGCATGGAGAACGCAGTCCTGGCC
TTGGCCCAGATAGAGAACTCAGCCGCAGTGCAAAAGGCTATTGCCCACTATGACCAG~~~
~~~~~~CAGATGGGCCAGAAGGTG~~~~~~CAGCTGCCCGCAGAAACCCTCCAGGAGCTG
CTGGACCTGCACAGGGTTAGTGAGAGGGAGGCCACTGAAGTCTATATGAAGAACTCTTTC
AAGGATGTGGACCATCTGTTTCAAAAGAAATTAGCGGCCCAGCTAGACAAAAAGCGGGAT
GACTTTTGTAAACAGAATCAAGAAGCATCATCAGATCGTTGCTCAGCTTTACTTCAGGTC
ATTTTCAGTCCTCTAGAAGAAGAA~~~GTGAAGGCGGGAATTTATTCGAAACCAGGGGGC
TATTGTCTCTTTATTCAGAAGCTACAAGACCTGGAGAAAAAGTACTATGAG~~~~~~GAA
CCAAGGAAGGGGATACAGGCTGAAGAGATTCTGCAGACATACTTGAAATCCAAGGAGTCT
GTGACCGATGCAATTCTACAGACAGACCAGATTCTCACAGAAAAGGAAAAGGAGATTGAA
GTGGAATGTGTAAAAGCTGAATCTGCACAGGCTTCAGCAAAAATGGTGGAGGAAATGCAA
ATAAAGTATCAGCAGATGATGGAAGAGAAAGAGAAGAGTTATCAAGAACATGTGAAACAA
TTGACTGAGAAGATGGAGAGGGAGAGGGCCCAGTTGCTGGAAGAGCAAGAGAAGACCCTC
ACTAGTAAACTTCAGGAACAGGCCCGAGTACTAAAGGAGAGATGCCAAGGTGAAAGTACC
CAACTTCAAAATGAGATACAAAAGCTA
>Homo_sapiens_GBP4_NM_052941.5                    
~~~~~~~~~~~~~~~~~~ATGATGGCCCCCATTTGTCTAGTGGAAAACCAGGAAGAGCAG
CTGACAGTGAATTCAAAGGCATTAGAGATTCTTGACAAGATTTCTCAGCCCGTGGTGGTG
GTGGCCATTGTAGGGCTATACCGCACAGGAAAATCCTATCTCATGAATCGTCTTGCAGGA
AAGCGCAATGGCTTCCCTCTGGGCTCCACGGTGCAGTCTGAAACTAAGGGCATCTGGATG
TGGTGTGTGCCCCACCTCTCTAAGCCAAACCACACCCTGGTCCTTCTGGACACCGAGGGC
CTGGGCGATGTAGAAAAGAGTAACCCTAAGAATGACTCGTGGATCTTTGCCCTGGCTGTG
CTTCTAAGCAGCAGCTTTGTCTATAACAGCGTGAGCACCATCAACCACCAGGCCCTGGAG
CAGCTGCACTATGTGACTGAGCTAGCAGAGCTAATCAGGGCAAAATCCTGCCCCAGACCT
GATGAAGCT~~~~~~GAGGACTCCAGCGAGTTTGCGAGTTTCTTTCCAGACTTTATTTGG
ACTGTTCGGGATTTTACCCTGGAGCTAAAG~~~TTAGATGGAAACCCCATCACAGAAGAT
GAGTACCTGGAGAATGCCTTGAAGCTGATTCCAGGCAAGAATCCCAAAATTCAAAATTCA
AACATGCCTAGAGAGTGTATCAGGCATTTCTTCCGAAAACGGAAGTGCTTTGTCTTTGAC
CGGCCTACAAATGACAAGCAATATTTAAATCATATGGACGAAGTGCCAGAAGAAAATCTG
GAAAGGCATTTCCTTATGCAATCAGACAACTTCTGTTCTTATATCTTCACCCATGCAAAG
ACCAAGACCCTGAGAGAGGGAATCATTGTCACTGGAAAGCGGCTGGGGACTCTGGTGGTG
ACTTATGTAGATGCCATCAACAGTGGAGCAGTACCTTGTCTGGAGAATGCAGTGACAGCA
CTGGCCCAGCTTGAGAACCCAGCGGCTGTGCAGAGGGCAGCCGACCACTATAGCCAG~~~
~~~~~~CAGATGGCCCAGCAACTG~~~~~~AGGCTCCCCACAGACACGCTCCAGGAGCTG
CTGGACGTGCATGCAGCCTGTGAGAGGGAAGCCATTGCAGTCTTCATGGAGCACTCCTTC
AAGGATGAAAACCATGAATTCCAGAAGAAGCTTGTGGACACCATAGAGAAAAAGAAGGGA
GACTTTGTGCTGCAGAATGAAGAGGCATCTGCCAAATATTGCCAGGCTGAGCTTAAGCGG
CTTTCAGAGCACCTGACAGAAAGC~~~ATTTTGAGAGGAATTTTCTCTGTTCCTGGAGGA
CACAATCTCTACTTAGAAGAAAAGAAACAGGTTGAGTGGGACTATAAGCTA~~~~~~GTG
CCCAGAAAAGGAGTTAAGGCAAACGAGGTCCTCCAGAACTTCCTGCAGTCACAGGTGGTT
GTAGAGGAATCCATCCTGCAGTCAGACAAAGCCCTCACTGCTGGAGAGAAGGCCATAGCA
GCGGAGCGGGCCATGAAGGAAGCAGCTGAGAAGGAACAGGAGCTGCTAAGAGAAAAACAG
AAGGAGCAGCAGCAAATGATGGAGGCTCAAGAGAGAAGCTTCCAGGAATACATGGCCCAA
ATGGAGAAGAAGTTGGAGGAGGAAAGGGAAAACCTTCTCAGAGAGCATGAAAGGCTGCTA
AAACACAAGCTGAAGGTACAAGAAGAAATGCTTAAGGAAGAATTTCAAAAGAAATCTGAG
CAGTTAAATAAAGAGATTAATCAACTG
>Homo_sapiens_GBP1_NM_002053.3                    
ATGGCATCAGAGATCCACATGACAGGCCCAATGTGCCTCATTGAGAACACTAATGGGCGA
CTGATGGCGAATCCAGAAGCTCTGAAGATCCTTTCTGCCATTACACAGCCTATGGTGGTG
GTGGCAATTGTGGGCCTCTACCGCACAGGCAAATCCTACCTGATGAACAAGCTGGCTGGA
AAGAAAAAGGGCTTCTCTCTGGGCTCCACGGTGCAGTCTCACACTAAAGGAATCTGGATG
TGGTGTGTGCCCCACCCCAAGAAGCCAGGCCACATCCTAGTTCTGCTGGACACCGAGGGT
CTGGGAGATGTAGAGAAGGGTGACAACCAGAATGACTCCTGGATCTTCGCCCTGGCCGTC
CTCCTGAGCAGCACCTTCGTGTACAATAGCATAGGAACCATCAACCAGCAGGCTATGGAC
CAACTGTACTATGTGACAGAGCTGACACATAGAATCCGATCAAAATCCTCACCTGATGAG
AATGAGAATGAGGTTGAGGATTCAGCTGACTTTGTGAGCTTCTTCCCAGACTTTGTGTGG
ACACTGAGAGATTTCTCCCTGGACTTGGAA~~~GCAGATGGACAACCCCTCACACCAGAT
GAGTACCTGACATACTCCCTGAAGCTGAAGAAAGGTACCAGTCAAAAAGATGAAACTTTT
AACCTGCCCAGACTCTGTATCCGGAAATTCTTCCCAAAGAAAAAATGCTTTGTCTTTGAT
CGGCCCGTTCACCGCAGGAAGCTTGCCCAG~~~CTCGAGAAACTACAAGATGAAGAGCTG
GACCCCGAATTTGTGCAACAAGTAGCAGACTTCTGTTCCTACATCTTTAGTAATTCCAAA
ACTAAAACTCTTTCAGGAGGCATCCAGGTCAACGGGCCTCGTCTAGAGAGCCTGGTGCTG
ACCTACGTCAATGCCATCAGCAGTGGGGATCTGCCGTGCATGGAGAACGCAGTCCTGGCC
TTGGCCCAGATAGAGAACTCAGCTGCAGTGCAAAAGGCTATTGCCCACTATGAACAG~~~
~~~~~~CAGATGGGCCAGAAGGTG~~~~~~CAGCTGCCCACAGAAACCCTCCAGGAGCTG
CTGGACCTGCACAGGGACAGTGAGAGAGAGGCCATTGAAGTCTTCATCAGGAGTTCCTTC
AAAGATGTGGACCATCTATTTCAAAAGGAGTTAGCGGCCCAGCTAGAAAAAAAGCGGGAT
GACTTTTGTAAACAGAATCAGGAAGCATCATCAGATCGTTGCTCAGCTTTACTTCAGGTC
ATTTTCAGTCCTCTAGAAGAAGAA~~~GTGAAGGCGGGAATTTATTCGAAACCAGGGGGC
TATCGTCTCTTTGTTCAGAAGCTACAAGACCTGAAGAAAAAGTACTATGAG~~~~~~GAA
CCGAGGAAGGGGATACAGGCTGAAGAGATTCTGCAGACATACTTGAAATCCAAGGAGTCT
ATGACTGATGCAATTCTCCAGACAGACCAGACTCTCACAGAAAAAGAAAAGGAGATTGAA
GTGGAACGTGTGAAAGCTGAGTCTGCACAGGCTTCAGCAAAAATGTTGCAGGAAATGCAA
AGAAAGAATGAGCAGATGATGGAACAGAAGGAGAGGAGTTATCAGGAACACTTGAAACAA
CTGACTGAGAAGATGGAGAACGACAGGGTCCAGTTGCTGAAAGAGCAAGAGAGGACCCTC
GCTCTTAAACTTCAGGAACAGGAGCAACTACTAAAAGAGGGATTTCAAAAAGAAAGCAGA
ATAATGAAAAATGAGATACAGGATCTC
>Homo_sapiens_GBP5_NM_052942.5                    
ATGGCTTTAGAGATCCACATGTCAGACCCCATGTGCCTCATCGAGAACTTTAATGAGCAG
CTGAAGGTTAATCAGGAAGCTTTGGAGATCCTGTCTGCCATTACGCAACCTGTAGTTGTG
GTAGCGATTGTGGGCCTCTATCGCACTGGCAAATCCTACCTGATGAACAAGCTGGCTGGG
AAGAACAAGGGCTTCTCTGTTGCATCTACGGTGCAGTCTCACACCAAGGGAATTTGGATA
TGGTGTGTGCCTCATCCCAACTGGCCAAATCACACATTAGTTCTGCTTGACACCGAGGGC
CTGGGAGATGTAGAGAAGGCTGACAACAAGAATGATATCCAGATCTTTGCACTGGCACTC
TTACTGAGCAGCACCTTTGTGTACAATACTGTGAACAAAATTGATCAGGGTGCTATCGAC
CTACTGCACAATGTGACAGAACTGACAGATCTGCTCAAGGCAAGAAACTCACCCGACCTT
GACAGGGTT~~~~~~GAAGATCCTGCTGACTCTGCGAGCTTCTTCCCAGACTTAGTGTGG
ACTCTGAGAGATTTCTGCTTAGGCCTGGAA~~~ATAGATGGGCAACTTGTCACACCAGAT
GAATACCTGGAGAATTCCCTAAGGCCAAAGCAAGGTAGTGATCAAAGAGTTCAAAATTTC
AATTTGCCCCGTCTGTGTATACAGAAGTTCTTTCCAAAAAAGAAATGCTTTATCTTTGAC
TTACCTGCTCACCAAAAAAAGCTTGCCCAA~~~CTTGAAACACTGCCTGATGATGAGCTA
GAGCCTGAATTTGTGCAACAAGTGACAGAATTCTGTTCCTACATCTTTAGCCATTCTATG
ACCAAGACTCTTCCAGGTGGCATCATGGTCAATGGATCTCGTCTAAAGAACCTGGTGCTG
ACCTATGTCAATGCCATCAGCAGTGGGGATCTGCCTTGCATAGAGAATGCAGTCCTGGCC
TTGGCTCAGAGAGAGAACTCAGCTGCAGTGCAAAAGGCCATTGCCCACTATGACCAG~~~
~~~~~~CAAATGGGCCAGAAAGTG~~~~~~CAGCTGCCCATGGAAACCCTCCAGGAGCTG
CTGGACCTGCACAGGACCAGTGAGAGGGAGGCCATTGAAGTCTTCATGAAAAACTCTTTC
AAGGATGTAGACCAAAGTTTCCAGAAAGAATTGGAGACTCTACTAGATGCAAAACAGAAT
GACATTTGTAAACGGAACCTGGAAGCATCCTCGGATTATTGCTCGGCTTTACTTAAGGAT
ATTTTTGGTCCTCTAGAAGAAGCA~~~GTGAAGCAGGGAATTTATTCTAAGCCAGGAGGC
CATAATCTCTTCATTCAGAAAACAGAAGAACTGAAGGCAAAGTACTATCGG~~~~~~GAG
CCTCGGAAAGGAATACAGGCTGAAGAAGTTCTGCAGAAATATTTAAAGTCCAAGGAGTCT
GTGAGTCATGCAATATTACAGACTGACCAGGCTCTCACAGAGACGGAAAAAAAGAAGAAA
GAGGCACAAGTGAAAGCAGAAGCTGAAAAGGCTGAAGCGCAAAGGTTGGCGGCGATTCAA
AGGCAGAACGAGCAAATGATGCAGGAGAGGGAGAGACTCCATCAGGAACAAGTGAGACAA
ATGGAGATAGCCAAACAAAATTGGCTGGCAGAGCAACAGAAAATGCAGGAACAACAGATG
CAGGAACAG~~~~~~~~~~~~~~~~~~GCTGCACAGCTCAGCACAACATTCCAAGCTCAA
AATAGAAGCCTTCTCAGTGAGCTCCAG
>Homo_sapiens_GBP7_NM_207398.3                    
ATGGCATCAGAGATCCACATGCCAGGCCCAGTGTGCCTCACTGAGAACACTAAAGGGCAT
CTGGTGGTGAATTCAGAAGCTCTGGAAATCCTGTCTGCCATTACACAGCCTGTAGTAGTG
GTGGCAATTGTGGGCCTCTACCGCACAGGCAAATCCTACCTAATGAACAAGCTGGCTGGG
AAGAACAAAGGCTTCCCTCTGGGCTGCACAGTGAAGTCTGAAACCAAAGGCATCTGGATG
TGGTGTGTGCCCCACCCCTCCAAGCCAAACCACACCCTGATCCTTCTGGACACGGAGGGC
CTGGGTGATATGGAAAAGAGTGACCCTAAGAGTGACTCGTGGATCTTTGCCCTGGCTGTG
CTTCTAAGCAGCAGCTTTGTCTACAACAGCATGGGCACCATCAACCACCAGGCCCTGGAG
CAGCTGCACTACGTGACTGAGCTAACAGAGCTAATCAGGGCAAAATCGTGCCCCAGACCT
GATGAAGTT~~~~~~GAGGACTCCAGCGAGTTTGTGAGTTTCTTTCCAGACTTTATTTGG
ACTGTTCGAGATTTTACCCTGGAGCTGAAG~~~TTAGATGGACACCCCATCACAGAAGAT
GAGTACCTGGAGAATGCCTTGAAGCTGATTTCAGGCAAGAATCCCCAAATCCAAAATTCT
AACAAGCCCAGGGAGTGGATCAGGCATTTCTTTCCAAAACAGAAGTGCTTTGTCTTTGAC
CGGCCAATAAATGACAAAAAACTCTTACTCCATGTTGAAGAAGTACGAGAAGACCAACTG
GATAGTAATTTCCAGATGCAATCAGAAAATTTCTGTTCTTATATCTTCACCCATGCAAAG
ACCAAGACCCTGAGAGAGGGAATCCTTGTCACTGGAAACCGGCTGGGGATGCTGGTGGAG
ACCTACCTGGATGCCATCAACAGTGGAGCGACTCCTTGTCTGGAGAATGCAATGGCAGTT
CTGGCCCAGTGTGAGAACTCAGCAGCCGTGCAGAGGGCAGCCAACCACTACAGCCAG~~~
~~~~~~CAGATGGCCCAGCAAGTG~~~~~~AGATTCCCCACAGACACACTCCAGGAGCTG
CTGGACGTGCATGCAGTTTGTGAGAGGGAAGCCATTGCAGTCTTCATGGAGTACTCCTTC
AAAGATAAAAGCCAGGAATTTCAGAAGAAGCTTGTGGACACCATGGAGAAAAAGAAGGAA
GACTTTGTGCTGCAGAATGAAGAGGCATCTGCCAAATATTGTCAGGCTGAGCTTAAGCGG
CTTTCAGAGCTCTTGACAGAAAGT~~~ATTTCAAGAGGAACTTTCTTTGTTCCGGGGGGG
CACAATATCTACTTAGAAGCAAAAAAGAAGATTGAACAGGACTATACACTA~~~~~~GTG
CCCAGAAAAGGAGTTAAGGCAGACGAGGTCCTCCAGAGCTTCCTGCAGTCACAGGTGGTT
ATAGAGGAATCCATCCTGCAGTCAGACAAAGCCCTCACTGCTGGAGAGAAGGCCATAGCA
GCTAAGCAGGCTAAGAAGGAGGCAGCTGAAAAGGAACAGGAGCTGCTAAGACAAAAACAG
AAGGAACAGCAGCAAATGATGGAGGCTCAAGAGAGAAGTTTCCAGGAAAACATAGCTCAA
CTCAAGAAGAAGATGGAGAGGGAAAGGGAAAACTATATGAGAGAACTGAGAAAGATGTTG
AGTCACAAGATGAAGGTCCTAGAAGAACTGCTTACTGAAGGATTTAAAGAGATATTTGAG
TCGTTAAATGAAGAGATTAATCGACTG
>Homo_sapiens_GBP6_BC131713.1                     
ATGGAATCTGGACCCAAAATGTTGGCCCCCGTTTGCCTGGTGGAAAATAACAATGAGCAG
CTATTGGTGAACCAGCAAGCTATACAGATTCTTGAAAAGATTTCTCAGCCAGTGGTGGTG
GTGGCCATTGTAGGACTGTACCGTACAGGGAAATCCTACTTGATGAACCATCTGGCAGGA
CAGAATCATGGCTTCCCTCTGGGCTCCACGGTGCAGTCTGAAACCAAGGGCATCTGGATG
TGGTGCGTGCCCCACCCATCCAAGCCAAACCACACCCTGGTCCTTCTGGACACCGAAGGT
CTGGGCGATGTGGAAAAGGGTGACCCTAAGAATGACTCCTGGATCTTTGCCCTGGCTGTG
CTCCTGTGCAGCACCTTTGTCTACAACAGCATGAGCACCATCAACCACCAGGCCCTGGAG
CAGCTGCATTATGTGACGGAGCTCACAGAACTAATTAAGGCAAAGTCCTCCCCAAGGCCT
GATGGAGTA~~~~~~GAAGATTCCACAGAGTTTGTGAGTTTCTTCCCAGACTTTCTTTGG
ACAGTACGGGATTTCACTCTGGAGCTGAAG~~~TTGAACGGTCACCCTATCACAGAAGAT
GAATACCTGGAGAATGCCTTGAAGCTGATTCAAGGCAATAATCCCAGAGTTCAAACATCC
AATTTTCCCAGGGAGTGCATCAGGCGTTTCTTTCCAAAACGGAAGTGTTTCGTCTTTGAC
CGGCCAACAAATGACAAAGACCTTCTAGCCAATATTGAGAAGGTGTCAGAAAAGCAACTG
GATCCCAAATTCCAGGAACAAACAAACATTTTCTGTTCTTACATCTTCACTCATGCAAGA
ACCAAGACCCTCAGGGAGGGAATCACAGTCACTGGGAATCGTCTGGGAACTCTGGCAGTG
ACTTATGTAGAGGCCATCAACAGTGGAGCAGTGCCTTGTCTGGAGAATGCAGTGATAACT
CTGGCCCAGCGTGAGAACTCAGCGGCCGTGCAGAGGGCATCTGACTACTACAGCCAG~~~
~~~~~~CAGATGGCCCAGCGAGTG~~~~~~AAGTTCCCCACAGACACGCTCCAGGAGCTG
CTGGACGTGCATGCGGCCTGTGAGAGGGAAGCCATTGCAATCTTCATGGAGCACTCCTTC
AAGGATGAAAATCAGGAATTCCAGAAGAAGTTCATGGAAACCACAATGAATAAGAAGGGG
GATTTCTTGCTGCAGAATGAAGAGTCATCTGTTCAATACTGCCAGGCTAAACTCAATGAG
CTCTCAAAGGGACTAATGGAAAGT~~~ATCTCAGCAGGAAGTTTCTCTGTTCCTGGAGGG
CACAAGCTCTACATGGAAACAAAGGAAAGGATTGAACAGGACTATTGGCAA~~~~~~GTT
CCCAGGAAAGGAGTAAAGGCAAAAGAGGTCTTCCAGAGGTTCCTGGAGTCACAGATGGTG
ATAGAGGAATCCATCTTGCAGTCAGATAAAGCCCTCACTGATAGAGAGAAGGCAGTAGCA
GTGGATCGGGCCAAGAAGGAGGCAGCTGAGAAGGAACAGGAACTTTTAAAACAGAAATTA
CAGGAGCAGCAGCAACAGATGGAGGCTCAAGTTAAGAGTCGCAAGGAAAACATAGCCCAA
CTGAAGGAGAAGCTGCAGATGGAGAGAGAACACCTACTGAGAGAGCAGATTATGATGTTG
GAGCACACGCAGAAGGTCCAAAATGATTGGCTTCATGAAGGATTTAAGAAGAAGTATGAG
GAGATGAATGCAGAGATAAGTCAATTT
>Pan_troglodytes_GBP1_XM_001147994.6              
ATGGCATCAGAGATTCACATGACAGGCCCAATGTGCCTCATTGAGAACACTAATGGGCGA
CTGATGGCGAATCCAGAAGCTCTGAAGATCCTTTCTGCCATTACGCAGCCTATGGTGGTG
GTGGCAATTGTGGGCCTCTACCGCACAGGCAAATCCTACCTGATGAACAAGCTGGCTGGA
AAGAAAAAGGGCTTCTCTCTGGGCTCCACGGTGCAGTCTCACACTAAAGGAATCTGGATG
TGGTGTGTGCCCCACCCCAAGAAGCCAGGCCACATCCTAGTTCTGCTGGACACCGAGGGT
CTGGGAGATGTAGAGAAGGGTGACAACCAGAATGACTCCTGGATCTTCGCCCTGGCCGTC
CTCCTGAGCAGCACCTTCGTGTACAATAGCATGGGAACCATCAACCAGCAGGCTATGGAC
CAACTGTACTATGTGACAGAGCTGACACATCGAATCCGATCAAAATCCTCACCTGATGAG
AATGAGAATGAGGTTGAGGATTCAGCTGACTTTGTGAGCTTCTTCCCAGACTTTGTGTGG
ACACTGAGAGATTTCTCCCTGGACTTGGAA~~~GCAGATGGACAACCCCTCACACCAGAT
GAGTACCTGACATACTCCCTGAAGCTGAAGAAAGGTACCAGTCAAAAAGATGAAACTTTT
AACCTGCCCAGACTCTGTATCCGGAAATTCTTCCCAAAGAAAAAATGCTTTGTCTTTGAT
CGGCCCGTTCACCGCAGGAAGCTTGCCCAG~~~CTCGAGAAACTACAAGATGAAGAGCTG
GACCCCGAATTTGTGCAACAAGTAGCAGACTTCTGTTCCTACATCTTTAGTAATTCCAAA
ACTAAAACTCTTTCAGGAGGCATCCAGGTCAATGGGCCTCGTCTAGAGAGCCTGGTGCTG
ACCTACGTCAATGCCATCAGCAGTGGGGATCTACCCTGCATGGAGAACGCAGTCCTGGCC
TTGGCCCAGATAGAGAACTCAGCTGCAGTGCAAAAGGCTATTGCCCACTATGAACAG~~~
~~~~~~CAGATGGGCCAGAAGGTG~~~~~~CAGCTGCCCACGGAAAGCCTCCAGGAGCTG
CTGGACCTGCACAGGGACAGTGAGAGAGAGGCCATTGAAGTCTTCATCAGGAGTTCCTTC
AAAGATGTGGACCATCTATTTCAAAAGGAGTTAGCGGCCCAGCTAGACAAAAAGCGGGAT
GACTTTTGTAAACAGAATCAGGAAGCATCATCAGATCGTTGCTCAGGTTTACTTCAAGTC
ATTTTCAGTCCTTTAGAAGAAGAA~~~GTGAAGGCGGGAATTTATTCGAAACCAGGGGGC
TATCGTCTCTTTGTTCAGAAGCTACAAGACCTGAAGAAAAAGTACTATGAG~~~~~~GAA
CCGAGGAAGGGGACACAGGCTGAAGAGATTCTGCAGACATACTTGAAATCCAAGGAGTCT
ATGACTGATGCAATTCTCCAGACAGACCAGACTCTCACAGAAAAGGAAAAGGAGATTGAA
GTGGAACGTGTGAAAGCTGAGTCTGCACAGGCTTCAGCAAAAATGTTGCAGGAAATGCAA
AGAAAGAATGAGCAGATGATGGAACAGAAGGAGAGGAGTTATCAGGAACACTTGAAACAA
CTGACTGAGAAGATGGAGAACGACAGGGTCCAGTTGCTGAAAGAGCAAGAGAGGACCCTC
GCTCTTAAACTTCAGGAACAGGAGCGACTACTACAAGAGGGATTTCAAAAAGAAAGCAGA
ATAATGAAAAATGAGATACAGGATCTC
>Pan_troglodytes_GBP2_XM_024346929.2              
ATGGCTCCAGAGATCAACTTGCCGGGCCCAATGAGCCTCATTGATAACACTAAAGGGCAG
CTGGTGGTGAATCCAGAAGCTCTGAAGATCCTATCTGCAATTACGCAGCCTGTGGTGGTG
GTGGCGATTGTGGGCCTCTATCGCACAGGCAAATCCTACCTGATGAACAAGCTGGCTGGG
AAGAAAAACGGCTTCTCTCTAGGCTCCACAGTGAAGTCTCACACCAAGGGAATCTGGATG
TGGTGTGTGCCTCATCCCAAGAAGCCAGAACACACCCTAGTTCTGCTCGACACTGAGGGC
CTGGGAGATATAGAGAAGGGTGACAATGAGAATGACTCCTGGATCTTTGCCTTGGCCATC
CTCCTGAGCAGCACCTTCGTGTACAATAGCATGGGAACCATCAACCAGCAGGCCATGGAC
CAACTTCACTATGTGACAGAGCTGACAGATCGAATCAAGGCAAACTCCTCACCTGGTAAT
AATTCTGTA~~~~~~GACGACTCGGCTGACTTTGTGAGCTTTTTTCCAGCATTTGTGTGG
ACTCTCAGAGATTTCACCCTGGAACTGGAA~~~GTAGATGGAGAACCCATCACTGCTGAT
GACTACTTGGAGCTTTCGCTAAAGCTAAGAAAAGGTACTGATAAAAAAAGTAAAAGCTTT
AACGATCCTCGGTTGTGCATCCGAAAGTTCTTCCCCAAGAGGAAGTGCTTCGTCTTCGAT
TGGCCCGCTCCTAAGAAGTACCTTGCTCAC~~~CTAGAGCAGCTAAAGGAGGAAGAGCTG
AACCCTGATTTCATAGAACAAGTTGCAGAATTTTGTTCCTACATCCTCAGCCATTCCAAT
GTCAAGACTCTTTCAGGTGGCATTCCAGTCAATGGGCCTCGTCTAGAGAGCCTGGTGCTG
ACCTACGTCAATGCCATCAGCAGTGGGGATCTACCCTGCATGGAGAACGCAGTCCTGGCC
TTGGCCCAGATAGAGAACTCAGCCGCAGTGGAAAAGGCTATTGCCCACTATGAACAG~~~
~~~~~~CAGATGGGCCAGAAGGTG~~~~~~CAGCTGCCCACAGAAACCCTCCAGGAGCTG
CTGGACCTGCACAGGGACAGTGAGAGAGAGGCCATTGAAGTCTTCATGAAGAACTCTTTC
AAGGATGTGGACCAAATGTTCCAGAGGAAATTAGGGGCCCAGTTGGAAGCAAGGCGAGAT
GACTTTTGTAAGCAGAATTCCAAAGCATCGTCAGATTGTTGCATGGCTTTACTTCAGGAT
ATATTTGGCCCTTTAGAAGAAGAT~~~GTCAAGCAGGGAACATTTTCTAAACCAGGAGGT
TACCGTCTCTTTACTCAGAAGCTGCAGGAGCTGAAGAATAAGTACTACCAG~~~~~~GTG
CCAAGGAAGGGGATACAGGCCAAAGAGGTGCTGAAAAAATATTTGGAGTCCAAGGAGGAT
GTGGCTGATGCACTTCTACAGACTGATCAGTCACTCTCAGAAAAGGAAAAAGCGATTGAA
GTGGAACGTATAAAGGCTGAATCTGCAGAAGCTGCAAAGAAAATGTTGGAGGAAATACAA
AAGAAGAATGAGGAGATGATGGAACAGAAAGAGAAGAGTTATCAAGAACATGTGAAACAA
TTGACTGAGAAGATGGAGAGGGACAGGGCCCAGTTAATGGCAGAGCAAGAGAAGACCCTC
GCTCTTAAACTTCAGGAACAGGAACGCCTTCTCAAGGAGGGATTCGAGAATGAGAGCAAG
AGACTTCAAAAAGACATATGGGATATC
>Pan_troglodytes_GBP3_XM_001146987.5              
ATGGCTCCAGAGATCCACATGACAGGCCCAATGTGCCTCATTGAGAACACTAACAGGGAA
CTGGTGGCGAATCCAGAAGCTCTGAAGATCCTGTCTGCCATTACACAGCCTGTGGTGGTG
GTGGCAATTGTGGGCCTCTACCGCACAGGAAAATCCTACCTGATGAACAAGCTGGCTGGG
AAGAATAAGGGCTTCTCTCTGGGCTCCACAGTGAAATCTCACACCAAAGGAATCTGGATG
TGGTGTGTGCCTCACCCCAAGAAGCCAGAACACACCTTAGTCCTGCTTGACACTGAGGGC
CTGGGAGATGTAAAGAAGGGTGACAACCAGAATGACTCCTGGATCTTCGCCCTGGCCGTC
CTCCTGAGCAGCACCTTCGTGTACAATAGCATGGGAACCATCAACCAGCAGGCTATGGAC
CAACTGTACTATGTGACAGAGCTGACACATCGAATCCGATCAAAATCCTCACCTAATGAG
AATGAGAAT~~~~~~GAGGATTCAGCTGACTTTGTGAGCTTCTTCCCAGACTTTGTGTGG
ACACTGAGAGATTTCTCCCTGGACTTGGAA~~~GCAGATGGACAACCCCTCACACCAGAT
GAGTACCTGGAGTATTCCCTGAAGCTAACACAAGGTACCAGTGAAAAAGATAAAAATTTT
AATCTGCCCCGACTCTGTATCCAGAAGTTCTTCCCAAAGAAAAAATGTTTTGTCTTCGAT
CTGCCCATTCACCGCAGGAAGCTTGCCCAG~~~CTTGAGAAACTACAAGATGAAGAGCTG
GACCCTGAATTTGTGCAACAAGTAGCAGACTTCTGTTCCTACATCTTTAGCAATTCCAAA
ACTAAAACTCTTTCAGGAGGCATCAAGGTCAATGGGCCTCGTCTAGAGAGCCTAGTGCTG
ACCTATATCGATGCTATCAGTAGAGGGGATCTGCCCTGCATGGAGAACGCAGTCCTGGCC
TTGGCCCAGATAGAGAACTCAGCCGCAGTGCAAAAGGCTATTGCCCACTATGACCAG~~~
~~~~~~CAGATGGGCCAGAAGGTG~~~~~~CAGCTGCCCGCAGAAACCCTCCAGGAGCTG
CTGGACCTGCACAGGGTTAGTGAGAGGGAGGCCACTGAAGTCTTTATGAAGAACTCTTTC
AAGGATGTGGACCATCTGTTTCAAAAGAAATTAGCGGCCCAGCTAGACAAAAAGCGGGAT
GACTTTTGTAAACAGAATCAAGAAGCATCATCAGATCGTTGCTCAGCTTTACTTCAGGTC
ATTTTCAGTCCTCTAGAAGAAGAA~~~GTGAAGGCGGGAATTTATTCGAAACCAGGGGGC
TATCGTCTCTTTATTCAGAAGCTACAAGACCTGGAGAAAAAGTACTATGAG~~~~~~GAA
CCAAGGAAGGGGATACAGGCTGAAGAGATTCTGCAGACATACTTGAAATCCAAGGAGTCT
GTGACCGATGCAATTCTACAGACAGACCAGATTCTCACAGAAAAGGAAAAGGAGATTGAA
GTGGAACGTGTAAAAGCTGAATCTGCACAGGCTTCAGCAGAAATGGTGGAGGAAATGCAA
ATAAAGTATCAGCAGATGATGGAAGAGAAAGAGAAGAGTTATCAAGAACATGTGAAACAA
TTGACTGAGAAGATGGAGAGGGAGAGGGCCCAGTTGCTGGAAGAGCAAGAGAAGACCCTC
ACTAGTAAACTTCAGGAACAGGCCCGAGTACTAAAGGAGAGATGCCAAGGTGAAAGTACC
CAACTTCAAAATGAGATACAAAAGCTA
>Pan_troglodytes_GBP4_XM_009424854.4              
~~~~~~~~~~~~~~~~~~ATGATGGCCCCCATTTGTCTAGTGGAAAACCAGGAAGAGCAG
CTGACAGTGAATTCAAAGGCATTAGAGATTCTTGACAAGATTTCTCAGCCCGTGGTGGTG
GTGGCCATTGTAGGGCTATACCGCACAGGAAAATCCTATCTCATGAATCGTCTGGCAGGA
AAGCGCAATGGCTTCCCTCTGGGCTCCACAGTGCAGTCTGAAACTAAGGGCATCTGGATG
TGGTGTGTGCCCCACCCCTCTAGGCCAAACCACACCCTGGTCCTTCTGGACACCGAGGGC
CTGGGCGATGTAGAAAAGAGTAACCCTAAGAATGACTCGTGGATCTTTGCCCTGGCTGTG
CTTCTAAGCAGCAGCTTTGTCTATAACAGCGTGAGCACCATCAACCACCAGGCCCTGGAG
CAGCTGCACTATGTGACTGAGCTAGCAGAGCTAATCAGGGCAAAATCTTGCCCCAGACCT
AATGAAGCT~~~~~~GAGGACTCCAGCGAGTTTGCGAGTTTCTTTCCAGACTTTATTTGG
ACTGTTCGGGATTTTACCCTGGAGCTAAAG~~~TTAGATGGACACCCCATCACAGAAGAT
GAGTACCTGGAGAATGCCTTGAAGCTGATTCCAGGCAAGAATCCCAAAATTCAAAATTCG
AACATGCCTAGAGAGTGTATCAGGCATTTCTTCCGAAAACGGAAGTGCTTTGTCTTTGAC
CGGCCTACAAATGACAAACAATATTTAAATCATATGGACGAAGTGCCAGAAGAAAATCTG
GAAAGGCATTTCCTTATGCAATCAGACAACTTCTGTTCTTATATCTTCACCCATGCAAAG
ACCAAGACCCTGAGAGAGGGAATCATTGTCACTGGAAAGCGGCTGGGGACTCTGGTGGTG
ACTTATGTAGATGCCATCAACAGTGGAGCAGTACCTTGTCTGGAGAATGCAGTGACAGCA
CTGGCCCAGCTTGAGAACCCAGCGGCTGTGCAGAGGGCAGCCGACCACTATAGCCAG~~~
~~~~~~CAGATGGCCCAGCAACTG~~~~~~AGGCTCCCCACAGACACGCTCCAGGAGCTG
CTGGACGTGCATGCAGCCTGTGAGAGGGAAGCCATTGCAGTCTTCATGGAGCACTCCTTC
AAGGATGAAAACCATGAATTCCAGAAGAAGCTTGTGGACACCATAGAGAAAAAGAAGGGA
GACTTTGTGCTGCAGAATGAAGAGGCATCTGCCAAATATTGCCAGGCTGAGCTTAAGCGG
CTTTCAGAGCACCTGACAGAAAGC~~~ATTTTGAGAGGAATTTTCTCTGTTCCTGGAGGA
CACAATCTCTACTTAGAAGAAAAGAAACAGGTTGAGCGGGACTATAAGCTA~~~~~~GTG
CCCAGAAAAGGAGTTAAGGCAAACGAGGTCCTCCAGAACTTCCTGCAGTCACAGGTGGTT
GTAGAGGAATCCATCCTGCAGTCAGACAAAGCCCTCACTGCTGGAGAGAAGGCCATAGCA
GCGGAGCGGGCCATGAAGGAAGCAGCTGAGAAGGAACAGGAGCTGCTAAGAGAAAAACAG
AAGGAGCAGCAGCAAATGATGGAGGCTCAAGAGAGAAGCTTCCAGGAATACATGGCCCAA
ATGGAGAAGAAGTTGGAGGAGGAAAGGGAAAACCTTCTCAGAGAGCATGAAAGGCTGCTA
AAACACAAGCTGAAGGTACAAGAAGAAATGCTTAAGGAAGAGTTTCAAAAGAAATCTGAG
CAGTTAAATAAAGAGATTAATCAACTG
>Pan_troglodytes_GBP5_XM_016922023.3              
ATGGCTTTAGAGATCCACATGTCAGACCCCATGTGCCTCATCGAGAACTTTAATGAGCAG
CTGAAGGTTAATCAGGAAGCTTTGGAGATCCTGTCTGCCATTACGCAACCTGTAGTTGTG
GTAGCGATTGTGGGCCTCTATCGCACTGGCAAATCCTACCTGATGAACAAGCTGGCTGGG
AAGAACAAGGGCTTCTCTGTTGCATCTACGGTGCAGTCTCACACCAAGGGAATTTGGATA
TGGTGTGTGCCTCATCCCAACTGGCCAAATCACACATTAGTTCTGCTTGACACCGAGGGC
CTGGGAGATGTAGAGAAGGCTGACAAGAAGAATGATATCCAGATCTTTGCACTGGCACTC
TTACTGAGCAGCACCTTTGTGTACAATACTGTGAACAAAATTGATCAGGGTGCTATCGAC
CTACTGCACAATGTGACAGAACTGACAGATCTGCTCAAGGCAAGAAACTCACCCGACCTT
GACAGGGTT~~~~~~GAAGATCCTGCTGACTCTGCGAGCTTCTTCCCAGACTTAGTGTGG
ACTCTGAGAGATTTCTGCTTAGGCCTGGAA~~~ATAGATGGGCAACTTGTCACACCAGAT
GAATACCTGGAGAATTCCCTAAGGCCAAAGCAAGGTAGTGATCAAAGAGTTCAAAATTTC
AATTTGCCCCGTCTGTGTATACAGAAGTTCTTTCCAAAAAAGAAATGCTTTATCTTTGAC
TTACCTGCTCACCAAAAAAAGCTTGCCCAA~~~CTTGAAACACTGCCTGATGATGAGCTA
GAGCCTGAATTTGTGCAACAAGTGACAGAATTCTGTTCCTACATCTTTAGCCATTCTATG
ACCAAGACTCTTCCAGGTGGCATCATGGTCAATGGATCTCGTCTAAAGAACCTGGTGCTG
ACCTATGTCAATGCCATCAGCAGTGGGGATCTGCCTTGCATAGAGAATGCAGTCCTGGCC
TTGGCTCAGAGAGAGAACTCAGCTGCAGTGCAAAAGGCCATTGCCCACTATGACCAG~~~
~~~~~~CAAATGGGCCAGAAAGTG~~~~~~CAGCTGCCCATGGAAACCCTCCAGGAGCTG
CTGGACCTGCACAGGACCAGTGAGAGGGAGGCCATTGAAGTCTTCATGAAAAACTCTTTC
AAGGATGTAGACCAAAGTTTCCAGAAAGAATTGGAGACTCTACTAGATGCAAAACAGAAT
GACATTTGTAAATGGAACTCGGAAGCATCCTTGGATCATTGCTTGGCTTTACTTAAGGAT
ATTTTTGGTCCTCTAGAAGAAGCA~~~GTGAAGCAGGGAATTTATTTCAAGCCAGGAGGC
CATAATCTCTTCATTCAGAAAACAGAAGAACTGAAGGCAAAGTACTATCGG~~~~~~GAG
CCTCGGAAAGGAATACAGGCTGAAGAAGTTCTGCAGAAATATTTAAAGTCCAAGGAGTCT
GTGAGTCATGCAATATTACAGACTGACCAGGCTCTCACAGAGAAGGAAAAACAGAAGAAA
GAGGCACAAGTGAAAGCAGAAGCTGCAGAGGCTGAAGCGCAAAGGTTGGCGGCGATTCGA
AGGCAGAACGAGCAAATGATGCAGGAGAGGGAGAGACTCCATCAGGAACAAGTGAGACAA
ATGGAGATAGCCCAACAAAATTGGCTGGCAGAGCAACAGAAAATGCAGCAACAACAGATG
CAGGAACAG~~~~~~~~~~~~~~~~~~GCTGCACAGCTCAGCACAACATTCCAAGCTCAA
AATAGAAGCCTTCTCAGTGAGCTCCAG
>Pan_troglodytes_GBP6_XM_016922096.3              
ATGGAATCTGGACCCAGAATGTTGGCCCCCGTTTGCCTGGTGGAAAATAACAATGAGCAG
CTATTGGTGAACCAGCAAGCTATACAGATTCTTGAAAAGATTTCTCAGCCAGTGGTGGTG
GTGGCCATTGTAGGACTGTACCGTACAGGGAAATCCTACTTGATGAACCATCTGGCAGGA
CAGAATCATGGCTTCCCTCTGGGCTCCACGGTGCAGTCTGAAACCAAGGGCATCTGGATG
TGGTGCGTGCCCCACCCCTCCAAGCCAAACCACACCCTGGTCCTTCTGGACACCGAAGGT
CTGGGCGATGTGGAAAAGGGTGACCCTAAGAATGACTCCTGGATCTTTGCCCTGTCTGTG
CTCCTGTGCAGCACCTTTGTCTACAACAGCATGAGCACCATCAACCACCAGGCCCTGGAG
CAGCTGCATTATGTGACGGAGCTCACAGAACTAATTAAGGCAAAGTCCTCCCCAAGGCCT
GATGGAGTA~~~~~~GAAGATTCCACAGAGTTTGTGAGTTTCTTCCCAGACTTTATTTGG
ACAGTACGGGATTTCACTCTGGAGCTGAAG~~~TTGAACGGTCACCCTATCACAGAAGAT
GAATACCTGGAGAATGCCTTGAAGCTGATTCAAGGCAATAATCCCAGAGTTCAAACATCC
AATTTTCCCAGGGAGTGCATCAGGCGTTTCTTTCCAAAACGGAAGTGTTTCGTCTTTGAC
CGGCCAACAAATGACAAAGACCTTCTAGCCAATATTGAGAAGGTGTCAGAAAAGCAACTG
GATCCCAAATTCCAGGAACAAACAAACATTTTCTGTTCTTACATCTTCACTCATGCAAGA
ACCAAGACCCTCAGGGAGGGAATCACAGTCACTGGGAATCGTCTGGGAACTCTGGCAGTG
ACTTATGTAGAGGCCATCAACAGTGGAGCAGTGCCTTGTCTGGAGAATGCAGTGATAACT
CTGGCCCAGCGTGAGAACTCAGCGGCCGTGCAGAGGGCAGCTGACTACTACAGCCAG~~~
~~~~~~CAGATGGCCCAGCGAGTG~~~~~~AAGTTCCCCACAGACACGCTCCAGGAGCTG
CTGGACGTGCATGCGGCCTGTGAGAGGGAAGCCATTGCAATCTTCATGGAGCACTCCTTC
AAGGATGAAAAACAGGAATTCCAGAAGAAGTTCATGGAAACCACAATGAATAAGAAGGGG
GATTTCTTGCTGCAGAATGAAGAGTCATCTGTTCAATACTGCCAGGCTAAACTCAATGAG
CTCTCAAAGGGACTAATGGAAAGT~~~ATCTCAGCAGGAAGTTTCTCTGTTCCTGGAGGG
CACAAGCTCTACATGGAAACAAAGGAAAGGATTGAACAGGACTATTGGCAA~~~~~~GTG
CCCAGGAAAGGAGTAAAGGCAAAAGAGGTCTTCCAGAGGTTCCTGGAGTCACAGATGGTG
ATAGAGGAATCCATCTTGCAGTCAGATAAAGCCCTCACTGATAGAGAGAAGGCAGTAGCA
GTGGATCGGGCCAAGAAGGAGGCAGCTGAGAAGGAACAGGAACTTTTAAAACAGAAATTA
CAGGAGCAGCAGCAACAGATGGAGGCTCAAGATAAGAGTCTCAAGGAAAACATAGCCCAA
CTGAAGGAGAAGCTGCAGATGGAGAGAGAACACCTACTGAGAGAGCAGATTATGATGTTG
GAGCACACGCAGAAGGTCCAAAATGATTGGCTTCATGAAGGATTTAAGAAGAAGTATGAG
GAGATGAATGCAGAGATAAGTCAATTT
>Pan_troglodytes_GBP7_XM_009424758.4              
ATGGCATCAGAGATCCACATGCCAGGCCCAGTGTGCCTCATTGAGAACACTAAAGGGCAT
CTGGTGGTGAATTCAGAAGCTCTGGAAATCCTGTCTGCCATTACACAGCCTGTAGTAGTG
GTGGCAATTGTGGGCCTCTACCGCACAGGCAAATCCTACCTGATGAACAAGCTGGCTGGG
AAGAACAAAGGCTTCCCTCTGGGCTGCACAGTGAAGTCTGAAACCAAAGGCATCTGGATG
TGGTGTGTGCCCCACCCCTCCAAGCCAAACCACACCCTGATCCTTCTGGACACGGAGGGC
CTGGGTGATATGGAAAAGAGTGACCCTAAGAGTGACTTGTGGATCTTTGCCCTGGCTGTG
CTTCTAAGCAGCAGCTTTGTCTACAACAGCATGGGCACCATCAACCACCAGGCCCTGGAG
CAGCTGCACTACGTGACTGAGCTAACAGAGCTAATCAGGGCAAAATCGTGCCCCAGACCT
GATGAAGTT~~~~~~GAGGACTCCAGCGAGTTTGTGAGTTTCTTTCCAGACTTTATTTGG
ACTGTTCGAGATTTTACCCTGGAGCTGAAG~~~TTAGATGGACACCCCATCACAGAAGAT
GAGTACCTGGAGAATGCCTTGAAGCTGATTTCAGGCAAGAATCCCCAAATCCAAAATTCT
AACAAGCCCAGGGAGTGGATCAGGCATTTCTTTCCAAAACGGAAGTGCTTTGTCTTTGAT
CGGCCAATAAATGACAAAAAACTCTTACTCCATGTTGAAGAAGTACGAGAAGACCAACTG
GATAGTAATTTCCAGATGCAATCAGAAAATTTCTGTTCTTATATCTTCACCCATGCAAAG
ACCAAGACCCTGAGAGAGGGAATCCTTGTCACTGGAAACCGGCTGGGGATGCTGGTGGAG
ACCTACCTGGATGCCATCAACAGTGGAGTGACTCCTTGTCTGGAGAATGCAATGGCAGTT
CTGGCCCAGTGTGAGAACTCAGCAGCCGTGCAGAGGGCAGCCAACCACTACAGCCAG~~~
~~~~~~CAGATGGCCCAGCAAGTG~~~~~~AGATTCCCCACAGACACACTCCAGGAGCTG
CTGGACGTGCATGCAGTTTGTGAGAGGGAAGCCATTGCAGTCTTCATGGAGTACTCCTTC
AAAGATAAAAGCCAGGAATTTCAGAAGAAGCTTGTGGACACCATGGAGAAAAAGAAGGAA
GACTTTGTGCTGCAGAATGAAGAGGCATCTGCCAAATATTGTCAGGCTGAGCTTAAGCGG
CTTTCAGAGCTCTTGACGGAAAGT~~~ATTTCAAGAGGAACTTTCTTTGTTCCGGGGGGG
CACAATATCTACTTAGAAGCAAAAAAGAAGATTGAACAGGACTATACACTA~~~~~~GTG
CCCAGAAAAGGAGTTAAGGCAGACGAGGTCCTCCAGAGCTTCCTGCAGTCACAGGTGGTT
ATAGAGGAATCCATCCTGCAGTCAGACAAAGCCCTCACTGCTGGAGAGAAGGCCATAGCA
GCTAAGCAGGCTAAGAAGGAGGCAGCTGAAAAGGAACAGGAGCTGCTAAGACAAAAACAG
AAGGAACAGCAGCAAATGATGGAGGCTCAAGAGAGAAGCTTCCAGGAAAACATAGCTCAA
CTCAGGAAGAAGATGGAGAGGGAAAGGGAAAACTATATGAGAGAACTGAGAAAGATGTTG
AGTCACAAGATGAAGGTCCTAGAAGAACCGCTTACTGAAGGATTTAAAGAGACATTTGAG
TCGTTAAATGAAGAGATTAATCGACTG
>Tupaia_glis_GBP1_MK214685.1                      
ATGGCCTCAGAGAACCACATGCCAAGCCCAGTGTGTCTCATTGAGAACACTGAAGGGCAG
CTAGTGGCCAATCAGGACGCTCTGAACATCCTGTCCGCCATTACGCAGCCTGTCGTGGTG
GTGGCTATTGTGGGCCTCTACCGCACAGGCAAATCCTACCTGATGAACAAGCTGGCTGGG
AAGAAAAAGGGCTTCTCTCTGGGCTCCACAGTACAGTCTCACACCAAAGGAATTTGGATG
TGGTGTGTGCCTCATCCTAAAAAGCCGGAACACACCCTAGTTCTGCTGGATACTGAAGGC
CTGGGTGATGTAGAGAAGGGTGACAACCAGAATGACTCCTGGATCTTTGCTCTGGCAGTC
CTCCTGAGCAGCACCTTAGTGTATAACAGCATGGGAACCATCAACCAGCAGGCCATGGAC
CAACTGCACTATGTGACAGAGCTGACAAATCGAATCAGAGCAAAATCCTCACCTGAGAAT
GATGTTGAG~~~~~~~~~GACTCAGCCGACTTTGTAAGCTTCTTCCCAGACTTTGTGTGG
ACTCTGAGAGATTTTTCCCTGGAACTGGAA~~~GCAAATGGACAACCCATCACACCAGAC
GAGTACCTAGACAATTCACTCAAGCTAAAGCAAGGTACTGGTGAAAAACATAAAACTTTT
AATCTGCCCCGACTCTGTATCCGGAAATTCTTCCCAAAGAAGAAATGCTTCATCTTTGAT
CGACCCACTCACCGAAAGAAGCTGGCCCAG~~~CTTGAGATGCTGCATGATGATCAGCTG
GACCCTGAATTTGTGCAACAAGTTGACGTCTTCTGTTCCTACATCTTCAGCTATGCCAAG
GTTAAAACTCTTTCAGGAGGCATCAAGATCAATGGACCTCGTTTTGAGAACCTGGTACTG
ACCTACGTTAATGCCATCGACAGTGGGGATCTGCCCTGCATGGAGAACGCAGTGCTGGCC
TTAGCCCAGATAGAGAACTCGGCTGCAGTGCAGAAGGCCATTACCCACTATGACCAG~~~
~~~~~~CAGATGGGCCAGAGGGTG~~~~~~CAGCTGCCCACAGAAACCCTCCAGGAGCTG
CTGGACCTGCACAGGACCAGTGAGAAAGAGGCCATTGAAATCTTCATCAAGAGTTCCTTC
AAAGACGTAGATCATTTATTTCAAAGGGAATTAGCGGCCCAGCTAGAAAGAAAGCGGGAT
GACTTCTGTAAACAGAACATGCAAACATCATCAGATCGTTGCTTGGCTTTAATTCAGAAT
ATTTTCAGTCCATTAGAAGAAGAA~~~GTGAAACAGGGGGTTTATTCTAAACCAGGGGGC
TATCGTCTCTTAATTCAGAAGGTACAAGACCTGAAGAAAAAATACTTCCAG~~~~~~GAA
CCCAGGAAGGGGATACAGGCTGAAGAGATCCTACAGAAACACTTGAAGTCCATGGAGCCT
GTGATTGATACAATTCTACAGACAGATCAGACTCTCACAGAAAAGGAAAAAGATATTGAA
GTGGAACGTGTGAAAGCTGAATCTGCACAGGCTGCAGCAAAAAGGTTGGAAGAAATGCAA
ATAAAGAACCAGCAGATGCTGGAACAGAAAGAGAAGAGTTATCAAGAACACGTGAAACAA
TTGACTGAGAAGATGGAGAAAGATAGAGCCCAGATGTTGGAAGAGCAAGAGAGGACGCTT
GCTTTTAAACTTCAGGAACAGGCCCGACTCCTACAAGAAGGATTCCAAAATGAGAGCAAA
CGACTTCATAATGAGATACAGAGTCTT
>Tupaia_glis_GBP2_MK214686.1                      
ATGGCCTCAGCAGACTTCATGCCAGGCCCAGTGTGTCTCATTGAGAACACTGAAGGGCAG
CTAGTGGCCAATCAGGATGCTCTGAATATCCTGTCCGCTATTACACAGCCTGTCGTGGTG
GTGGCTATTGCGGGCTCCTCCCGCACAGGCAAATCCTACCTGATGAACAGGCTGGCTGGG
GAAAAAGAGGGCTTCTCTTTGGGATCCACAATGCAGTCTCACACCAAGGGAATCTGGATG
TGGTGTATGCCTCATCCCAAGAAGCCAAACCACACCTTGGTTCTGCTTGACACAGAGGGC
CTGGGAGATGTAGAGAAGGGTGACAACCAGAATGACTCCTGGATTTTTGCCCTGGCAATC
CTTCTGAGCAGCACCTTTGTATACAATAATACGGGAACTATCGACCAGCAGGCCATGGAC
AAACTACACTATGTGACAGAACTGTCAGATCAAATCAGAGCAAAATCTTCACCTAATGAT
AGTAAGGTA~~~~~~GACGACTCAGACAACTTTGTGAGCTTCTTTCCAGTTTTTGTGTGG
ACTTTGAGAGATTTCTGCCTGGACCTAGAA~~~GTAAATGGACAACCCATCACTGCTGAT
GAGTACCTAGAGCGGTCACTGAAGCTAAAACAAGAAACTGATCCAAAAAGCAAAAGCTTT
AATGAGGCCCGACTGTGCATCCAAAAGTTCTTCCCAAAGACAAAGTGCTTTGTATTCGAT
CGGCCTACTCAGAGGAAATACCTTAAACAT~~~CTGGGGCAGCTACAGGACAAAGATCTG
AACCCTGAATTCACAGAACAAGTTGCAGAATTCTGTTCCTATATCCTAAGCCAATCCAGT
GCCAAAACGATCTCGGGTGGCATCACTGTCAACGGACCCCGTCTACGGAGCCTGGTGCAG
ACCTTTGTTAATTCCATCAGCAGTGGAGACCTGCCCTGCATGGAAAATGCAGTCCTAGCC
ATGGCTGAAAAACAGAACTCAGCTGCAGTGCAGAAGGCCATTGCCCACTATGACCAG~~~
~~~~~~CAGATGGGCCAGAAGGTG~~~~~~CAGCTACCCACAGAAACTGTCCAGGAGCTG
CTGGACCTGCACATGGCCAGTGAGAGAGAGGCCATCAAAATCTTCATGAAGAATGCTTTC
AAGGATGTGGACCATTCATTTCAAAAGTTACTGAGGGACCAGCTGGAAGCAAAGCGCGAT
GACTTCTATAACCAGAATATGAAAGTATCATCAGACTGTTGCAAGGCTTTACTTCAGGAT
ATTTTTGGTCCTCTTGAAGAAGAT~~~GTGAAGCAGGGGACATTCTCTAAACCAGGAGGT
TACCATCTCTTTATTCAGAAGATAAAGGAGCTGAAGGAAAAATACTATCAG~~~~~~GTA
CCCAAAAAGGGAATACAGGCAGAAGAGATGCTGATAGAATACTTGCAGTCCAAGGAGGAT
TTGGCAGTTGGACTTGTGCAGAATGACCAGTCACTCACAGAAAAGGAAAAAGAGATTGAA
GTGCAATGCATAAAGTCTGAATCTGCAGAAGCTGCAAATAAAATGTTGTTGGAAACAAAA
AAGAAAAATGAGGAAATGATCAAACATAAAGATAAGAGTTTTCAGGAACATCTGAAACAA
TTGACTGAGAGGATGGAGAAGGAGAAGGCCCAGTTAATGGCAGAGCAACAGAGGATCTTA
GATCTTAAACTTAAGGAACAGACCCAAATTCTCGAGGAGATAGGGAAACGGATGAATGAA
CTTCATAGAGACTTGCGGTATAGC~~~
>Tupaia_glis_GBP4_MK214687.1                      
ATGGCAACTGGACCCAGGATGATGGCCCCCATATGTCTAGTGGAAAACGAGGACAATAGG
CTGAAGGTGAATTCAGATGCAATAAATATTCTTGAAAGGACATCTGAGCATGTGGTCATT
GTGGCCATTGTAGGGCTGTATCGTACAGGAAAATCATACCTGATGAGCCGCCTGGCTGGA
CAGAACCACGGCTTTCCTCTGGGCTCCACAGTGAGGTCTGAAACCAAGGGCATCTGGATG
TGGTGTGTACCCCACCCCTTGAAGCCAAACCACACTCTGGTCCTTCTGGACACTGAGGGC
CTGGGCGACATAGAAAAGGGTGACCCTACAAATGACTCGTGGATCTTTGCACTGGCTGTG
CTCCTGAGCAGCACCTTTGTGTACAACAGCATGGGCACCATCAACCACCAGGCCCTGGAC
CAGCTTCACTACGTGGCTGAACTCTCAGAACGAATCAGGGCAAAGTCCTCTCCCCAAACT
GATGACTTA~~~~~~AAGGACTCTGCCGAGTTTGCAGGTTTCTTTCCAGACTTTGTTTGG
ACCGTTCGAGATTTCACACTGGAGCTGGAG~~~TTAGATGGACACCCCATCACGGAAGAC
GAGTACCTGGAGAATGCCTTGAAGCTGATTAAAGGCAATAATCCCCAAATCCAGAATTCC
AACATGACTAGAGAGTGCATCAGGCGTTTCTTCGTGAAACGGAAATGCTTTGTCTTTGAC
CGGCCAACAAGTGACAGAAAACTCTTACTCCATATTGACCAACTGTCAGAAGACCAGCTG
GATTCTAGTTTCCGGGTGCAATCGGAAAAATTCTGTAACTATATTTTCAACAATGCAAAG
ACAAAGAACTTAAGAGAGGGAATTATGATCACTGGAAACTGGCTGGCGACTCTGGTGGTG
ACCTACGTGGATGCCATCAACAGTGGCGCTGTGCCTTGTTTGGAGAACGCCGTGACAACC
CTGGCCCAGCGCGAGAACTCGGCAGCTGTGCAGAAGGCAGCCAACCACTACCGTGAG~~~
~~~~~~CAGATGGCCCAGCGACTG~~~~~~AGGCTCCCCACGGACACTCTCCAGGAGCTG
CTGGACGTGCACGCAGCCTGTGAGAAGGAAGCCATTGCGGTCTTCATGGAGCTCTCCTTC
AAGGATGAAAACCAGGAGTTCCAGAAAGAGCTTGTGATCATCATAGAGAAAAAGAAGGAA
GATTTCTTGCTGCAGAATGAAGAGGCATCTATCAAATATTGCAAGTCTAAGCTTGAGCAT
TTTTCAGAACCCTTGATGAAAAGC~~~ATTTCAGGAGGAAATTTCTCTGTTCCTGGAGGG
TACAATCTCTATTTAGAAGCAAAGAAAAAAGTTGAATGTGCCTATAATCAA~~~~~~GTG
CCCAGAAAAGGAGTTAAGGCAAATGAGGTGCTCCAGGGCTTCCTGCAGTCACTAGTGCCA
ATGGAAGACTCCATCCTGCAGTCAGACAAAGCCCTCACTGCTGGAGAGAAGGCCATAGCA
GAGGAGCAGGCCAAGAAGGAGGCCGCTGAGAAGGAACAGGAGCTACTAAGACAGAAACAG
AAAGAGCAGGAGCAAAGATTGGAGGCTCAAGAGAGAAGCCACCAGGAACACATACACCAG
CTGAAGGAGAAGATGGAGAAGGAGAAAGAAGACTTCCTGAGAGAGCAGGACAGGGTGCTG
GAGCACAAGATGCGGGTCCAAAGAGAAATGCTTATTGAAGGATTTGAAAAAAAATCTGAG
GAGTTAAATAAAGAGATAAAACAACTA
>Tupaia_glis_GBP5_MK214688.1                      
ATGGCTGCAGAGATCCACATGCCAGACCCAGTGTGCCTCATCGAGAACTTAGATGAGGAA
CTGCAGGTTAATCCAGAAGCGGTGAAGATCCTGTCCACCATTACACAGCCTCTGGTGGTG
GTGGCCATCGTGGGCCTCTACCGCACAGGCAAATCCTACCTGATGAACAGGCTGGCTGGG
AGGACAAAGGGTTTCTCTGTTGGAGGCACGGTGCAGTCTCACACCAAGGGAATCTGGATG
TGGTGTATGCCTCATCCTGAGAACCCAAATCACACCCTGGTTCTGCTTGACACTGAGGGC
CTGGGAGATGTAGAGAAGGTGGACCACAACAAGGACACCCAGATTTTTGCGCTGGCGATC
TTACTGTGCAGCACCTTCGTATACAACACCAAGAACAAAGTAGACCAGGAGGCTATCGAT
CTACTCCACAAGGTGACAGAACTGACAGATCTGCTCCAAACAAGAACCTCACCCAGCCTT
GATAAGGCT~~~~~~GAAGGTGCTGCTGACTTTGTGAGCTTCTTTCCAGACTTGGTGTGG
ACCCTGAGAGATTTCTACCTAGATCTGGAA~~~GTAGATGGGCGACTCATCACAGTAGAT
GAATACCTGGAGAACTCCCTGAAAATAAAGGAAGGTTGTGATGAAAGAATTCAAAAATTC
AATTTGCCCCGTCAGTGTATACAGAGGTTTTTTCCAGTAAGGAAGTGTTTTATTTTTGAC
TTGCCTGCTCCTGGGAAGAAGCTTACCCGG~~~CTTGAGACACTGCCTGAAAATGAGCTC
AATCCTGAATTTGTGCAACAGGTGGAAAAATTCTGTTCCTATGTCTGGTCTTCTGCA~~~
GTCAAGACTCTTCCAGGAGGCATCAAGGTTGATGGACCCTGTCTAGAGAACCTGGTGCTG
ACCTATGTAAATGCCATCAACAGTGGGGACCTGCCCTGCATGGAGAACGCAGTGCTGGTC
ATGGCCGAGAAACAGAACTCGGCTGCAGTGCAGAAGGCCATTGCCCACTATGACCAG~~~
~~~~~~CAGATGGGCCAGAGGGTG~~~~~~CAGCTGCCCACAGAAACCCTCCAGGAGCTG
CTGGACCTGCACAGGGCCAGTGAGAAAGAGGCCACTGAAATCTTCATGAAGAATGCTTTC
AAGGATGTGGACCAGAGTTTCCAGAAGGAACTAGAGACCCTACTAGATGCAAGGCGGATT
GACATTTGTAATCGGAACTTGGAAGCGTCATTGGATCATTGCTCAGCTCTACTTCAGGAT
ATTTTTCGTCCTCTAGAAGAAGCA~~~GTGAAGCAGGGAATTTATTCTAAACCAGGAGGT
CATAATCTCTTCATTCAAAAGACAGAAGAGCTGAAGGCAATGTACTATCAG~~~~~~ACG
CCCAAGAAAGGAGTACAGGCTGAGGAAGCTCTGCAGAAATATTTAAACTCCAAAGAGTCA
ATAAGTGATGCAATTCTACAGACGGACCAGGCTCTCACAGCGAAGGAAAAAGAGATGGAA
GAGGCACGTGTGAAAGCAGAGGCTGCAAAAGCTGAAGCACGAAGGTTGGAGGAGATTCAG
AGGAGGAACCAGCAAATGATGGAGGACAAGGAGAGACTCCATCAGGAACAACTCAGACAA
ATA~~~~~~GAAATAAACGAGGCCAACCGGCGAGCAGCACAGGCAGAGCGACTAAGGGCC
CTAGAGCGGGAACACCAGAAACAGGCTGAAGAACTCAAGAGAAAACTCGAAGATGACAGA
AGAAAACTGGAAAATGAGCTATTG~~~
>Tupaia_glis_GBP7_MK214689.1                      
~~~~~~~~~~~~~~~~~~ATGATGGCTCCCATATGTCTAGTAGAAAACCAGGACAATAGG
CTGAAGGTGAATTCAAATGCAATAAATATTCTTGAAAGGACATCCCAACACGTGGTCGTT
GTGGCAATTGTAGGACTGTATCGTACAGGAAAATCATACCTGATGAACCGCCTGGCTGGA
CAGAACCGCGGCTTTCCTCTGGGCTCCACAGTGAGGTCTGAAACCAAGGGCATCTGGATG
TGGTGTGTACCCCACCCCTTGAAGCCAAACCACACTCTGGTCCTTCTGGACACTGAGAGC
CTGGGCGACATAGAAAAGGGTGACCCTACAAATGACTCGTGGGTCTTTGCGCTGGCTGTG
CTCCTGAGCAGCACCTTTGTCTACAATAGCATGGGCACCATCAACCACCAGGCCCTGGAG
CAGCTGCACTACGTGACTGAACTCTCAGAACGAATCAGGACTAAGTCCTCGCCCCGAACT
GATGAATTA~~~~~~GAGGACTCTGCCGAGTTTGCAGGTTTCTTTCCAGACTTTATTTGG
ACTGTACGAGATTTCATACTGGAGCTGGAG~~~TTAGATGGACACCCCATCACGGAAGAC
GAGTACCTGGAGAATGCCTTGAAGCTGATTAAAGGCAAGAATCCCAACATCCAGAGCTCC
AACATGACTAGAGAGTGCATCAGGCGTTTCTTTCCAAAACGGAAATGCTTTGTCTTTGAC
CGGCCAACGAATGACAGAAAACTCTTACTCCATATTGACCAAGTGTCAGAAGACCAGTTG
GATTCTAATTTCCGGGTGCAATCAGAAAATTTCTGTAAATACATTTTCAATAATGCAAAG
ACAAAAAACTTGAGAGAGGGAATTATTATCACTGGAAACCGGCTGGCGACTCTGGTGGTG
ACCTATGTGGATGCCATTAACAGTGGCACTGCGCCTTGTTTGGAGAACGCCGTGACAACC
CTGGCCCAGCGCGAGAACTCGGCAGCTGTGCAGAAGGCAGCCAACCACTACCGTGAG~~~
~~~~~~CAGATGGCCCAGCGACTG~~~~~~AGGCTCCCTATGGACACTCTCCAGGAGTTG
CTGGACGTGCATGCAGCCTGTGAAAGGGAAGCCATTACAGTCTTCATGGAGCTCTCCTTC
AAGGATGAAAACCAGGAGTTCCAGAAAGAGCTTGTGATCATCATAGAGAAAATGAAGGAA
GATTTCTTGCTGCAGAATGAAGAGGCATCTATCAAATATTGCAAGTCTAAGCTTGAGCAT
TTTTCAGAACCCTTGATGAAAAGC~~~ATTTCAGAAGGAAATTTCTCTGTTCCTGGAGGG
TACAATCTCTATTTAGAAGCAAAGAAAAAAGTTGAATGTGCCTATAATCAA~~~~~~GTG
CCCAGAAAAGGAGTTAAGGCAAATGAAGTGCTCCAGAACTTCCTGCAGTCTCTGGTGCCA
ATGGAAGACTCCATCCTGCAGTCAGACAAAGCCCTCACTGCTGGAGAGAAGGCCATAGCA
GCGGAGCGGGCCAAGAAGGAGGCCGCTGAGAAGGAACAGGAGCTACTAAGGCAGAAACAG
AAAGAGCAGGAGCAAAGATTGGAGGCTCAAGAGAGAAGCCACCAGGAACACATACACCAG
CTGAAGGAGAAGCTGGAGAGGGAGAAAGAAGACTTCCTGAGAGAGCAGGACAGGGTACTG
GAACACAAGATGCGGATCCAAAGAGAAATGCTTATTGAAGGATTCGAAAAAAAATCTGAA
GAGTTAAATAAAGAGATAAGACAACTA
>Loxodonta_africana_GBP1_XM_003411198.3           
ATGGCCTCAGATATCCACATGCCAGGCCCAGTGTGCCTCATTGAGAACATTAATAGAAAA
CTGCTGATCAATCAGGAAGCTTCAAAGATCCTGTCTGCCATTAAGCAGCCAGTTGTGGTG
GTGGCTATTGTGGGCCTCTACCGCACAGGCAAATCCTACCTGATGAACAAGCTGGCTGGG
AAGAAACAGGGCTTCTCCCTGGGCTCCACAGTGCAGTCTCACACCAAGGGAATCTGGATG
TGGTGTTTGCCTCACCCCAAGATGCCGAACCACACCCTAGTTCTGCTGGACACTGAGGGC
CTCGGAGATGTAGAGAAGGGAGACAATGAGAATGACTCCTGGATCTTTGCCTTGGCCATC
CTCCTGAGCAGCACCTTCGTGTACAATAGCATGGGAACCATCAACCAGCAGGCCATGGAC
CAACTGCACTATGTGACAGAGCTGTCAGATCGAATCAAGGCAAAATCCACACCG~~~~~~
GATGCTAATGATGTTGAAGATTCAGCTGACTTTGTGAGCTTCTTTCCAGACTTTGTGTGG
ACTCTGAGAGATTTCTGCCTAGATTTGGAA~~~GTAAATGGGCAACCCATCACAGCAGAC
GAGTACTTGGAGAATTCCCTGAAGCTAACCCCAGGTAACAGTGAAAAAGAAAGAAATTTT
AACCTGCCCCGACTCTGTATCCGAAAGTTCTTCCCAAAGAAGAAATGCTTTATTTTTGAT
CGGCCCACTCACGGGAAGAAGCTTGCTCGG~~~CTCGAAACACTGCATGATGATGAGCTA
GATCCTGAATTTGTGCTACAAGCTGAAGAATTCTGTTCCTACATCTTCAGCCATTCTGAG
ATCAAGACTCTTTCAGGAGGCATCGAGGTTAATGGACCTCGTCTGGAGAACCTGGCACAG
ACCTATGTCAAGGCCATCAGCAGCGGGGATCTGCCCTGCATGGAGAATGCAGTCCTGGCC
TTGGCCCAGATAGAGAACTCAGCTGCAGTACAAAAGGCCCTTGCCCACTATGACCAG~~~
~~~~~~CAGATGGCCCAGAAGGTG~~~~~~CAGCTGCCCACGGAAACCCTCGAGGAGCTG
CTGGACCTGCACAGGGCCAGTGAGAGAGAGGCCATAGAGGTCTTCATCAAGAGCTCCTTC
AAGGATGTGGACCAAAAATTCCAGGAGGAATTAGGGGCCCAGTTAGAAAAAAAGCTGGAT
GACTTTTGTAAACAGAATGTGCAAGCATCATCGGATCGTTGCTCAGCTTTACTTCAGGAT
ATTTTCAGTCCTCTAGAAGAAGAA~~~GTGAAGCAGGGGGTTTATTCTAAACCTGGGGGG
TATCGTCTCTTCCTTCAGAAGATACAAGCGTTGAAGATAAAGTACCAGCGG~~~~~~CAA
CCCAGGAAGGGCATACAGGCTGAAGAGATTCTGCAGAAATACTTGACGTCCAAGGAGTCT
GTGATGGATGCAATTCTACAGACAGACCAGACTCTCACAGAAAAGGAAAAGGAGATTGAA
GTGGAACGTGTGAAAGCTGAATCTGCAGCGGCTTCAGCAAAAATGTTGGAGGAAATGCAA
AAAAAGAATCAGCAGATGATGGACCAGAAAGAAAAGAGTTATCAGGAACATGTGCAACAA
TTGACTGAGAAGATGGAGAGGGACAGGGCACAGTTGCTGGAAGAGCAAGAAAGGACTGTA
GCTCTGAAACTTAAGGAGCAGGCCCAGCTCCTCAAAGAAGGATTCGAAAAAGAGAGTAAA
CGACTTCAAAATGAGATAAACAGTCTC
>Loxodonta_africana_GBP1_XM_023549403.1           
ATGGCCTCAGAGATCCACATGCCAGGCCCAATGTGCCTCATTGAGAACATTAATGAGCAA
CTGATGATTAATCAGGAAGCTCTGAAGATCCTGTCTGCCATTACTCAGCCTGTAGTAGTG
GTGGCTATCGTGGGCCTCTACCGCACAGGCAAATCCTACCTGATGAACAAGCTAGCTGGC
AAGAAAGAGGGCTTCTCCCTGGGCTCCACAGTGCAGTCTCACACCAAGGGAATCTGGATG
TGGTGTTTGCCTCACCCCAAGATGCCGAACCACACTCTAGTTCTGCTGGACACTGAGGGC
CTGGGAGATGTAGAGAAGGGAGACAATGAGAATGACTCCTGGATCTTTGCCCTGGCCATC
CTCCTGAGCAGCACCTTCGTGTACAATAGCATAGGAACCATCAACCAGCAGGCCATGGAC
CAACTGCACTATGTGACAGAGCTGTCAAGCCGAATCAGGGCAAAATCCTCACCTGATGTA
AACCAG~~~~~~GTCAAGGATTCAGCTGACTTTGTGAGCTTCTTTCCAGACTTTGTGTGG
ACTCTGAGAGATTTCTCCCTGGACTTGGAA~~~GCAAATGGACAATCCATCACAGCAGAC
GAGTACTTGGAGAATTCCCTGAAGCTAAAGCCAGACACCAACCAAAAAGATAAAAATTTT
AACCTGCCCCGACTCTGTGTCCGGAAGTTCTTCCCAAAGAAGAAATGTTTTACTTTCTAT
CTACCGACCGAGTGGACGAAGCTTGCCCAG~~~CTCAAGACATTGCCGGATAATGAGCTA
TATCCTAAATTTGTGCAACAAGTTGCAGAATTCTGTTCCTACATCTTCAGCCATTCTGAG
GTCAAGACTCTTTCAGGAGGCATCCAGGTTAATGGATCTCGTCTGGCGAGCCTGGTACAG
ACCTATGTCAATGCCATCAGCAGTGGGGATCTGCCCTGCATGGAGAGCGCAGTCCTGGCC
TTGGCCCAAACAGAGAACTCGGCTGCAGTGCAAAAGGCCCTTGCCCACTATGACCAG~~~
~~~~~~CAGATGGGCCAGAAGGTG~~~~~~TGGCTGCCCACGGAAACCCTCCAGGAGCTT
CTGGACCTGCACAGGGCCAGTGAGAGAGAAGCCGTCGAGGTCTTCATGAAGAACTCCTTC
AAGGATGTGGACCAAAAATTCCAGAAGGAATTAGGGACCAAGCTAGAAAAAAAGCTGGAT
GACTTTTGCAAAGAGAATATGCAAGCATCATCGAATCGTTGCTCAGCTTTACTTCAGGAT
ATTTTCAGTCCTCTAGAAGAGGAA~~~ATGAAGCAGGGAGTTTATTCTAAACCTGGGGGG
TATCATCTCCTCCTTGAGAAGACACAACAGCTGAAGGAGAAGTACCTGCAG~~~~~~CAA
CCCAGGAAGGGGATTCAGGCTACAGAGATTCTGCAGAAATACTTGCTGTCTAAGGACTCT
GCGATGAATGCAATTCTACAGACAGACCGGACTCTCACAGAAAAGGAAAAGGATATTGAA
GTGGAACGGGTAAAAGCTGAATCTGCCCAGGCTTTAGCAGAAATATTGCAGGAATTCCAA
GTACAGCATCAGCAGATAATTGAGCAGAAAGAAAAGAGTCATCAGGAGTTGGTGAAAAAA
TTGACTGAGAAGATGGAGAGGGAAAAGGCCCAGTTGTTGGAAGAGCAAAGGAGGACCCTA
GATCTTAAACTTAAGGAACAGGCCCAACTCCTCAAAGAAGGATTCCAAGAAGAGATGAGA
GAGTATCAAGATAAGATAGACGATCTC
>Loxodonta_africana_GBP2_XM_003411104.3           
ATGGCCTCAGAGATCCACATGCCAGGCCCAGTGTGCCTCATTGAGAACATTAATGGGAAA
CTGACGGCTGATCAGGAAGCTTTGAAGATCCTGTCTGCAGTTACGCAGCCCGTTGTGGTG
GTGGCTATTGTGGGCCTCTACCGCACAGGTAAATCCTACCTGATGAACAAGCTGGCTGGG
AAGAAAAAAGGCTTCTCCCTGGGCTCCACAGTGCAGTCTCACACCAAGGGAATTTGGATG
TGGTGTGTGCCTCATCCCAGTATGCCAAACCATACCCTAGTTCTGCTTGACACTGAGGGC
CTGGGAGATGTAGAGAAGGGAGACAATCAAAATGACTCCTGGATCTTTGCTTTGGCGATA
CTACTGAGCAGCACCTTTGTGTACAATAGCATGGGAACCATCAACCAGCAGGCCATGGAC
CAACTGCACTATGTGACTGAGCTGACAGATCGAATCAGAGCAAAATCCTCACCTGAAAAT
AGTGAGGTT~~~~~~GATGACTCAGCTGACTTTGTGAGCTTCTTTCCAGCCTTCGTGTGG
ACTCTGAGAGATTTCTCCCTGGAGCTGGAA~~~GCAAATGGACAACCTATCACTGCTGAT
GAGTACCTGGAGCTTTCACTGAAGCTAAAAAAAGGTACTGATCAAAAAACCCAAAGCTTT
AATTATCCTCGATTATGCATCCGAAAGTTCTTCCCCAAGACGAAGTGCTTCATCTTTGAC
CGGCCTGCTCAGAGGAAGTACCTTATTAAA~~~CTCGAGCAGCTCCAGGAGGGAGAGCTG
AACCCTGAGTTTGTAGAACAAGTTATGGAGTTCTGTTCCTACATCTTCAGCCATTCCAAG
CCCAAGACTCTTTCAGGCAACATCATAGTCAATGGACCTCGCCTGGAGAGCTTGGTGCTG
ACCTATGTCAATGCCATCAGCAGCGGGGATCTGCCCTGCATGGAGAATGCAGTCCTGGCC
TTGGCCCAGATAGAGAACTCAGCTGCAGTGCAAAAGGCCATTGCCCACTATGATCAG~~~
~~~~~~CAGATGGGCCAGAAGGTG~~~~~~CAGCTGCCCACAGAAACCCTCCAGGAGCTG
CTGGACCTGCACAGGGCCAGTGAGAGAGAGGCCATCGAGATCTTCATCAAGAGCTCCTTC
AAGGATGTGGACCAAAAATTTCAGAAGGATTTAGGGGACCAGTTACAAGCCAAGCGTGAT
GATTACTGTAAACAGAATGTAAAAGCATCCACAGATTATTGTGAGGCTTTACTTCGGGAC
ATATTTGGTCCTCTAGAAGAAGAT~~~GTGAAGCAGGGGATATTTTCTAAGCCAGGAGGG
TATCGTCTCTTTATTCAGAAGAAACAGGAGCTGAAGAACAAGTACAACCAG~~~~~~GTG
CCCAGAAAGGGGATAGAGGCAGAAGAGACAATGAGGAAGTACTTGGAATCCAAAGAGGAT
GTGGCTGATGCACTTTTAAGGACTGATCAGTCACTGACTGAAAAGGAAAAAGAAATTGAA
GTGGAACGTATAAAGGCTGAATCTGCAGAGGCTGCAAACAAAATGCTGGAAGAAATGCAA
AAGAAGAATGAGCAGATGATGGAACAGAAAGAAAAGAGCTATCAGGAACATGTGAGACAA
CTGACTGAGAAGATGGAGAGGGACAGGGCCCAGCTACTGGAAGAGCAAGAGAGAACTATA
GCTCTGAAACTTCAGGAACAGCAACGACTTCTCGAGGAAGGATTTGCGAAGGAGAGCAAG
AAACTTCAAAACGAAATCGAGTCTATC
>Loxodonta_africana_GBP4_XM_003411101.2           
ATGGCTTCCACATCCATCATGACGGCCCCCATTTGTTTGGTGGAAAATCAGAAAGAGCAG
CTGACGGTGAATCCAAAAGCATTAAAGATTCTTAACGAAATTTCTCAGCCTGTGGTGGTA
GTGGCCATTGTAGGGCTGTATCGTACAGGAAAATCCTACCTGATGAACCGCCTGGCAGGA
CAGAACCATGGCTTCCGTCTGGGCTCCACAGTGAGGTCTGAAACCAAGGGCATCTGGATG
TGGTGTGTACCTCACCCCTCCAAACCCAAGCACACCCTGGTCCTTCTGGACACCGAGGGC
CTGGGCGATGTGGAAAAGGGTGACCCTAAGAATGACTCGTGGATCTTTGCACTGGCTGTG
CTCCTGAGCAGTACCTTTGTCTACAACAGCTTGTCCACCATCAACCACCAGGCTCTGGAG
CAGCTACACTATGTGACTGAACTAACAGAGCTAATCAGGGCAAAATCCTCCTCCAGATCT
GATGAGGTA~~~~~~GAGGATTCCACTGAGTTTGTGAGTTTCTTTCCAGACTTTGTTTGG
GCTGTTCGTGATTTCAGCCTGGAGCTGAAG~~~TTAGGTGAACGCCCTATCACCGAAGAT
GAGTACCTGGAGAATGCCTTGAAGTTGATTCCAGGTAGGAATCCCAAAATCCAAAATTCC
AACCTGCCTAGAGAGTGTATCAGGCATTTCTTCCCAAAACGGAAGTGCTTTGTCTTTGAC
CGGCCAACAAATAAAAAAACTCTCTTAGCCCATATTGAAGAGCTGCCAGAAGAGCAGCTG
AATTGTCATTTCCAGATGCAAGCAAAAAACTTCTGTTCCTATATCTTCACCCACTCAAAG
ACCAAGACTCTGAGACAAGGCATCATTGTCACCGGGGACCGGCTGGGGACTCTGGTGGAG
ACCTATGTGGGTGCCATCAACAGTGGAGCAGTACCTTGTTTAGAGAACGCGGTAACAACT
CTGGCCCAACGTGAGAACTCGGCAGCTGTGCAGAAGGCAGCTGACCACTACAGCGAG~~~
~~~~~~CAAATGGCCCAGCGTGTG~~~~~~AGGCTCCCGACAGCCACGCTCCAGGAGCTG
CTGGACGTGCACTCGGCCTGTGAGAGGGAAGCTATTGCACTCTTCATGGAGCACTCCTTC
AAGGACGACAAGAGGGAGTTCCACAAACAGCTCGTGTGCACCATAGAGAAAAAGAAGGAA
GACTTTATGCTGCAGAATGAAGAGGAATCTGTGAAATACTGCCAGACTGAGCTTAACCAA
CTTTCAAAGCCCCTGATGGAAAGT~~~ATTTCAAGAGGAACTTTCTCTGTTCCTGGAGGA
CACAATCTCTACTTAGAAGCAAAGAAAAAAGTTGAACAGGGCTATGAGCAA~~~~~~GTG
CCCAGGAAAGGAGTTAAGGCAACTGAGGTCCTCAAGAGCTTCCTGCAGTCACAGGTGGCA
ATAGAGAAATCCATCCTGCAGTCAGACAAAGCACTCACAGATGGAGAGAAGGCCATAGCA
GCGGAGCGGGCCAAGATGGAGGCAGCTGAGAAGGAAAAGGAGCTGCTGAAACAGAAACAG
GAGGAACAGCAACAAAAGATGGAGGCTCAAGAGAGGAGCTTCAAGAAAAACATGGAGCAA
TTAAAAGAGAAGATGGACAGAGAAAGAGAAAACCTTCTGAGAGAGCAGAAAATGATGTTG
GAGCATAAACTGAAGGTCCAAGAAGAACTGCTTAGAGAAGGATTTGAAAAGAAATCTGAG
AAATTAAAAGAAGAGATAAATTGGCTA
>Loxodonta_africana_GBP4_XM_003411103.3           
ATGGCTTCCACATCCATCATGACGGCCCCCATTTGTTTGGTGGAAAATCAGAAAGAGCAG
CTGACGGTGAATCCAAAAGCATTAAAGATTCTTAACGAAATTTCTCAGCCTGTGGTGGTA
GTGGCCATTGTAGGGCTGTATCGTACAGGAAAATCCTACCTGATGAACCGCCTGGCAGGA
CAGAACCATGGCTTCCGTCTGGGCTCCACGGTGAGGTCTGAAACCAAGGGCATCTGGATG
TGGTGTGTACCTCACCCCTCCAAACGCAGGCACACCCTGGTCCTTCTGGACACCGAGGGC
CTGGGCGATGTGGAAAAGGGTGACCCTAAAAATGACTCGTGGATCTTTGCACTGGCTGTG
CTCCTGAGCAGTACCTTTGTCTACAACAGCTTGTCCACCATCAACCACCAGGCTCTGGAG
CAGCTACACTATGTGACTGAACTAACAGAGCTAATCAGGGCAAAATCCTCCTCCAGATCT
GATGAGGTA~~~~~~GAGGATTCCACTGAGTTTGTGAGTTTCTTTCCAGACTTTGTTTGG
GCTGTTCGTGATTTCAGCCTGGAGCTGAAG~~~TTAGGTGAACGCCCTATCACCGAAGAT
GAGTACCTGGAGAATGCCTTGAAGTTGATTCCAGGTAGGAATTCCAAAATCCAAAATTCC
AACCTGGCTAGAGAGTGTATCAGGCATTTCTTCCCAAAACGGAAGTGCTTTGTCTTTGAC
CGGCCAACAAATAAAAAAACTCTCTTAGCCCATATTGAAGAGCTGCCAGAAGAGCAGCTG
AATTGTCATTTCCAGATGCAAGCAAAAAACTTCTGTTCCTATATCTTCACCCACTCAAAG
ACCAAGACTCTGAGACAAGGCATCATTGTCACCGGGGACCGGCTGGGGACTCTGGTGGAG
ACCTATGTGGGTGCCATCAACAGTGGAGTGGTACCTTGTTTAGAGAACGCAGTAACAACT
CTGGCCCAACGTGAGAACTCAGCAGCTGTGCAGAAGGCAGCTGACCACTACAGCGAG~~~
~~~~~~CAGATGGCCCAGCATGTG~~~~~~AGGCTCCCGACAGACACACTCCAGGAGCTG
CTGGACGTGCACGCGGCCTGTGAGAGGGAAGCCATTGCACTCTTCATGGAGCACTCCTTC
AAGGACGACAAGAGGGAGTTCCACAAACAGCTCGTGTGCACCATAGAGAAAAAGAAGGAA
GACTTTATGCTGCAGAATGAAGAGGAATCTGTGAAATACTGCCAGACTGAGCTTAACCAA
CTTTCAAAGCCCCTGATGGAAAGT~~~ATTTTAAGAGGAACTTTCTCTGTTCCTGGAGGA
CACAGTCTCTACTTAGAAGCAAAGAAAAAAGTTGAACAGGGCTATGAGCAA~~~~~~GTG
CCCAGGAAAGGAGTTAAGGCAACTGAGGTCCTCAAGAGCTTCCTGCAATTACAGATGGCA
ATAGAGAAATCCATCCTGCAGTCAGACAGAGCACTCACAGATGGAGAGAAGGCCATAGCA
GTGGAGCGGGCCAAGATGGAGGCAGCTGAGAAGGAAAAGGAGCTGCTGAAACAGAAACAG
GAGGAGCAGCAACAAAAGATGGAGGCTCAAGAGAGGAGCTTCAAGAAAAACATGGAGCAA
TTAAAAGAGAAGATGGACAGAGAAAGAGAAAACCTTCTGAGAGAGCAGGAAATGATGTTT
GAGCATAAACTGAAGGTCCAAGAAGAACTGCTTAGAGAAGGATTTGAAAAGAAATCTGAG
AAATTAAGTGAAGAGATAAATCGGCTA
>Loxodonta_africana_GBP4_XM_010591315.2           
ATGGCATTTAAAACCATCATGGAGGCCCCCATTTGTCTAATAGAAAACCAGAACGAACAG
CTGATGGTGAATCCAAACGCACTGAAGATTCTCGACAAGATTTCTCAGCCTGTGTTGGTG
GTGGCCATTGTAGGCCTATATCGTACAGGCAAATCTTACCTAATGAACCGCCTGGCAGGA
CAGAGCCATGGCTTCCAAGTGGGCCCCACAGTGGAGTCTGTAACGAAAGGCATCTGGATG
TTGTGTATACCTCACCCCTCCAAGCCCAATCACACCCTGGTCCTTCTGGATATTGAAGGG
CTGGGCAACGTGAAAAAGGCAGACCCTAAGAATGACTCGTGGATCTTTGCACTGGCCGTG
CTCTTGAGCAGCACCTTTGTCTACAACAGCATGAAGACCATCGACAACCAGGCCTTGGAG
CAACTGCACTATGTGACTGAACTAACAGAGCTAATCAGAGCAAAATCCTCCTCCAGATCT
GATGAAGTA~~~~~~GAGGATTCCACTGAGTTTGTGAGTTTCTTTCCAGATTTTGTGTGG
GTTGTACGGGATTTCACCCTGGAGTTGGAG~~~ATAGACGGAAGCCCCATCACTGAAGAT
GAGTACCTGGAGGATGCCTTGAAGCTGATTCCAGGCAGGAATCCCAAAATCCAAAATTCC
AACCTGTCTAGAGAGTATATAAGGCATTTCTTCCCCAAAAGGAAGTGCTTTGTCTTTCAC
CAGCCTACAAGTGACCATAATCTCTTACGCCAGATTGGAGGAGTGCCAGAAGAAAAGCTG
GATTTTAATTTCCAGGTGAAATTAAAAGAATTCTGTTCCTATATCTTGGACCATGCAGAG
ACCAAGACCCTGAGAGAGGGAATCGTCATTACTGGCAATCGGCTGGGGACTCTGGTGGAG
ACCTATGTGGATGCGATCAACAGTGGAGCAGTGCCTTGTTTAGAGAACGCAGTGACAACT
CTGGCTCAACGTGAGAACTCAGCAGCCGTGCAGAAGGCAGCTGACCACTACAGCAAG~~~
~~~~~~CAGATGGCCCAGCGCTTG~~~~~~AGGCTCCCCACAGACACACTCCAGGAACTG
CTAGATATGCATGCGACCTGTGAGAGGGAAGCCATTGCACTCTTCATGGAGCACTCCTTC
AAGGATGACAAGAGGGAATTCCAGAAGAATCTCGTGGAAACCATAAAGAAAAAGAAGGAG
GATTTCACAATGCAGAATGAAGAGGCATCTGACAAATACTGCCAGGCTGTTCTTAAGCAG
CTTTCTGAGCCCCTGATAGAAAGT~~~ATTTCAAGAAGAACTTTTTCTGTTCCTGGAGGA
TACAGTCTCTACTTAGAAGTAAAGAAGAAGATTGAGCAGGACTATGCCCAA~~~~~~GTG
CCCAGGAAAGGAGTTAAGGCAAATGAGATTCTCCTGAGCTTCCTGCAGCGTCAAGTGCCA
ATAGAGGAATCCATATTGCAGTCAGATAGAGCCGTCTCTGATGCAGAGAAGGCCAAAGCA
GTGTTGAAGGCGAGGATAGAGGAAGCTGAGAAGAATCAGGAGATGCTAAAAGGTGAATAT
CAGAATCAGCAG~~~~~~ATAAAGGACCTACAGAGGAGCTTTGAGGAAAACATGAAGCAA
TTAGAAAGGAAAACACAGAGGGAAACAGAAAGCTCTCTGAAAATGCTGAAAAAGATGTTG
GAGCATAAGCTGAAGTTGCACGGAGAGCTGCTGGATGAAGGATGTACAAAGCAACCTGAG
ATGTTAAACGAACAGATAAATGAACTA
>Loxodonta_africana_GBP5_XM_023549391.1           
~~~~~~~~~~~~~~~~~~~~~~~~~~~~~~~~~~~~~~~~~~~~~~~~~~~~~~~~~~~~
~~~~~~~~~~~~~~~~~~~~~~~~~~~~~~~~~~~~~~~~~~~~~~~~~~~~~~~~~~~~
~~~~~~~~~~~~~~~~~~~~~~~~~~~~~~~~~~~~~~~~~~~~~~~~~~~~~~~~~~~~
~~~~~~~~~~~~~~~~~~~~~~~~~~~~~~~~~~~~~~~~~~~~~~~~~~~~~~~~~~~~
~~~~~~~~~~~~~~~~~~~~~~~~~~~~~~~~~~~~~~~~~~~~~~~~~~~~~~~~~~~~
~~~~~~~~~~~~~~~~~~~~~~~~~~~~~~~~~~~~~~~~~~~~~~~~~~~~~~~~~ATG
CTACTGAGCAGCATCTTTGTATACAATACCATGAACAAAATCGACCAGGAAGCTATCAAC
CTACTGCACAAAGTGACAGAACTGACAAATCTGCTCAGGGAAAGATCCTCATCTGATCTT
GACGAGGTT~~~~~~GCAGATTCAGCTGACTTTGTGAGCTCCTTCCCCGACTTAGTGTGG
ACTCTGAGAGATTTCTTCCTTGAGCTGGAA~~~ATCGATGAGCAAGTCATCACAGCAGAT
GAATACCTAGAGAATTCACTAAGACCGAAGCAAGGCACTGATCAAACAGTTCAGAATTTC
AACTTGCCCCGCCTATGTATACAAAAGTTCTTTCCAATGAAGAAATGCTTTATCTTTGAG
TTGCCTAGTCATCGGAAGAAGCTTGCCCAA~~~CTTGAGACTCTACGTGATGATGAACTG
GATCCTGAATTTGTGCAACAAGTTGCAGAATTCTGTTCCTACATCTTTAGCCATTCTAAA
ATAAAGGCTCTCCCAGGAGACATCAAGGTCAATGGACCTCGTCTAGAGAGTCTGATGTTG
ACCTACGTCAATGCCATCAACAGTGGTGATCTGCCCTGCATGGAGAACGCAGTCCTGGCC
TTGGCCCAGATCGAGAACTCAGCTGCAGTGCAAAAGGCCATTGCCCACTATGATCAG~~~
~~~~~~CAGATGGGCCAGAAGGTG~~~~~~CAGCTGCCCACAGAAACACTCCAGGAGCTG
CTGGACCTTCACAGGGCCACTGAGAGAGAGGCCATCGAGGTCTTCATGAAGAGCTCCTTC
AAGGATGTGGACCGAAAGTTCCAGAAGGATTTGGTGACCCAGCTAGAAGCAAAACAGGAA
GACTTTTGTAAGCAGAATCTGCAAGCATCATCGGATCGTTGCTCAGCTTTACTTCAGGGT
ATTTTCGGTCCTCTAGAAGAAGAA~~~GTGAATCAAGGGATTTATTCTAAACCCGGGGGG
TATCGTCTCTACATTCAGAAGATGGAAAGCCTGAAGAAAAATTACTATCAG~~~~~~GAG
CCCAGGAAGGGAATACAGGCTGAGGAAACTCTGCAGAAGTATTTAATGTCCAAGGAGTCT
GTGAGTGATGCAATTCTACAGACAGACCTGATTCTCACAGCAAAGGAAAAGGAGTTGGAA
GAGGCACGCATGAAAGCAGAGGCTGCACAGGCTGAAGCACAAAAGTTGGAGGAGATTCGA
AGGCAGAATCAGCTAATGATGGAGCAAAGGGAGAGACTCCATCAGGAGCAAGTGAGACAG
ATGGAGAGGGACAGAGCAAACTGGCTGGCAGAGCAACAGAGGGCCCAGGAGCGTAAAATC
CAGGAAGAA~~~~~~~~~~~~~~~~~~GCCAAAAGGCTCGAAGAAAGATTAAAAGCTGAA
AACAGAAGGCTTCAAAAAACATTACGG
>Loxodonta_africana_GBP6_XM_023558444.1           
ATGGCATCTGGACCCACCATGATGGCCCCCATTTGTCTGGTGGAAAACCAGAACCAGAAG
CTGAAAGTGAACCAGGAAGCTGTAGAGATTCTTGACAAGATATCCCAGCCGGTGGTGGTG
GTGGCCATTGCAGGGATGTATCGTACAGGAAAATCCTACCTGATGAACTGCCTGGCAGGA
CAGAAAAATGGCTTCCCTCTGGGCTCCACAGTGCAGTCTGAAACCAAGGGCATCTGGATG
TGGTGTACGCCCCACCCCTCCAAGCCCGGCCACACCCTGGTCCTTCTGGACACTGAGGGT
TTGGGCGATGTGGAAAAGGGAGACACTAAGAATGACTCCTGGATCTTTGCACTGGCTGTG
CTTCTGAGCAGCACCTTTGTCTACAACAGCATGGGCACCATCAATCACCAGGCCCTGGAG
CAGCTGCATTATGTGACAGAGCTCACAGAACTAATCAGGGCAAAGTCCTCGTCAAGACCT
TATGAAGTA~~~~~~GAAGATTCCATAGAGTTTGTGGGTTTCTTTCCAGACTTTATCTGG
ATTGTACGTGATTTCACTCTGGAATTGAAG~~~TTACATGGTCACCCTATTACAGAAGAT
GAGTATTTGGAGAATGCCGTGAAGCTGATTCCAGGCAAAAATCTCAAAGCCCAAATATCC
AATCTGCCCAGGGAGTGCATCAGGAATTTCTTTCCAAAAAGGAAGTGTTTTGTCTTTGAC
CGACCAACAAGTGACAAAAAACTCCTAGCCCATATTGAGGATGTGCCAGAAGGTGAACTG
GATCCTAATTTCCGAGAGCAAACAAAAAATTTCTGTTCTTACATCTTCACCAATGCAAAG
ACCAAGACCCTCAGAGAGGGAATCATAGTCAACGGGAATCGCCTGGGGACTCTGGTGGTG
ACCTATGTGGATGCCATCAACAGTGGATCAGTGCCTTGTTTAGAGAACGCAGTGACAACT
TTGGCCCAACTTGAGAACACAGCAGCTGTGCAGAAGGCAGTCGACCACTACAGCAAG~~~
~~~~~~CAGATGGCTCAGAGTGTG~~~~~~AAGCTCCCCACAGACACTGTCCAGGAGCTT
CTGGATGCTCACACGGCCTCTGAGAAGGAAGCCATTGCAGTCTTCATGGAGCACTGCTTC
AGGGATGAAAATCAAGAGTTCCAGAAGATGTTTGTGGAAATCATAAAGAATAAAAAGGAG
GATTTCTTGCTGCAGAATGAAGAGGCCTCTGTTAAATACTGTTGGGATAAACTGAATCAT
CTTTCAAAGGCCCTGATGGAAAAT~~~ATTTCAGCTGGAATTTTCTTTGTCCCTGGAGGG
TTCAAGCTCTACACAGAAATAAAGGAAAAGATTGAACAGGACTATTCTCAA~~~~~~GTG
CCCAGGAAAGGAGTAAAGGCAAACGAGGTCCTCCAGAGCTTCCTGCAGTCTCAGGCACCA
ATAGAAAATTCCATTCTGCAGTCAGACAAAGCTCTCACAAATGCAGAGAAGGCCATAGCA
GTGGAGCGAGCCAAGAAGGAGGCAGCTGAGAAGGAACTCGAACTTCTAAGACAGAAACAG
TTGGAGCAGCAGCAGCAGCAGGAGGCTCAAGAGAGGAGTTTAGAGGAAAACAAGTGCCAA
CTGAAAGAGAAACTGGAGAAGGAAAGAGATAACTATGTTAGAGAGATGCAAAGGATAATG
GAGCATAAGCTGAAGGTAAGTCTGGCTGCGACCTTGTTAGTGCCTGAAGATCATTGCACT
GGTGCCCCAGGAAGGGGTGGGTCAAGG
>Macaca_mulatta_GBP1_XM_001085311.4               
ATGGCATCAGAGATCCACATGACAGGCCCAATGTGCCTCATTGAGAACACTAATGGGCGA
CTGATGGCGAATCCAGAAGCTCTGAAGATCCTGTCTGCCATTACACAGCCTGTGGTGGTG
GTGGCGATTGTGGGCCTCTATCGCACAGGGAAATCCTACCTGATGAACAAGCTGGCTGGA
AAGAAAAAGGGCTTCTCTCTGGGCTCCACAGTGCAGTCTCACACTAAAGGAATCTGGATG
TGGTGTGTGCCCCATCCCAAGAAGCCAGGCCACGTCCTAGTTCTGCTGGACACCGAGGGT
CTGGGAGATGTAGAGAAGGGTGACAACCAGAATGACTCCTGGATCTTCGCCCTGGCCATC
CTCCTGAGCAGCACCTTCGTGTACAATAGCATGGGAACCATCAACCAGCAGGCCATGGAC
CAACTGCACTATGTGACAGAGCTGACACATCGAATCCGATCAAAATCCTCACCTGATGAG
AATGAGAAT~~~~~~GAGGATTCAGCTGACTTTGTGAGCTTCTTCCCAGACTTTGTGTGG
ACACTGAGAGATTTCTCCCTGGACTTAGAA~~~GCAGATGGACAACCCATCACAGCAGAT
GAGTACCTGACATACTCCCTGAAGCTGAAGCAAGGTACCAGTGAAAAAGATAAAAATTTT
AATCTGCCCCGACTCTGTATCCGGAAGTTCTTCCCAAAGAAGAAATGCTTTGTCTTTGAT
CGCCCCGTTCACCGCAAGAAGCTTGCCCAG~~~CTTGAGAAACTACATGATGAAGAGCTG
GACCCCGAATTTGTGCAACAAGTAGCAGACTTCTGTTCCTACATCTTTAGCAATTCCAAA
ACTAAAACTCTTTCAGGAGGCATCAAGGTCAACGGGCCTCGTCTAGAGAGCCTGGTGCTG
ACCTATGTCAATGCCATCAGCAGTGGCGATCTGCCCTGCATGGAGAACGCAGTCCTGGCC
TTGGCCCAGATAGAGAACTCAGCTGCAGTGCAAAAGGCTGTTGCCCACTACGAACAG~~~
~~~~~~CAGATGGGCCAGAAGGTG~~~~~~CAGCTGCCCACGGAAACCCTCCAGGAGCTG
CTGGACCTGCACAGGGACAGTGAGAGAGAGGCCATTGAAGTCTTCATCAGGAGTTCCTTC
AAAGATGTGGACCATCTATTTCAAAAAGAGTTAGCGGCCCAGCTAGAAAAAAAGCGGGAT
GACTTTTGTAAACAGAATCAGGAAGCATCATCAGGTCGTTGCTCAGCTTTACTTCAGGAC
ATTTTCAGTCCTCTAGAAGAAGAA~~~GTGAAGATGGGAATTTATTCAAAACCAGGGGGC
TATCGTCTCTTTATTCAGAAGCTACAAGACCTGAAGAAAAAGTACCATGAG~~~~~~GAA
CCAAGGAAGGGGATACAGGCTGAAGAGATTCTGCAGACATACTTGAAATCCAAGGAGTCT
ATGACTGATGCAATTCTACAGACAGACCAGACTCTCACAGAAAAGGAAAAGGAGATTGAA
GTGGAACGTGTAAAAGCTGAGTCTGCACAGGCTTCAACAAAAATGTTGCAGGAAATGCAA
AGAAAGAATGAGCAGATGATGGAACAGAAGGAGAGGAGTTATCAGGAACACTTGAAACAA
CTGACTGAGAAGATGGAGAGGGACAGGGCCCAGTTGCTGAAAGAGCAAGAGAGGACCCTC
GCTCTTAAACTTCAGGAACAGGAGCGACTGCTAAAAGAGGGATTTCAAACAGAAAGCAGA
AAAATGCAAAATGAGATACAGGATCTC
>Macaca_mulatta_GBP2_XM_001085895.4               
ATGGCTCCAGAGATCAATTTGCCGGGCCCAGTGAGCCTCATTGATAACACTAAAGGGCAG
CTGGTGGTGAATCCAGAAGCTCTGAAGATCCTATCTGCAATTACGCAGCCTGTGGTGGTG
GTGGCAATTGTGGGCCTCTATCGCACAGGAAAATCCTACCTGATGAACAAGCTGGCTGGG
AAGAAAAACGGCTTCTCTCTGGGCTCCACAGTGAGGTCTCACACCAAGGGAATCTGGATG
TGGTGTGTGCCTCATCCCAAGAAGCCAGAACACACCCTAGTTCTGCTCGACACTGAGGGC
CTGGGAGATATAGAGAAGGGTGACAATGAGAATGACTCCTGGATCTTCGCCCTGGCTGTC
CTCCTGAGCAGCACCTTCGTGTACAATAGCATGGGAACCATCAACCAGCAGGCCATGGAC
CAACTGCACTATGTGACAGAGCTGACAGATCGAATCAAGGCAAACTCCTCACCTGGTAAC
AATTCTGTA~~~~~~GAAGACTCAGCTGACTTTGTGAGTTTTTTTCCAGCATTTGTGTGG
ACTCTCAGAGATTTCACCTTGGAACTGGAA~~~GTAGATGGAGAACCCATCACTGCCGAT
GACTACCTGGAGCTTTCACTAAAGCTAAGACAAGGTACTGATAAAAAAAGTAAAAGCTTT
AATGATCCTCGGTTGTGCATCCGAAAGTTCTTCCCCAACAGGAAGTGCTTCATCTTCGAT
TGGCCCGCTCAGAAGAAGTACCTTGCTCGC~~~CTGGAGCAGCTAAAGGAGGAAGAGCTG
AACCCTGATTTCATAGAACAAGTTGCAGAATTTTGTTCCTACATCCTCAGCCATTCCAAT
GTCAAGACTCTTTCAGGTGGCATTCCAGTCAATGGGCCTCGTCTAGAGAGCCTGGTGCTG
ACCTATGTCAATGCCATCAGCAGTGGGGATCTGCCCTGCATGGAGAACGCAGTCCTGGCC
TTGGCCCAGATAGAGAACTCAGCCGCAGTGGAAAAGGCTATTGCACACTATGAACAA~~~
~~~~~~CAGATGGGCCAGAAGGTG~~~~~~CAGCTGCCCACGGAAACCCTCCAGGAGCTG
CTGGACCTGCACAGGGACAGTGAGAGAGAGGCCATTGAAGTCTTCATGAAGAACTCTTTC
AAGGATGTGGACCAAACATTCCAGAGGAAATTAGGGGCCCAGTTGGAAGCAAGGCAAGAT
GACTTTTGTAAGCAGAATTCCAAAGCATCATCAGATTGTTGCATGGCTTTACTTCAGGAT
ATATTTGGCCCTTTAGAAGAAGAT~~~GTCAAGCAGGGAACATTTTCTAAACCAGGAGGT
TACCGTCTCTTTATTCAGAAGCAGCAGGAGCTGAAGAAGAAGTACTACCAG~~~~~~GTG
CCAAGGAAGGGGATACAGGCCGAAGAGGTGCTGAAAAAATACTTGGAGTCCAAGGAGGAT
GTGGCTGACGCACTTCTACAGACGGACCAGTCACTCTCAGAAAAGGAAAAAGCGATTGAA
GTGGAACGTATAAAGGCTGAATCTGCAGAAGCTGCAAAGAAAATGTTGGAGGAAATACAA
AAGAAGAATGAGCAGATGATGGAACAGAAAGAGAAGAGTTATCAGGAACATGTGAAACAA
TTGACTGAGAAGATGGAGAGGGACAGGGCCCAGTTAATGGCAGAGCAAGAGAAGACCCTC
GCTCTTAAACTTCAGGAACAGGAACGCCTTCTCAAGGAGGGATTCAAGAATGAGAGCCAG
AGGCTTCAGAAAGAGATACGGGATATC
>Macaca_mulatta_GBP3_XM_001083783.4               
ATGGCTCCAGAGATCCACATGTCAGGCCCAGTGTGCCTCATTGAGAACACTAATGGGGAA
CTGGTGGCGAATCCAGAAGCTCTGAAGATCCTGTCTGCCATTACACAGCCTGTGGTGGTG
GTGGCAATTGTGGGCCTCTACCGCACAGGCAAATCCTACCTGATGAACAAGCTGGCTGGG
AAGAATATCGGCTTCTCTCTGGGCTCCACAGTGGAATCTCACACCAAAGGAATCTGGATG
TGGTGTGTGCCTCACCCCAAGAAGCCAGAACACACCCTAGTCCTGCTTGACACTGAGGGC
CTGGGAGATGTAAAGAAGGGTGACAACCAGAATGACTCCTGGATCTTCGCCCTGGCCATC
CTCCTGAGCAGCACCTTCGTGTACAATAGCATGGGAACCATCAACCAGCAGGCCATGGAC
CAACTGCACTATGTGACAGAGCTGACACATCGAATCCGATCAAAATCCTCACCTGATGAG
AATGAGAAT~~~~~~GAGGATTCAGCTGACTTTGTGAGCTTCTTCCCAGACTTTGTGTGG
ACACTGAGAGATTTCTCCCTGGACTTAGAA~~~GCAGATGGACAACCCATCACAGCAGAT
GAGTACCTGGAGTATTCCCTGAAGCTAACACAAGGTACCAGTGAAAAAGATAAAAATTTT
AATCAGCCCCGACTCTGTATCCGGAAGTTCTTCCCAAAGAAGAAATGCTTTGTCTTTGAT
CACCCCGTTCACTGCAAGAAGCTTGCCCAG~~~CTCGAGAAACTACATGATGAAGAGCTG
GACCCCGAATTTGTGCAACAAGTAGCAGACTTTTGTTCCTACATCTTTAGCAATTCCAAA
ACTAAAACTCTTTCAGGAGGCATCAAGGTCAATGGGCCTCGTCTAGAAAGCCTGGTGCTG
ACCTATATTGATGCTATCAGCAGTGGGGATCTGCCCTGCATGGAGAACGCAATCCTGGCC
TTGGCCCAGATAGAGAACTCAGTTGCAGTGCAAAAAGCCATTGCTCACTACGACCAG~~~
~~~~~~CAGATGGGCCAGAAGGTG~~~~~~CAGCTGCCCACGGAAACCCTCCAGGAGCTG
CTAGACATGCACAGAGTCAGTGAGAGGGAGGCCACTGAAGTATTTATGAAGAACTCTTTC
AAGGATGTGGACCATCTGTTTCAAAAGAAATTAGCGGTCCAGCTAGTAAAAAAGCGGGAT
GACTTTTGTAAACAGAATCAGGAAGCATCATCAGATCGTTGCTCAGCTTTACTTCAGGAC
ATTTTCAGCCCTCTAGAAGAGGAA~~~GTGAAGATGGGAATTTATTCGAAACCAGGGGGC
TATCGTCTCTTTATTCAGAAGCTACAAGACCTGAAGAAAAAGTACCATGAG~~~~~~GAA
CCAAGGAAGGGGATACAGGCTGAAGAGATTCTGCAGACATACTTGAAATCCAAGGAGTCT
GTGACTGATGCAATTCTACAGACAGACAAGATTCTCACAAAAAAGGAAAAGGAGATTGAA
GTGGAACATGCAAAAGCTGAATCTGCACAGGCTTCAGCAAAAATGGTGGAGGAAATGCAA
ATAAAGTATCAGCAGATGATGGAAGAGAAAGAGAAGAGTTATCAGGAACATGTGAAACAA
TTGACTGAGAAGATAGAGAGGGAGAGGGCCCAGTTGCTGGAAGAGCAAGAGAGGACCCTC
ACTAGTAAACTTCAGGAACAGGCCCGACTACTGAAGGAGAGATGCCAAGGTGAAAGTACC
CAACTTCAAAATGAGATACAAAAGCTA
>Macaca_mulatta_GBP6_XM_015144533.2               
ATGGAATCTGGACCCAAAATGTTGGCCCCCATTTGCCTGGTGGAAAACAACAATGACAAG
CTGTTGGTGAACCAGGAAGCTATACAGATTCTTGACAAGATTTCTCAGCCAGTGGTGGTG
GTAGCCATTGTTGGACTGTACCGTACAGGCAAATCCTACTTGATGAACCGTCTGGCAGGA
GAGAATCATGGCTTCCCTCTGGGCTCCACGGTGCAGTCTGAAACCAAGGGCATCTGGATG
TGGTGCGTGCCCCACCCCTCCAAGCCAAACCACACCCTGGTCCTTCTGGACACCGAGGGT
CTGGGCGATGTGGAAAAGGGTGACCCTAAGAATGACTCCTGGATCTTTGCCCTGGCTGTG
CTCCTGTGCAGCACCTTCGTCTACAACAGCATGAGCACCATCAACCACCAGGCCCTGGAG
CAGCTGCATTATGTGACGGAGCTCACAGAACTCATTAAGGCAAAGTCCAACCCAAGGCCT
GATGGAGTA~~~~~~GAAGATTCCACAGAGTTCGTGAGTTTCTTCCCAGACTTTATTTGG
ACTGTACGGGATTTCACTCTGGAGCTGAAG~~~TTGAATGGTGACCCTATCACAGAAGAT
GAGTACCTGGAGAATGCCTTGAAGCTGATTCAAGGCAAGAATCCCAAAGTTCAAGCATCC
AATTTGCCCAGGGAGTGCATCAGGCATTTCTTTCCAAAACGGAAGTGTTTTGTCTTTGAC
CGGCCAACACATGACAAAGACCTTCTAGCCAATATCGAGAAGGTGGCAGAAAAGCAACTG
GATCCCACATTCCAGGAACAAACAAACATTTTCCGTTCTTACATCTTCACGCATGCAAGA
ACCAAGACCCTCAGGGAGGGAATCACAGTCACTGGGAATCGTCTAGGAACTCTGGCAGTG
ACTTACGTAGATGCCATCAACAGTGGAGCGGTGCCTTGTCTGGAGAATGCAGTGATAACT
CTGGCCCAGCGTGAGAACTCAGCTGCCATGCAGAGGGCAGCCAACTACTACAGCCAG~~~
~~~~~~CAGATGGCCCAGCGAGTG~~~~~~AAGCTCCCCACAGACACGCTCCAGGAGCTG
CTGGACGTGCATGCGGCCTGTGAGAGGGAAGCCATTGCAGTCTTCATGGAGCACTCCTTC
AAGGATGAAAACCAGGAATTCCAGAAGAAGCTCGTGGAAATCACAATGAATAAGAAGGGG
GAGTTCTTACTGCAGAATGAAGAGTCCTCTGTTCAGTACTGCCAGGCTAAACTCAATGAG
CTCTCAAAGGGCCTAATGGAAAGT~~~ATCTCAGCAGGAAGTTTCTCTGTTCCTGGAGGG
CACAAGCTCTACATGGAAACAAAGGAAAAGATTGAACAGGACTATTGGCAA~~~~~~GTC
CCCAGGAAAGGAGTAAAGGCAAAAGAGGTCTTCCAGAGGTTCCTGGAGTCACAGGTGGTG
ATAGAGAAATCCATCTTGCAGTCGGATAAAGCCCTCACTGATAGAGAGAAGGCAGTAGCA
GTGGATCGGGCCAAGAAGGAGGCAGCTGAGAAGGAACAGGAACTTTTAAAACAGAAATTA
CAGGAGCAGCAGCAACAGATGGAGGCTCAAGAGAAGAGTCTCAAGGAAAACATAGCCCAG
CTGAAGGAGAAGCTGCAGATGGAGAGAGAACACCTCCTGAGAGAGCAGAATATGATGCTG
GAGCACAAGCTGAAGGTCCAGAAAGATTTGCTTGATGAAGGATTTAAGAAGAAATGTGAG
GAGATGAATGCAGAGATAAATCAACTA
>Macaca_mulatta_GBP6_XM_015144556.2               
ATGGAATCTGGACCCAAAATGTTGGCCCCCATTTGCCTGGTGGAAAACAACAATGACAAG
CTGTTGGTGAACCAGCAAGCTATACAGATTCTTGAAAAGATTTCTCAGCCAGTGGTGGTG
GTGGCCATTGTAGGACTGTACCGTACAGGGAAATCCTATTTGATGAACCATCTGGCAGGA
CAGAATCATGGCTTCCCTCTGGGCTCCACGGTGCAGTCTGAAACCAAGGGTATCTGGATG
TGGTGCGTGCCCCACCCCTCCAAGCCAAACCACACCCTGGTCCTTCTGGACACCGAGGGT
CTGGGCGATGTGGAAAAGGGTGACCCTAAGAATGACTCCTGGATCTTTGCCCTGGCTGTG
CTCCTGTGCAGCACCTTCGTCTACAACAGCATGAGCACCATCAACCACCAGGCCCTGGAG
CAGCTGCATTATGTGACGGAGCTCACAGAACTCATTAAGGCAAAGTCCAACCCAAGGCCT
GATGGAGTA~~~~~~GAAGATTCCACAGAGTTCGTGAGTTTCTTTCCAGACTTTATTTGG
ACTGTACGGGATTTCACTCTGGAGCTGAAG~~~TTGAATGGTGACCCTATCACAGAAGAT
GAGTACCTGGAGAACGCCTTGAAGCTGATTCAAGGTAAGAATCCCAAAGTTCAAACATCC
AATTTGCCCAGGGAGTGCATCAGGCATTTCTTTCCAAAACGGAAGTGTTTTGTCTTTGAC
CGGCCAACACATGACAAAGACCTTCTAGCCAATATCGAGAAGGTGGCAGAAAAGCAACTG
GATCCCAAATTCCAGGAACAAACAAACATTTTCTGTTCTTACATCTTCACCCATGCAAGA
ACCAAGACCCTCAGGGAGGGAATCACAGTCACTGGGAATCGTTTGGGAACTCTGGCAGTG
ACTTACGTAGATGCCATCAACAGTGGAGCGGTGCCTTGTCTGGAGAATGCAGTGATAACT
CTGGCCCAGCGTGAGAACTCAGCTGCCATGCAGAGGGCAGCCGACCACTACAGCCAG~~~
~~~~~~CAGATGGCCCAGCGAGTG~~~~~~AAGCTCCCCACAGACACGCTCCAGGACCTG
CTGGACGTGCATGCGGCCTGTGAGAGGGAAGCCATTGCAGTCTTCATGGAGCACTCCTTC
AAGGATGAAAACCAGGAATTCCAGAAGAAGCTTGTGGAAATCACAATGAATAAGAAGGGG
GAGTTTTTGCTGCAGAATGAAGAGTCCTCTGTTCAGTACTGCCAGGCTAAACTCAATGAG
CTCTCAAAGGGCCTAATGGAAAGT~~~ATCTCAGCAGGAAGTTTCTCTGTTCCTGGAGGG
CACAAGCTCTACATGGAAACAAAGGAAAAGATTGAACAGGACTATTGGCAA~~~~~~GTC
CCCAGGAAAGGAGTAAAGGCAAAAGAGGTCTTCCAGAGGTTCCTGGAGTCACAGGTGGTG
ATAGAGAAATCCATCTTGCAGTCAGATAAAGCCCTCACTGATAGAGAGAAGGCAGTAGCA
GTGGATCAGGCCAAGAAGGAGGCAGCTGAGAAGGAACAGGAACTTTTAAAACAGAAATTA
CAGGAGCAGCAGCAACAGATGGAGGCTCAAGAGAAGAGTCTCAAGGAAAACATAGCCCAG
CTGAAGGAGAAGCTGCAGATGGAGAGAGAACACCTCCTGAGAGAGCAGAATATGATGCTG
GAGCACAAGCTGAAGGTCCAAAAAGATTTGCTTGATGAAGGATTTAAGAAGAAATCTGAG
GAGATGAATGCAGAGATAAATCAATTA
>Macaca_mulatta_GBP7_XM_015144520.2               
ATGGCATCAGAGATCCACATGCCAGGCCCAGTATGCCTCATTGAAAACACTAAAGGGCAT
CTGGTGGTAAATCCAGAAGCTCTGGAGATTCTGTCTGCCATTACACAGCCTGTAGCAGTG
GTGGCAATTGTGGGCCTCTACCGCACAGGCAAATCCTACCTGATGAACAAGCTGGCTGGG
AAGAACAAAGGCTTCCCTCTGGGCTGCACAGTGAAGTCTGAAACCAAAGGCATCTGGATG
TGGTGTGTGCCCCACCCCTCTAAGTCAAACCACACCCTGGTCCTTCTGGACACGGAGGGC
CTGGGTGATATGGAAAAGAGTGACCCTAAGAATGACTCTTGGATCTTTGCCCTAGCTGTG
CTTCTAAGCAGCAGCTTTATCTACAACAGCATGAACACCATCAACCACCAGGCCCTGGAG
CAGCTGCACTATGTGACTGAACTAACAGAGCTAATCAGGGCAAAATCCTGCCCCAAGCCT
GATGAAGTT~~~~~~GAGGACTCCAGCGAGTTTGTGAGTTTCTTTCCAGACTTTATTTGG
ACTGTTCGGGATTTTACGCTGGAGCTGAAT~~~TTAGATGGACACCCCATCACAGAAGAT
GAATACCTGGAGAATGCCTTGAAGCTGATTCCAGGGAAGAATCCCCAAATCCAAAATTCT
AACAAGCCCAGGGAGTGGATCAGGCATTTCTTTCCAAAACGGAAGTGCTTTGTCTTTGAC
CGGCCAACAAATGACAAAAATCTCTTACTCCATGTTGAAGAAGTACCCGAAGACCAACTG
GATAGTAATTTTCAGGTGCAATCAGAAAACTTCTGTTCTTATATCCTCACCCATGCAAAG
ACCAAGACCCTGAGGGAGGGAATCCTTGTCACTGGAAACCGGCTGGGGATGCTGGTGGAG
ACCTACCTGGATGCCATCAACAGTGGAGCGGTTCCTTGTCTGGAGAATGCAATGGAAGCT
CTGGCCCAGCGTGAGAACTCAGCGGCCGTGCAGAGGGCAGCTGACCACTACAGCCAG~~~
~~~~~~CGGATGGCCCAGCAAGTG~~~~~~AAATTCCCCACAGACACGCTCCAGGACCTG
CTGGACGTGCACACGGCCTGTGAGAGGGAAGCCATTGCAGTCTTCATGGAGCACTCCTTC
AAGGATAAAAACCAGGAATTTCAGAAGAAGCTTGTGGACACCATGGAGAAAAAGAAGAAA
GACTTTGTGCTGCAGAATGAAGAGGCATCTGCCAAATATTGCCAGGCTGAGCTTAAGCAG
CTTTCAGAGCTCTTGATGGAAAGT~~~ATTTCAAGAGGAACTTTCTTTGTTCCTGGAGGG
CACAATATCTACTTAGAAGCAAAAAAGAAGATTGAACAGGACTATACACTA~~~~~~GTG
CCCAGAAAAGGAATTAAGGCAAACGAGGTCCTCCAGAGCTTCCTGCAGTCACAGGTGGTT
ATAGAGGAATCCATCCTGCAGTCAGACAAAGCCCTCACTGCCGGAGAGAAAGCCATAGCA
GCTATGCAGGCTAAGAAGGAGGCAGCTGAGAAGGAACAGGAGCTGCTAAGACAAAAACAG
AAGGAACAGCAGCAAATGATGGAGGCTCAAGAGAGAAGCTTCCAGGAAAACATAGCCCAA
CTTAAGAAGAAGATGGAGAGGGAAAGGGAAAACTATATGAGAGAACTGAGAAAGATGCTG
AGTCATAAGCTGAAGGTCCTAGAAGAACCACTTACTGAAGGATTCAAAGAGATATTTGAG
TCGTTAAATGAAGAGATTAATCGACTG
>Gorilla_gorilla_gorilla_GBP1_XM_019026669.3      
ATGGCATCAGAGATTCACATGACAGGCCCAATGTGCCTCATTGAGAACACTAATGGGCGA
CTGATGGCAAATCCAGAAGCTCTGAAGATCCTTTCTGCCATTACGCAGCCTATGGTGGTG
GTGGCAATTGTGGGCCTCTACCGCACAGGCAAATCCTACCTGATGAACAAGCTGGCTGGA
AAGAAAAAGGGCTTCTCTCTGGGCTCCACGGTGCAGTCTCACACTAAAGGAATCTGGATG
TGGTGTGTGCCCCACCCCAAGAAGCCAGGCCACATCCTAGTTCTGCTGGACACCGAGGGT
CTGGGAGATGTAGAGAAGGGTGACAACCAGAATGACTCCTGGATCTTCGCCCTGGCCGTC
CTCCTGAGCAGCACCTTCGTGTACAATAGCATGGGAACCATCAACCAGCAGGCTATGGAC
CAACTGTACTATGTGACAGAGCTGACACATCGAATCCGATCAAAATCCTCACCTGATGAG
AATGAGAATGAGGTTGAGGATTCAGCTGACTTTGTGAGCTTCTTCCCAGACTTTGTGTGG
ACACTGAGAGATTTCTCCCTGGACTTGGAA~~~GCAGATGGACAACCCCTCACACCAGAT
GAGTATCTGACATACTCCCTGAAGCTGAAGAAAGGTACCAGTCAAAAAGATGAAACTTTT
AACCTGCCCAGACTCTGTATCCGGAAATTCTTCCCAAAGAAAAAATGCTTTGTCTTTGAT
CGGCCCGTTCACCGCAGGAAGCTTGCCCAG~~~CTCGAGAAACTACAAGATGAAGAGCTG
GACCCCGAATTTGTGCAACAAGTAGCAGACTTCTGTTCCTACATCTTTAGTAATTCCAAA
ACTAAAACTCTTTCAGGAGGCATCCAGGTCAACGGGCCTCGTCTAGAGAGCCTGGTGCTG
ACCTACGTCAATGCCATCAGCAGTGGGGATCTGCCCTGCATGGAGAACGCAGTCCTGGCC
TTGGCCCAGATAGAGAACTCAGCTGCAGTGCAAAAGGCTATTGCCCACTATGAACAG~~~
~~~~~~CAGATGGGCCAGAAGGTG~~~~~~CAGCTGCCCACAGAAAGCCTCCAGGAGCTG
CTGGACCTGCACAGGGACAGTGAGAGAGAGGCCATTAAAGTCTTCATCAGGAGTTCCTTC
AAAGATGTGGACCATCTATTTCAAAAGGAGTTAGCGGCCCAGCTAGACAAAAAGCGGGAT
GACTTTTGTAAACAGAATCAGGAAGCATCATCAGATCGTTGCTCAGGTTTACTTCAGGTC
ATTTTCAGTCCTTTAGAAGAAGAA~~~GTGAAGGCGGGAATTTATTCGAAACCAGGGGGC
TATCATCTCTTTGTTCAGAAGCTACAAGACCTGAAGAAAAAGTACTATGAG~~~~~~GAA
CCGAGGAAGGGGATACAGGCTGAAGAGATTCTGCAGACATACTTGAAATCCAAGGAGTCT
ATGACTGATGCAATTCTCCAGACAGACCAGACTCTCACAGAAAAGGAAAAGGAGATTGAA
GTGGAACGTGTGAAAGCTGAGTCTGCACAGGCTTCAGCAAAAATGTTGCAGGAAATGCAA
AGAAAGAATGAGCAGATGATGGAACAGAAGGAGAGGAGTTATCAGGAACACTTGAAACAA
CTGACTGAGAAGATGGAGAACGACAGGGTCCAGTTGCTGAAAGAGCAAGAGAGGACCCTC
GCTCTTAAACTTCAGGAACAGGAGCGACTACTAAAAGAGGGATTTCAAAAAGAAAGCAGA
ATAATGAAAAATGAGATACAGAATCTC
>Gorilla_gorilla_gorilla_GBP2_XM_019026761.3      
ATGGCTCCAGAGATCAACTTGCCGGGCCCACTGAGCCTCATTGATAACACTAAAGGGCAG
CTGGTGGTGAATCCAGAAGCTCTGAAGATCCTGTCTGCAATTACGCAGCCTGTAGTGGTG
GTGGCGATTGTGGGCCTCTATCGCACAGGCAAATCCTACCTGATGAACAAGCTGGCTGGG
AAGAAAAACGGCTTCTCTCTAGGCTCCACAGTGAAGTCTCACACCAAGGGAATCTGGATG
TGGTGTGTGCCTCATCCCAAGAAGCCAGAACACACCCTAGTTCTGCTCGACACTGAGGGC
CTGGGAGATATAGAGAAGGGTGACAATGAGAATGACTCCTGGATCTTTGCCTTGGCCATC
CTCCTGAGCAGCACCTTCGTGTACAATAGCATGGGAACCATCAACCAGCAGGCCATGGAC
CAACTTCACTATGTGACAGAGCTGACAGATCGAATCAAGGCAAACTCCTCACCTGGTAAC
AATTCTGTA~~~~~~GACGACTCAGCTGACTTTGTGAGCTTTTTTCCAGCATTTGTGTGG
ACTCTCAGAGATTTCACCCTGGAACTGGAA~~~GTAGATGGAGAACCCATCACTGCTGAT
GACTACTTGGAGCATTCGCTAAAGCTAAGAAAAGGTACTGATAAAAAAAGTAAAAGCTTT
AATGATCCTCGGTTGTGCATCCGAAAGTTCTTCCCCAAGAGGAAGTGCTTCGTCTTCGAT
TGGCCCGCTCCTAAGAAGTACCTTGCTCAC~~~CTAGAGCAGCTAAAGGAGGAAGAGCTG
AACCCTGATTTCATAGAACAAGTTGCAGAATTTTGTTCCTACATCCTCAGCCATTCCAAT
GTCAAGACTCTTTCAGGTGGCATTCCAGTCAATGGGCCTCGTCTAGAGAGCCTGGTGCTG
ACCTACGTCAATGCCATCAGCAGTGGGGATCTACCCTGCATGGAGAACGCAGTCCTGGCC
TTGGCCCAGATAGAGAACTCAGCCGCAGTGGAAAAGGCTATTGCCCACTATGAACAG~~~
~~~~~~CAGATGGGCCAGAAGGTG~~~~~~CAGCTGCCCACAGAAACCCTCCAGGAGCTG
CTGGACCTGCACAGGGACAGTGAGAGAGAGGCCATTGAAGTCTTCATGAAGAACTCTTTC
AAGGATGTGGACCAAATATTCCAGAGGAAATTAGGGGCCCAGTTGGAAGCAAGGCGAGAT
GACTTTTGTAAGCAGAATTCCAAAGCATCATCAGATTGTTGCATGGCTTTACTTCAGGAT
ATATTTGGCCCTTTAGAAGAAGAT~~~GTCAAGCAGGGAACATTTTCTAAACCAGGAGGT
TACCGTCTCTTTACTCAGAAGCTGCAGGAGCTGAAGAATAAGTACTACCAG~~~~~~GTG
CCAAGGAAGGGGATACAGGCCAAAGAGGTGCTGAAAAAATATTTGGAGTCCAAGGAGGAT
GTGGCTGATGCACTTCTACAGACTGATCAGTCACTCTCAGAAAAGGAAAAAGCGATTGAA
GTGGAACGTATAAAGGCTGAATCTGCAGAAGCTGCAAAGAAAATGTTGGAGGAAATACAA
AAGAAGAATGAGGAGATGATGGAACAGAAAGAGAAGAGTTATCAGGAACATGTGAAACAA
TTGACTGAGAAGATGGAGAGGGACAGGGCCCAGTTAATGGCAGAGCAAGAGAAGACCCTC
GCTCTTAAACTTCAGGAACAGGAACGCCTTCTCAAGGAGGGATTCGAGAATGAGAGCAAG
AGACTTCAAAAAGACATATGGGATATC
>Gorilla_gorilla_gorilla_GBP3_XM_004026097.4      
ATGGCTCCAGAGATCCACATGACAGGCCCAATGTGCCTCATTGAGAACACTAACAGGGAA
CTGGTGGCGAATCCAGAAGCTCTGAAGATCCTGTCTGCCATTACACAGCCTGTGGTGGTG
GTGGCAATTGTGGGCCTCTACCGCACAGGAAAATCCTACCTGATGAACAAGCTGGCTGGG
AAGAATAAGGGCTTCTCTCTGGGCTCCACAGTGAAATCTCACACCAAAGGAATCTGGATG
TGGTGTGTGCCTCACCCCAAGAAGCCAGAACACACCTTAGTCCTGCTTGACACTGAGGGC
CTGGGAGATGTAAAGAAGGGTGACAACCAGAATGACTCCTGGATCTTCGCCCTGGCCGTC
CTCCTGAGCAGCACCTTCGTGTACAATAGCATGGGAACCATCAACCAGCAGGCTATGGAC
CAACTGTACTATGTGACAGAGCTGACACATCGAATCCGATCAAAATCCTCACCTGATGAG
AATGAGAATGAGGTTGAGGATTCAGCTGACTTTGTGAGCTTCTTCCCAGACTTTGTGTGG
ACACTGAGAGATTTCTCCCTGGACTTAGAA~~~GCAGATGGACAACCCCTCACAGCAGAT
GAGTACCTGGAGTATTCCCTGAAGCTAACACAAGGTACCAGTGAAAAAGATAAAAATTTT
AATCTGCCCCGACTCTGTATCCGGAAGTTCTTCCCAAAGAAAAAATGTTTTGTCTTCGAT
CTGCCCATTCACCACAGGAAGCTTGCCCAG~~~CTTGAGAAACTACAAGATGAAGAGTTG
GACCCTGAATTTGTGCAACAAGTAGCAGACTTCTGTTCCTACATCTTTAGCAATTCCAAA
ACTAAAACTCTTTCAGGAGGCATCCAGGTCAACGGGCCTCGTCTAGAGAGCCTGGTGCTG
ACCTATATCGATGCTATCAGCAGAGGGGATCTGCCCTGCATGGAGAACGCAGTCCTGGCC
TTGGCCCAGATAGAGAACTCAGCCGCAGTGCAAAAGGCTATTGCCCACTATGACCAG~~~
~~~~~~CAGATGGGCCAGAAGGTG~~~~~~CAGCTGCCCACAGAAAGCCTCCAGGAGCTG
CTGGACCTGCACAGGGTTAGTGAGAGGGAGGCCACTGAAGTCTTTATGAAGAACTCTTTC
AAGGATGTGGACCATCTGTTTCAAAAGAAATTAGCGGCCCAGCTAGACAAAAAGCGGGAT
GACTTTTGTAAACAGAATCAAGAAGCATCATCAGATCGTTGCTCAGCTTTACTTCAGGTC
ATTTTCAGTCCTCTAGAAGAAGAA~~~GTGAAGGCGGGAATTTATTCGAAACCAGGGGGC
TATCGTCTCTTTATTCAGAAGCTACAAGACCTGGAGAAAAAGTATTATGAG~~~~~~GAA
CCGAGGAAGGGGATACAGGCTGAAGAGATTCTGCAGACATACTTGAAATCCAAGGAGTCT
GTGACTGATGCAATTCTCCAGACAGACCAGATTCTCACAGAAAAGGAAAAGGAGATTGAA
GTGGAACGTGTAAAAGCTGAATCTGCACAGGCTTCAGCAAAAATGGTGGAGGAAATGCAA
ATAAAGTATCAGCAGATGATGGAAGAGAAAGAGAAGAGTTATCAAGAACATGTGAAACAA
TTGACTGAGAAGATGGAGAGGGAGAGGGCCCAGTTGCTGGAAGAGCAAGAGAAGACCCTC
ACTAGCAAACTTCAGGAACAGGCCCGACTACTAAAGGAGAGATGCCAAGGTGAAAGTACC
CAACTTCAAAATGAGATACAAAAGCTA
>Gorilla_gorilla_gorilla_GBP4_XM_019027006.3      
CCAGAATCTGAATCCATCATGATGGCCCCCATTTGTCTAGTGGAAAACCAGGAAGAGCAG
CTGACAGTGAATTCAAAGGCATTAGAGATTCTTGACAAGATTTCTCAGCCCGTGGTAGTG
GTGGCCATTGTAGGGCTATACCGCACAGGAAAATCCTATCTCATGAATCGTCTTGCAGGA
AAGCGCAATGGCTTCCCTCTGGGCTCCACGGTGCAGTCTGAAACTAAGGGCATCTGGATG
TGGTGTGTGCCCCACCCCTCTAAGCCAAACCACACCCTGGTCCTTCTGGACACCGAGGGC
CTGGGCGATGTAGAAAAGAGTAACCCTAAGAATGACTCGTGGATCTTTGCCCTGGCTGTG
CTTCTAAGCAGCAGCTTTGTCTATAATAGCGTGAGCACCATCAACCACCAGGCCCTGGAG
CAGCTGCACTATGTGACTGAGCTAGCAGAGCTAATCAGGGCAAAATCCTGCCCCAGACCT
GATGAAGCT~~~~~~GAGGACTCCAGCGAGTTTGCGAGTTTCTTTCCAGACTTTATTTGG
ACTGTTCGGGATTTTACCCTGGAGCTAAAG~~~TTAGATGGAAACCCCATCACAGAAGAT
GAGTACCTGGAGAATGCCTTGAAGCTGATTCCAGGCAAGACTCCCAAAATTCAAAATTCG
AACATGCCTAGAGAGTGTATCAGGCATTTCTTCCGAAAACGGAAGTGCTTTGTCTTTGAC
CGGCCTACAAATGACAAACAATATTTAAATCATATGGACGAAGTGCCAGAAGAAAATCTG
GAAAGGCATTTCCTTATGCAGTCAGACAACTTCTGTTCTTATATCTTCACCCATGCAAAG
ACCAAGACCCTGAGAGAGGGAATCATTGTCACTGGAAAGCGGCTGGGGACTCTGGTGGTG
ACTTATGTAGATGCCATCAACAGTGGAGCAGTACCTTGTCTGGAGAATGCAGTGACAGCA
CTGGCCCAGCTTGAGAACCCAGCGGCTGTGCAGAGGGCAGCCGACCACTATAGCCAG~~~
~~~~~~CAGATAGCCCAGCAACTG~~~~~~AGGCTCCCCACAGACACTCTCCAGGAGCTG
CTGGACGTGCATGCAGCCTGTGAGAGGGAAGCCATTGCAGTCTTCATGGAGCACTCCTTC
AAGGATGAAAACCATGAATTCCAGAAGAAGCTTGTGGACACCATGGAGAAAAAGAAGGGA
GACTTTGTGCTGCAGAATGAAGAGGCATCTGCCAAATATTGCCAGGCTGAGCTTAAGCGG
CTTTCAGAGCACCTGACAGAAAGC~~~ATTTTGAGAGGAATTTTCTCTGTTCCTGGAGGA
CACAATCTCTACTTAGAAGAAAAGAAACAGGTTGAGAGGGACTATAAGCTA~~~~~~GTG
CCCAGAAAAGGAGTTAAGGCAAACGAGGTCCTCCAGAACTTCCTGCAGTCACAGGTGGTT
GTAGAGGAATCCATCCTGCAGTCAGACAAAGCCCTCACTGCTGGAGAGAAGGCCATAGCA
GCGGAGCGGGCCATGAAGGAAGCAGCTGAGAAGGAACAGGAGCTGCTAAGAGAAAAACAG
AAGGAGCAGCAGCAAATGATGGAGGCTCAAGAGAGAAGCTTCCAGGAATACATGGCCCAA
ATGGAGAAGAAGTTGGAGGAGGAAAGGGAAAACCTTCTCAGAGAGCATGAAAGGCTGCTA
AAACACAAGCTGAAGGTACAAGAAGAAATGCTTAAGGAAGAGTTTCAAAAGAAATCTGAG
CAGTTAAATGAAGAGATTAATCAACTG
>Gorilla_gorilla_gorilla_GBP5_XM_004026101.3      
ATGGCTTTAGAGATCCACATGTCAGACCCCATGTGCCTCATCGAGAACTTTAATGAGCAG
CTGAAGGTTAATCAGGAAGCTTTGGAGATCCTGTCTGCCATTACGCAACCTGTAGTTGTG
GTAGCGATTGTGGGCCTCTATCGCACTGGCAAATCCTACCTGATGAACAAGCTGGCTGGG
AAGAACAAGGGCTTCTCTGTTGCATCTACGGTGCAGTCTCACACCAAGGGAATTTGGATA
TGGTGTGTGCCCCATCCCAACTGGCCAAATCACACATTAGTTCTGCTTGACACCGAGGGC
CTGGGAGATGTAGAGAAGGCTGACAACAAGAATGATATCCAGATCTTTGCACTGGCACTC
TTACTGAGCAGCACCTTTGTGTACAATACTGTGAACAAAATTGATCAGGGTGCTATCGAC
CTACTGCACAATGTGACAGAACTGACAGATCTGCTCAAGGCAAGAAACTCATCCGACCTT
GACAGGGTT~~~~~~GAAGATCCTGCTGACTCTGCGAGCTTCTTCCCAGACTTAGTGTGG
ACTCTGAGAGATTTCTGCTTAGGCCTGGAA~~~ATAGATGGGCAACTTGTCACACCAGAA
GAATACCTGGAGAATTCCCTAAAGCCAAAGCAAGGTAGTGATCAAAGGGTTCAAAATTTC
AGTTTGCCCCGTCTGTGTATACAGAAGTTCTTTCCAAAAAAGAAATGCTTTATCTTTGAC
TTACCTGCTCACCAAAAAAAGCTTGCACAACTTGAAACACTGCCTGATGATGAGCTAGAG
CCTGAATTTGTGCAACAAGTGACAGAA~~~TTCTGTTCCTACATCTTTAGCCATTCTATG
ACCAAGACTCTTCCAGGTGGCATCGTGGTCAATGGATCTCGTCTAAAGAACCTGGTGCTG
ACCTATGTCAATGCCATCAGCAGTGGGGATCTGCCTTGCATAGAGAATGCAGTCCTGGCC
TTGGCTCAGAGAGAGAACTCAGCTGCAGTGCAAAAGGCCATTGCCCACTATGACCAG~~~
~~~~~~CAAATGGGCCAGAAAGTG~~~~~~CAGCTGCCCATGGAAACCCTCCAGGAGCTG
CTGGACCTGCATAGGGCCAGTGAGAGGGAGGCCATTGAAGTCTTCATGAAAAACTCTTTC
AAGGATGTAGACCAAAGTTTCCAGAAAGAATTGGAGACTCTACTAGATGCAAAACAGAAT
GACATTTGTAAACGGAACTCAGAAGCATCCTCGGATCATTGCTCGGCTTTACTTAAGGAT
ATTTTTGGTCCTCTAGAAGAAGCA~~~GTGAAGCAGGGAATTTATTCTAAGCCAGGAGGC
CATAATCTCTTCATTCAGAAAACAGAAGAACTGAAGGCAAAGTACTATCAG~~~~~~GAG
CCTCGGAAAGGAATACAGGCTGAAGAAGTTCTGCAGAAATATTTAAAGTCCAAGGAGTCT
GTGAGTCATGCAATATTACAGACTGACCAGGCTCTCACAGAGGAGGAAAAAAAGAAGAAA
GAGGCACAAGTGAAAGCAGAAGCTGCAAAGGCTGAAGCGCAAAGGTTGGCGGCGATTCGA
AGGCAGAACGAGCAAATGATGCAGGAGAGGGAGAGACTCCATCAGGAACAAGTGAGACAA
ATGGAGATAGCCAAACAAAATTGGCTGGCAGAGCAACAGAAAATGCAGGAACAACAGATG
CAGGAACAGGCTGCACAGCTCAGCACAACATTCCAAGCTCAAAGCAGAAGCCTTCTCAAT
GAGCTCCAG~~~~~~~~~~~~~~~~~~
>Gorilla_gorilla_gorilla_GBP6_XM_004026102.3      
ATGGAATCTGGACCCAAAATGTTGGCCCCCGTTTGCCTGGTGGAAAATAACAATGAGCAG
CTATTGGTGAACCAGCAAGCTATACAGATTCTTGAAAAGATTTCTCAGCCAGTGGTGGTG
GTGGCCATTGTAGGACTGTACCGTACAGGGAAATCCTACTTGATGAACCATCTGGCAGGA
CAGAATCATGGCTTCCCTCTGGGCTCCACGGTGCAGTCTGAAACCAAGGGCATCTGGATG
TGGTGTGTGCCCCACCCCTCCAAGCCAAACCACACCCTGGTCCTTCTGGACACCGAAGGT
CTGGGCGATGTGGAAAAGGGTGACCCTAAGAATGACTCCTGGATCTTTGCCCTGGCTGTG
CTCCTGTGCAGCACCTTTGTCTACAACAGCATGAGCACCATCAACCACCAGGCCCTGGAG
CAGCTGCATTATGTGACGGAGCTCACAGAACTAATTAAGGCAAAGTCCTCCCCAAGGCCT
GATGGAGTA~~~~~~GAAGATTCCACAGAGTTTGTGAGTTTCTTCCCAGATTTTATTTGG
ACAGTACGGGATTTCACTCTGGAGCTGAAG~~~TTGAACGGTCACCCTATCACAGAAGAT
GAATACCTGGAGAATGCCTTGAAGCTGATTCAAGGCAAGAATCCCAGAGTTCAAACATCC
AATTTTCCCAGGGAGTGCATCAGGCGTTTCTTTCCAAAACGGAAGTGTTTCGTCTTTGAC
CGGCCAACAAATGACAAAGACCTTCTAGCCAATATTGAGAAGGTGTCAGAAAAGCAACTG
GATCCCAAATTCCAGGAACAAACAAACATTTTCTGTTCTTACATCTTCACTCATGCAAGA
ACCAAGACCCTCAGGGAGGGAATCACAGTCACTGGGAATCGTCTGGGAACTCTGGCAGTG
ACTTATGTAGAGGCCATCAACAGTGGAGCAGTGCCTTGTCTGGAGAATGCAGTGATAACC
CTGGCCCAGCGTGAGAATTCAGCTGCCGTGCAGAGGGCAGCTGACTACTACAGCCAG~~~
~~~~~~CAGATGGCCCAGCGAGTG~~~~~~AAGTTCCCCACAGACACGCTCCAGGAGCTG
CTGGACGTGCATGCGGCCTGTGAGAGGGAAGCCATTGCAATCTTCATGGAGCACTCCTTC
AAGGATGAAAATCAGGAATTCCAGAAGAAGTTCATGGAAACCACAATGAATAAGAAGGGG
GATTTCTTGCTGCAGAATGAAGAGTCATCTGTTCAATACTGCCAGGCTAAACTCAATGAG
CTCTCAAAGGGACTAATGGAAAGT~~~ATCTCAGCAGGAAGTTTCTCTGTTCCTGGAGGG
CACAAGCTCTACATGGAAACAAAGGAAAGGATTGAACAGGACTATTGGCAA~~~~~~GTG
CCCAGGAAAGGAGTAAAGGCAAAAGAGGTCTTCCAGAGGTTCCTGGAGTCACAGATGGTG
ATAGAGGAATCCATCTTGCAGTCAGATAAAGCCCTCACTGATAGAGAGAAGGCAGTAGCA
GTGGATCGGGCCAAGAAGGAGGCAGCTGAGAAGGAACAGGAACTTTTAAAACAGAAATTA
CAGGAGCAGCAGCAACAGATGGAGGCTCAAGATAAGAGTCTCAAGGAAAACATAGCCCAA
CTGAAGGAGAAGCTGCAGATGGAGAGAGAACACCTACTGAGAGAGCAGATTATGATGTTG
GAGCACACGCAGAAGGTCCAAAATGATTGGCTTCATGAAGGATTTAAGAAGAAGTATGAG
GAGATGAATGCAGAGATAAGTCAATTT
>Gorilla_gorilla_gorilla_GBP7_XM_019027091.3      
ATGGCATCAGAGATCCACATGCCAGGCCCAGTGTGCCTCATTGAGAACACTAAAGGGCAT
CTGGTGGTGAATTCAGAAGCTCTGGAAATCCTGTCTGCCATTACACAGCCTGTAGTAGTG
GTGGCAATTGTGGGCCTCTACCACACAGGCAAATCCTACCTGATGAACAAGCTGGCTGGG
AAGAACAAAGGCTTCCCTCTGGGCTGCACAGTGAAGTCTGAAACCAAAGGCATCTGGATG
TGGTGTGTGCCCCACCCCTCCAAGCCAAACCACACCCTGGTCCTTCTGGACACGGAGGGC
CTGGGTGATATGGAAAAGAGTGACCCTAAGAGTGACTCGTGGATCTTTGCCCTGGCTGTG
CTTCTAAGCAGCAGCTTTGTCTACAACAGCATGGGCACCATCAACCACCAGGCCCTGGAG
CAGCTGCACTACGTGACTGAGCTAACAGAGCTAATCAGGGCAAAATCGTGCCCCAGACCT
GATGAAGTT~~~~~~GAGGACTCCAGCGAGTTTGTGAGTTTCTTTCCAGACTTTATTTGG
ACTGTTCGAGATTTTACCCTGGAGCTGAAG~~~TTAGATGGACACCCCATCACAGAAGAT
GAGTACCTGGAGAATGCCTTGAAGCTGATTTCAGGCAAGAATCCCCAAATCCAAAATTCT
AACAAGCCCAGGGAGTGGATCAGGCATTTCTTTCCAAAACGGAAGTGCTTTGTCTTTGAC
CGGCCAATAAATGACAAAAAACTCTTACTCCATGTTGAAGAAGTACGAGAAGACCAACTG
GATAGTAATTTCCAGATGCAATCAGAAAATTTCTGTTCTTATATCTTCACCCATGCAAAG
ACCAAGACCCTGAGAGAGGGAATCCTTGTCACTGGAAACCGGCTGGGGATGCTGGTGGAG
ACCTACCTGGATGCCATCAACAGTGGAGCGACTCCTTGTCTGGAGAATGCAATGGCAGTT
CTGGCCCAGTGTGAGAACTCAGCGGCCGTGCAGAGGGCAGCCAACCACTACAGCCAG~~~
~~~~~~CAGATGGCCCAGCAAGTG~~~~~~AGATTCCCCACAGACACACCCCAGGAGCTG
CTGGACGTGCATGCAGTTTGTGAGAGGGAAGCCATTGCAGTCTTCATGGAGTACTCCTTC
AAAGATAAAAGCCAGGAATTTCAGAAGAAGCTTGTGGACACCATGGAGAAAAAGAAGGAA
GACTTTGTGCTGCAGAATGAAAAGGCATCTGCCAAATATTGTCAGGCTGAGCTTAAGCGG
CTTTCAGAGCTCTTGACGGAAAGT~~~ATTTCAAGAGGAACTTTCTTTGTTCCGGGGGGG
CACAATATCTACTTAGAAGCAAAAAAGAAGATTGAACAGGACTATACACTA~~~~~~GTG
CCCAGAAAAGGAGTTAAGGCAGACGAGGTCCTCCAGAGCTTCCTGCAGTCACAGGTGGTT
ATAGAGGAATCCATCCTGCAGTCAGACAAAGCCCTCACTGCTGGAGAGAAGGCCATAGCA
GCTAAGCAGGCTAAGAAGGAGGCAGCTGAAAAGGAACAGGAGCTGCTAAGACAAAAACAG
AAGGAACAGCAGCAAATGATGGAGGCTCAAGAGAGAAGCTTCCAGGAAAACATAGCTCAA
CTCAAGAAGAAGATGGAGAGGGAAAGGGAAAACTATATGAGAGAACTGAGAAAGATGCTG
AGTCACAAGATGAAGGTCCTAGAAGAACCGCTTACTGAAGGATTTAAAGAGATATTTGAG
TCGTTAAATGAAGAGATTAATCGACTG
>Aotus_nancymaae_GBP1_XM_012464810.1              
ATGGAGTCAGAGATTCATATGACAGGCCCAGTGTGCCTCATTGAGAACACTAATGGACGA
CTGATGACGAATCCAGAAGCTCTGAAGATCCTGTCTGCAATTACACAGCCTGTGGTGGTG
GTGGCAATTGTGGGCCTCTACCGCACAGGCAAATCCTACCTGATGAACAAGCTGGCTGGG
AAGAAAAAGGGCTTCTCTCTGGGCTCCACGGTACAGTCTCACACTAAAGGAATCTGGATG
TGGTGTGTGTCCCATCCCAAGAAGCCTGACCACATCCTAGTTCTGCTGGACACTGAGGGC
CTGGGAGACGTAGAGAAGGGTGACAACCAGAATGACTCCTGGATCTTTGCCCTGGCCGTC
CTCCTGAGCAGCACCTTCGTGTACAATAGTATGGGAACCATCAACCAGCAGGCCATGGAC
CAACTGCACTATGTGACAGAGCTCACAAATCGAATCCGATCAAAATCCTCACCTGATGAG
AATGACTATGAGGGTGAGGATTCAGCTGACTTTGTGAGCTTCTTCCCAGACTTTGTGTGG
ACACTGAGAGATTTCTCCCTGGACTTGGAA~~~GCAAATGGACAACCCATCACAGCAGAT
GAGTACCTGGAGTACTCCCTGAAGCTGAAGCAAGTTACCAGTCAAAAAGATAAAAATTTT
AATCTGCCCCGACTCTGTATCCGGAAGTTCTTCCCAAAGAAGAAATGTTTTGTCTTTGAT
CGGCCTGTTCACCGTAAAAAGCTTACACAG~~~CTCGAGAAACTGCATGATGAAGACCTG
GACCCCGACTTCGTGCAACAAGTAGCAGACTTCTGTTCCTACATCTTTACCAATTCCAAA
ACTAAAACTCTTTCAGGAGGTATCAAGGTCAACGGGCCTCGTCTAGAGAGCCTGGTGCTG
ACCTACGTCAGTGCCATCAGCAGTGGGGATCTGCCCTGCATGGAGAACGCAGTCCTGGCC
TTGGCCCAGATAGAGAACTCAGCCGCAGTACAAAAGGCCATTGCCCACTACGACCAG~~~
~~~~~~CAGATGGGCCAGAAGGTG~~~~~~CAGCTGCCCACGGAAACCCTCCAGGAGCTG
CTGGACCTACACAGGGCCAGTGAGAGGGAGGCCATTGAAGTCTTCATCAGGAGTTCCTTC
AAAGATGTGGACCATCTATTTCAAAAGGAATTAGCGGCCCAGCTAGACAAAAAGCGGGAT
GACTTTTGTGAACAGAATCGGAAAGCATCATCAGATCGTTGCTCAGCTTTACTTCAGGAC
ATTTTCAGTCCTCTAGAAGAAGAA~~~GTGAAGGCGGGAATTTATTCTAAACCAGGGGGC
TATCGTCTCTTTATTCAGAAGCTACAAGACCTGAAGACAAAGTACCATGAG~~~~~~GAA
CCAAGGAAGGGGATACAGGCTGAAGAGATGCTGCAGATGTACTTGAAATCCAAGGAGTCT
ATGACTGATGCAATTCTACAGACAGACCAGACTCTCACAGCAAAGGAAAAGGAGATTGAA
GTGGAACGTGTGAAAGCTGAGTCTGCACAGGCTTCAGCAAAAATGTTGGAGGAAATGCAA
AGAAAGAATGAGCAAATGATGGAACAGAAGGAGAGGAGTTATCAGGAACACGTGAAGCAA
CTGACTGAGAAGATGGAGAGGGACAGGGCCCAGTTGCTGCAAGAGCAAGAGAGGACCCTT
GCTCTTAAACTTCAGGAACAAGAGCGACTACTAAAAGAGGGATTTGAAAATGAAAGCAGA
AGAATGCAAAATGAGATACGGAATCTC
>Aotus_nancymaae_GBP2_XM_012464814.1              
ATGGCTCCAGAGATTCACATGACAGGCCCAGTGAGCCTCATTGACAACACTGAAGGGCAA
CTGGTGGTGAATCCAGAAGCTCTGAAGATCCTGTCTGCAATTACACAGCCTGTGGTGGTG
GTGGCGATTGTGGGCCTCTACCGCACAGGCAAATCCTACTTGATGAACAGGCTGGCTGGG
AAGAACAAGGGCTTCTCTCTGGGCTCCACAGTGAAATCTCACACCAAAGGAATCTGGATG
TGGTGCGTGCCTCATCCCAAGAAGCCAGGACACACCCTAGTTCTGCTTGACACTGAGGGC
CTTGGAGATATAGAGAAGGGTGACAATGAGAATGACTCCTGGATCTTTGCCCTGGCCATC
CTCCTGAGCAGCACCTTCGTGTACAATAGCATGGGAACCATCAACCAGCAGGCCATGGAC
CAATTGCATTATGTGACAGAGCTGACAGATCGAATCAAGGCAAACTCCTCACCTGATAAC
ACTTATGTA~~~~~~GAAGACTCAGCTGACTTTGTGAGCTTTTTTCCAGCATTTGTGTGG
ACTCTTAGGGATTTCTCTCTGGAGCTGGAA~~~ACAGATGGAGAACCCATCACTCCCGAT
GACTACCTGGAGCTTTCACTGAAGCTAAGAAAAGGTACTGATAAAAAAAGTAAAAGCTTT
AATGATCCTCGTTTGTGCATTCGAAAGTTCTTCCCCAAGAGGAAGTGCTTCACCTTCGAT
CGGCCCACTCGGAGGAAGTACCTTGCCCAC~~~TTGGAGCAGTTGAAGGAGGAAGATCTA
AACCCTGATTTCATAGAACAAGTTGCAGAATTTTGTTCCTACATCCTCAGCCATTCCAGT
GTCAAAACTCTCTCAGGTGGCATCACAGTCAATGGACCTCGTCTAGAGAGCCTGGTGACG
ACCTATGTCAGTGCCATCAGCAGCGGGGATCTGCCCTGCATGGAGAACGCAGTCCTGGCA
TTGGCCCAGTTAGAGAACTCAGCCTCAGTGGAAAAGGCTGTTGCCCACTACGACCAG~~~
~~~~~~CAGATGAACCAGAAGGTG~~~~~~CAGCTGCCCACGGAAACCCTCCAGGAGCTG
CTGGACCTGCACAGGGACAGTGAGAGGGAGGCCATTGAAGTCTTCATGAAGAACTCTTTC
AAGGATGTGGACCACAAGTTCCAGAGGAAATTAGGGGCCCAGCTGGAAGCAAGGCGAGAT
GACTTTTGTAAGCAGAATTCGAAAGCATCATCAGATTGTTGCATGGCTTTGCTTCAGGAT
ATATTTGGCCCTTTAGAAGAAGAT~~~GTCAAGCAGGGAATATTTTCTAAACCAGGAGGT
TACCGTCTTTTTATTCAGAAGCGGCAGGAGCTGAAGAATAAGTACTACCAG~~~~~~GTG
CCAAGGAAGGGGATACAGGCTGAAGAAGTGCTGAAAAAATACTTGGAGTCCAAGGAGGAT
GTGGCTGATTCACTTCTACAAACTGATCAGTCACTCTCAGAAAAGGAAAAAGCGATTGAA
GTGGAACGTATAAAGGCTGAATCTGCAGAAGCTGCAAAGAAAATGTTGGAGGAAATGCAA
AAGAAGAACGAGCAGATGATGGAACAGAAAGAGAAGAGTTATCAGGAACATGTGAAACAA
TTGACTGAGAAGATGGAGAGTGATAAGGCCCGGTTAATGGCGGAGCAAGAGAAGACCATC
AATCTTAAACTTAAGGAACAGGAACGCCTTCTCAAAGAGGGATTCGAGAATGAGAGCAAG
AGACTTCAGAAAGAGATACGAGATATC
>Aotus_nancymaae_GBP3_XM_012464809.2              
ATGGCATCAGAGATCCACCAGACAGGTCCAATATGCCTTATTGAGAACACTAATGGGCGA
CTGGTGGTGAATCCAGAAGCTCTGAAGATCCTGTCTGCCATTACACAGCCTGTGGTGGTG
GTGGCGATTGTGGGCCTCTACCGCACAGGCAAATCCTACCTGATGAACAAGCTGGCTGGG
AATAACAAAGGCTTCTCTCTAGGCTCCACAGTGATATCTCACACCAAAGGAATCTGGATG
TGGTGTGTGCCTCACCCCAAGAAGCCAGGACATACCCTAGTCCTGCTTGACACTGAGGGC
CTGGGAGATATAAAGAAGGGTGACAACCAGAACGACTCCTGGATCTTCGCCCTGGCCATC
CTCCTGAGCAGCACCTTTGTGTACAATAGCATGGGAACCATCAACCAGCAGGCCATGGAC
CAACTGCACTATGTGACAGAGCTCACAGATCAAATCCAGTCAAAATCCTCACCTGGTGAG
AATGACTATGAGATTGAGGATTCAGCTGACTTTGTGAGCTTCTTCCCAGACTTTGTGTGG
ACACTGAGAGATTTCTCCCTGGACTTGGAA~~~GTACATGGACAACCCATCACAGCAGAT
GAGTACCTGGAGTACTCCCTGAAGCTGAAGCAAGGTACCAGTGAAAAAGATAAAAATTTT
AATCTGCCCCGACTCTGTATCCAGAAGTTCTTCCCAAAGAAGAAATGCTTTGTCTTTGAT
CGACCTGTTAATGGCAAGAAGCTTGCCCAG~~~CTCGAGAAACTGCATGATGAAGAGCTG
GACCCCGACTTTGTGCGACAAGTAGCAGACTTCTCTTCCTACATCTTTACCAATTCCAAA
ACTAAAACTCTTTCAGGAGGTATCAAGGTCAACAGGCCTCGTCTAGAGAGCCTGGTGCTG
ACCTATGTCAATGGCATCAGCAGTGGGGATCTGCCCTGCATGGAGAATGCAGTCCTGGCC
TTGGCCCAGATAGAGAACTCAGCCGCAGTACAAAAGGCCATTGCCCACTACAACCAG~~~
~~~~~~CAGATGGGCCAGAAGGTG~~~~~~CAGCTGCCCACGGAAACCCTCCAGGAGCTG
CTGGACCTGCACAGGGCCAGTGAGAGAGAGGCTATTGAAGTCTTCATGAAGAACTCTTTC
AAGGATGTGGACCATCTGTTTCAGAAGAAATTAGAGGCCCAGCTAGACAAAAAGCGGGAT
GTCTTTTGTGAACAGAATCGGAAAGCATCATCGGATCGTTGCTCAGCTTTACTTCAGGAC
ATTTTCAGTCCTCTAGAAGAAGAA~~~GTGAAGGCAGGAATTTATTCTAAACCAGGGGGC
TATCGTCTCTTTATTCAGAAGCTACGAGACCTGAAGACAAAGTACCATGAG~~~~~~GAA
CCAAGGAAGGGGATACAGGCTGAAGAGATTCTGCAGACATACTTGAAATCCAAGGAGTCT
ATGACTGATGCGATTCTACAGACAGATCAGACTCTCACAGAAAAGGAAAAGGAGATTGAA
GCGGAACGTGTGAAAGCTGAATCTGCACAGGTTTCAGCAAATATGGTAGAGGAAATGCAA
ATAAAGCATCAGCAGATGATGGAAGAGAAAGAGAAGGGTTACCAGGAACATGTGAAGCAA
TTGACTGAAAAGATGGAGAGGGAGAGGGCCGAGTTGATGGAAGAGCAAGAGAGGACCCTT
ACTAGTAAACTTCAGGAACAGACTCGACTACTGAAGGAGAGATGCCAAGGTGAAAGCACC
CAACTTCAAAATGAGATACAAAAGCTA
>Aotus_nancymaae_GBP4_XM_012464811.1              
~~~~~~~~~~~~~~~~~~ATGATGGCCCCCATTTGTCTAGTGGAAAACCAGAAAGAGCAG
CTGACAGTAAATTCAAAGGCATTACAGATTCTTGACAAGATTTCTCAGCCCGTGGTGGTG
GTGGCCATTGTAGGGATGTACCGTACAGGAAAATCCTATCTCATGAATCGTCTTGCAGGA
AAGAACCATGGCTTCCCTCTGGGCTCCACGGTGCAGTCTGAAACCAAGGGCATCTGGATG
TGGTGTGTGCCCCACCCTTCCAAGCCAAACCACACCCTGGTCCTTCTGGACACTGAGGGC
CTGGGCGATGTGGAAAAGGGTGACCCTAAGAATGACTCGTGGATCTTTGCCCTGGCTGTG
CTTCTAAGCAGCTGCTTTGTCTACAACAGCATGAGCACCATCAACCACCAGGCTCTGGAG
CAACTGCACTACGTGACTGAACTAACAAAGCTAATCAGGGCAAAATCCTGCCCCAGGACT
GATGAAGTT~~~~~~GAGGACTCCAGCGAGTTTGTGAGTTTCTTTCCAGACTTTATTTGG
ACTGTTCGAGATTTTACCCTGGAGCTGAAG~~~TTAGATGGACACCCCATCACAGAAGAT
GAGTACCTGGAGAATGCCTTGAAGCTGATTCCAGGCACGAATCCCAAACTTCAAAATTCT
AACATGCCTAGAGAGTGTATCAGGCATTTCTTTCCAAAACGGAAGTGCTTTGTCTTTGAC
CGGCCTACAAATGACAAAAAATATTTAATTCATATGGACAAATTGCCAGAAGAAAATTTG
GAAAGGCTTTTCCTGAGGCAATCAGAATACTTCTGTTCTTATATCTTCACCCATGCAAAG
CCCAAGACCCTGAGAGAGGGAATCATTGTCACTGGAAACCGGCTGGGGACTCTGGCGGTG
ACTTATGTAGACACCATCAACAGTGGAGCAGTGCCTTGTCTGGAGAATGCAGTGACAACT
CTGGCCCAGCGTGAGAACTCAGCAGCTGTGCAGAAGGCAGCTGACTACTACAAGCAG~~~
~~~~~~CAGATGGCCCAGCGAGTG~~~~~~AGATTCCCCACAGACACACTCCAGGAGCTG
CTGGATGTGCATGCCGCTTGTGAGAGGGAAGCCATTGCAGTCTTCATGGAGCACTCCTTC
AAGGATGAAAACCAGGAATTCCAGGGGAAGCTTGTGGGCACCATAGAGAAAAAGAAGGAA
GACTTTGTGCTGCAGAATGAAGAGGCATCTGTCAAATATTGCCAGGCTGAGCTTAAGCGG
CTTTCAGAGCACCTGACAGAAAGC~~~ATTTTGAGAGGAATTTTCTCTGTTCCTGGAGGG
CACAGTCTCTACTTAGAAGAAAAGAAACAGGTTGAGCAGAACTATAAGCTA~~~~~~GTG
CCCTGCAAAGGAGTTAAGGCAAACGAGGTCCTCTGGGATTTCCTGCAGTCACAGGTGGTT
ATAGAGGAATCCATCCTGCAGTCAGACAGAGCCCTCACTGCTAGAGAGAAGGCCATAGCA
GCGGAGCAGTCCATGAGGGAGGCAGCTGAGAAGGAACAGGAGTTGCTAAGACAAAAACAG
AAGGAGCAGCAGCAAATAATGGAGGCTCAAGAGAGAAGCTTCCAGGAAAACATAGCCCAA
CTGGAGAAGAAGATGGCGAGGGAAAGGGAAAACCTCCTCAGAGAGCATGAAAGGATGCTG
GAACACAAGCTGAAGGTACAAAAAGAAATGTTTATTGAAGGATTTGAAAAGAAATCTGAG
GAGTTAAATAAAGAAATTAATCGACTG
>Aotus_nancymaae_GBP5_XM_012464815.2              
ATGGCTCCAGAGATCCACATGTCAGACCCTGTGTGCCTCATTGAGAACTTTAATGAGCAT
CTGAAGGTTAATCAGGAAGCTTTGGAGATACTGTCTGCCATTACGCAGCCTGTGGTGGTC
GTGGCGATCGTGGGCCTCTATCGCACTGGCAAATCCTACCTGTTGAACAAGCTGTCTGGG
AAGAACAAGGGCTTCTCTGTTGCACCTACGGTGCAGTCTCATACCAAGGGAATCTGGATA
TGGTGCATGCCTCATCCCAACAGGCCAAATCACACATTAGTTCTGCTTGACACTGAGGGC
CTGGGAGATGTAGAAAAGGCTGACAACAAGAATGATATCCAGATCTTTGCACTGGCACTC
TTACTGAGCAGCACTTTTGTGTACAATACCATGAACAAAATTGATCAAGGAGCTATAGAC
CTACTGCACAATGTGACAGAACTGACAGATCTGCTCAAGGCAAGAACCTCGCCTGACCTT
GACGGGGTT~~~~~~GAAGACGCTGCTGACTCTGAGAGCTTCTTTCCAGACTTAGTGTGG
ACTCTGAGAGATTTCTGCTTAGGCCTGGAA~~~AAAGATGGGCAACTCATCACAGCAGAT
GCATATCTGGAGAATTCACTGAGGCCAAAGCAAGGTAGTGATCAAAGAGTTCAAAATTTC
AATTTGCCCCGTCTGTGTATACAGAAGTTCTTTCCAAAAAAGAAATGCTTTATCTTTGAC
TTACCTGCTCACCAAAAGAAGCTTGCCCAA~~~CTTGAAACACTGCCCGATGATGAGCTA
GAGTCTGAATTTGTGCAACAAGTGGCAGAATTCTGTTCCTACATCTTCAGCCATTCTATG
ACCAAGACTCTTCCAGGTGGCATCGAAGTCAATGGATCTCGTCTAAAGAACTTGGTGCTG
ACCTACGTCAATGGCATCAGCAGTGGGGATCTGCCCTGCATGGAGAACACAGTCCTGGCC
TTGGCCCAGATAGAGAACTCAGCCGCAGTACAAAAGGCCATTGCCCACTACGACCAG~~~
~~~~~~CAGATGGGCCAGAAGGTG~~~~~~CAGCTGCCCACGGAAACCCTCCAGGAGCTG
CTGGACCTGCACAGGGCCAGTGAGAGGGAGGCCATTGACGTCTTCATTAAAAACTCTTTC
AAGGATGTAGACCAAAGTTTCCAGAAAGAATTGGAGACTCTACTAGATGCAAAGCGGAAT
GACATTTGTAAACAGAACTTGGAAGCATCCTCGGATCGCTGCTCTGCTTTACTTAAGGAT
ATTTTTGGTCCTGTAGAAGAAGCA~~~GTGAAGCAGGGAATTTATTCTAAACCAGGGGGC
CATAATCTTTTCATTCAGAAAATGGAAGAGCTGAAGGCAAAGTACTATCAG~~~~~~GAG
CCTAGGAAAGGAATACAGGCTGAAGAAGTTCTACAGAAATATTTAAAGTCCAAGAAGTCT
GTGAGTGATGCAATATTACAAGCCGACCAGGCTCTCACGGAGAAGGAAAAAAAGATGAAA
GAGGAACAAGTGAAAGCAGAAGCTGCAAAGGCTAACGCAAGAAGGTTGGAGGAGATTCAA
AGGTGGAACCAGCAAATGATGCAGAAGCGAGAGAGAGTCCATCAGGAACAAGTGAGACAA
ATGGAGAGAGACAAACAAAATTGGCTGGCAGAGCTACAGAGGACGCAGGAACAACGGATG
CAGGAACAA~~~~~~~~~~~~~~~~~~GCTGCACAACTCAGAGCAACATTCGAAGCTGAA
AACAGAAGACTTCACCATGAGCTCCAG
>Aotus_nancymaae_GBP6_XM_012464776.1              
ATGGAATCTGTACCCAAAATGTTGGCTCCCATTTGCCTGGTGGAAAAC~~~AAGGAGAAG
CTGTTAGTGAACCAGCAAGCTATACAGATTCTTGACCAGATTTCTCAGCCAGTGGTGGTG
GTGGCCATTGTAGGACTGTACCGTACAGGCAAATCCTACTTGATGAACCAACTGGCAGGA
CAGAATCATGGCTTCCCTCTGGGCTCCACGGTGCAGTCTGAAACCAAGGGCATCTGGATG
TGGTGTGTGCCCCACCCCTTCAAGCCAAACCACACCCTGGTTCTTCTGGACACCGAGGGT
CTGGGCGATGTGGAAAAGGGTGACCCTAAGAATGACTCATGGATCTTTGCCCTGGCCGTG
CTCCTGTGCAGCTGCTTTGTCTACAACAGCATGAGCACCATCAACCACCAGGCCCTGGAG
CAGCTGCATTATGTGACGGAGCTCACAGAACTAATTAAGGCAAAGTCCTCCCCAAGGCCT
GATGGAGTA~~~~~~GAAGATTCCACCGAGTTTGTGAGTTTCTTTCCAGACTTTATTTGG
ACTGTACGAGATTTCACTCTGGAGCTGAAG~~~TTGAACGGTCATCCTATCACAGAAGAT
GAGTACCTGGAGAATGCCCTGAAGCTGATTCAAGGCAAGAATCTCAAAATTCAAACATCC
AATTTGCCCAGGGAATGCATCAGGCATTTCTTTCCAAAACGGAAGTGTTTTGTCTTTGAC
CGGCCAACAAATGACAAAGACCTTCTAGCCAATATTGAGAAGGTGTCAGAAAAGCAACTG
GATCCCAAATTCCAGGAACAAACAAACATTTTCTCTTCTTACATCTTCACGCATGCAAGG
ACCAAGACCCTCAGAGAAGGAATCATGGTCACTGGGAATCGTCTGGGAACTCTGGCGGTG
ACTTATGTAGATGCCATCAACAGTGGAGCGGTACCTTGTCTGGAGAATGCAGTGATAACT
CTGGCCCAGCGTGAGAACTCAGCGGCCATGCAGAGGGCAGCTGACTACTACAGCCAG~~~
~~~~~~CAGATGGCCCAGCGAGTG~~~~~~AAGTTCCCCACAGACACGCTCCAGGAGCTG
CTGGATGTGCACACAGCCTGTGAGAGGGAAGCCATTGCCATCTTCATGGAGCACTCCTTC
AAGGATGAAAACCAGGAATTCCAGAAGAAGCTCGTGGAAATCACAATGAATAAGAAGGGG
GATTTCTTGCTGCAGAATGAAGAGTCATCTGTTCAGTACTGCCAGGCTAAACTCAATGAG
CTCTCAAAGGCCCTAATGGAAAGT~~~ATTTCAGCAGGAAGTTTCTCTGTTCCTGGAGGG
CACAAGCTCTACATGGAAACAAAGGAAAGGGTTGAACAGGACTATTGGCAA~~~~~~GTG
CCCAGGAAAGGAGTAAAGGCAAAAGAGGTTTTCCAGAGATTCCTGGAGTCACAGGTGGTG
ATAGAGAAATCCATCTTACAGTCAGATAAAGCCCTCACTAATAGAGAGAAGGCAGTAGCA
GTGGATCGGGCCAAGAAGGAGGCAGCTGAGAAGGAGCAGGAGCTTTTAAAACAGAAACTA
CAGGAGCAACAGCAACAGATGGAGGCTCAAGAGAAGAGTCTCAAGGAAAACATAGCCCAG
CTGAAAGAGAAGCTGCAGATGGAAAGAGAACACATACTGAGAGAGCAGAATATGATGTTG
GAGCACAAGCTGAAGGTCCAAAAAGATTTGCTTGATGAAGGATTTAGGAAGAAATCTGAG
GAGATGAATGTAGAGATAAGTCAATTG
>Aotus_nancymaae_GBP6_XM_012464820.2              
ATGGAATCTGGACCCAACATGTTGGCTCCCATTTGCCTGGTGGAAAACAACAATGAACAG
CTGTCAGTGAACCAGCAAGCTATACGGATTCTTGACCAGATTTCTCAGCCAGTGGTGGTG
GTGGCCATTGTTGGACTGTACCGTACAGGCAAATCCTACTTGATGAACCGTTTGGCAGGA
CAGAATCATGGCTTCCCTCTGGGCTCCACGGTGCAGTCTGAAACCAAGGGCATCTGGATG
TGGTGTGTGCCCCACCCCTTCAAGCCAAACCACACCCTGGTCCTTCTGGACACCGAGGGT
CTGGGTGATGTGGAAAAGGGTGACCCTAAGAATGACTCCTGGATTTTTGCCCTGGCTGTT
CTCCTGTGCAGCACTTTTGTATATAATAGCATGAGCACCATCAATCACCAGGCCCTGGAG
CAGCTGCATTATGTGACAGAGCTCACAAAACTAATTAAGTCGAAGTCATCCCCAAGTTCA
GATGAAGCA~~~~~~GAAGATTCCACAGAGTTTGTGAGTTTCTTTCCAGACTTTATTTGG
ACCGTACGGGATTTCACCCTGGAGCTAAAG~~~TTGAATGGTTGCACTATCACAGCAGAT
CAGTACCTGGAGAATGCCTTAAAGCTGATTAAAGGCAAGAATCCCAAAATTCAAACATCC
AATTTGCCCAGGGAATGCATCAGGCATTTCTTTCCAAGACGGAAGTGTTTTGTCTTTGTC
TGGCCAACAAATGACAAAGACCTTCTAGCCAATATTGAGAAGGTGTCAGAAAAGCAACTG
GATCCCAAATTCCAGGAGCAAACAAACATTTTCTGTTCTTACATCTTCACGCATGCAAGG
ACCAAGACCCTCAAAGAGGGAATCACGATCACTGGGAATCGGCTAGGGACTCTGGTGGTG
ACCTATGTAGACACCATCAACAGTGGAGCAGTGCCTTGTCTGGAGAATGCAGTGACAACT
CTGGCCCAGCGGGAGAACTCAGCTGCTGTGCAGAAGGCAGCTGACTACTACAGCCAG~~~
~~~~~~CAGATGGTCCAGCGAGTG~~~~~~AGGTTCCCTACAGACACACTCCAGGAGCTG
CTGGACGTGCACGCCACCTGTGAGAAAGAAACCATTGCAGTCTTCATGGAGCACTCCTTC
AAGGATGAAAACCAGGAATTCCAGAAGATGCTTGTGAAAATCATAGTGAAGAAGAAGGAG
GATTTCTTGCTGCAGAATGAAGATTCATCTGCTCAGTACTGCCAGGCTAAACTCAATGAG
CTCTCAAAGGATCTAATGGAAAGT~~~GTTTCAGCAGGAAGTTTCTCTGTTCCTGGAGGG
TACAAGCTCTACATGGACAAAAAGGAAAAGATTGAACAGGACTATTGGCAA~~~~~~GTG
CCCAGGAAAGGAGTAAAGGCAAGAGAGGTCTTCCAGATGTTTTTGCAGTCTCAGGAGGCA
ATAGAGAAATCCATCCTGCAGACAGATAAAGCCCTTACTGATCGGGACAAGGCAGTAGCA
GTGGAGCGGGCCAAGAAGGAGGCAGCTGAGAAGGAGCAGGAGCTTTTAAAACAGAAATTA
CAGGAGCAGCAGCAAAAGTTGGAGGCTCAAGAGAAGACTCTTAAGGAAAACATAGCCCAA
CTGAAAGAGAAGCTGGAGAAGGAAAGAGAACACATACTGAGAGAGCAGAATATGGTGTTG
GATCATAAACTAAAGGCCCAAAAGGATTTGCTTGAAGAAGGATTTAAGAAGAAATCTGAG
GAGATGAATGCAGAGATAAGTCAATTA
>Aotus_nancymaae_GBP7_XM_012464812.1              
ATGGCATCAGAGATCCACATGCCAGGCCCAGTGTGCCTCATTGAGAACACTAAAGGGCAT
CTGGTGGTGAATCCAGAAGCTCTGGAGAACCTGTCTGCCATTACACAGCCTGTAGTAGTG
GTGGCAATTGTGGGCCTCTACCGCACAGGCAAGTCCTACCTGATGAACAAGCTGGCTGGG
AGGAACAAAGGCTTCCCTCTGGGCTGCACGGTGAAGTCTAAAACCAAAGGCATCTGGATG
TGGTGTTTGCCCCACCCCACCAAGCCAAACCTCACCCTGGTCCTTCTGGACACTGAGGGC
CTGGGTGATATTGAAAAGAGTGATCCTAAGAATGACTCGTGGATCTTTGCCCTGGCTGTG
CTTCTAAGCAGCTGCTTTGTCTACAACAGCATGAGCACCATCAACCACCAGGCTCTGGAG
CAGCTGCACTACGTGACTGAACTAACAAAGCTAATCAGAGTAAAATCCTGCCCGAGGACT
GATGAAGTT~~~~~~GAGGACTCCAGCGAGTTTGTGAGTTTCTTTCCAGACTTTATTTGG
ACTGTTCGAGATTTTACCCTGGAGCTGAAG~~~TTAGATGGACACCCCATCACAGAAGAT
GAGTACCTGGAGAATGCCTTGAAGCTGATCCCAGGCAAGAATCCCCAAATCCAAAATTCT
AACAAGCCCAGGGAGTGGATCAGGCATTTCTTTCCAAAACGGAAGTGCTTTGTCTTTGAC
CAGCCAACAAATGACAAAAAGCTCTTACTCCATGTTGAAGAAGTACCGGAAGATCAACTG
GATAGTGATTTCCAGGTGCAATCAGAAAACTTCTGTTCTTATATCCTCACGCATGCAAAG
ACCAAGACCCTGAGAGAGGGAATCCTTGTCACTGGAAACCGGCTGGGGATGCTGGTGGAG
ACCTACCTGGATGCCATCAACAGTGGAGTGGTTCCTTGTTTGGAGAATGCAGTGACAACT
CTGGCCCAGCGGGAGAACTCAGCAGCTGTGCAGAGGGCAGCTGACTACTACAGCCAG~~~
~~~~~~CAGATGACCCAGCAAGTG~~~~~~AGGTTCCCTACAGACACACTCCAGGAGCTG
CTGGATGTGCACGCCGCCTGTGAGAGGGAAGCCATTGCAGTCTTCATGGAGCACTCCTTC
AAGGATAAAAACCAGGAATTTCAGAAGAAGCTTGTGGACTCCACAGAGAAAAAAAAGGAA
GACTTTGTGCTGCAGAATGAAGGGGCATCTGTCAAATATTGCCAGGCTGAGCTTAAGCGG
CTTTCAGAACACTTGATGGAAAGC~~~ATTTCAAGAGGAACTTTCTTTGTTCCTGGAGGG
CACAATCTCTACTTAGAAGCAAAGAAGAAGATTGAGCAGGACTATACACTA~~~~~~GTG
CCCAGAAAAGGAGTTAAGGCAAACGAGGTCCTCCAGAGCTTCCTGCAGTCACAGGTGGTT
ATAGAGGAATCCATCCTGCAGTCAGACAAAGCCCTCACTGCTGGAGAGAAGGCCATAGCA
GCTAAGCAGGCTAAGAAGCAGGCAGCTGAGAAGGAACAGGAGCTGCTAAGACAAAAACAG
AAGGAACAGCAGCAAATGATGGAGGCTCAAGAGAGAAGCTTCCAGGAAAACATGGCCCAA
CTCAAGAAGAAGATGGAGAGGGAAAGGGAAAACTATATGAGAGAGCTGAGAAAGATGCTG
AGTCACAAGCTGAAGGTCCGAGAAGAACCGCTTACTGAAGGATTTAAAGAGATATTTGAG
TTGTTAAATGAAGAGATTAATCGACTG
>Colobus_angolensis_palliatus_GBP1_XM_011956051.1 
ATGGCATCAGAGATTCACATGACAGGCCCAATGTGCCTCATTGAAAACACTAATGGGCGA
CTGATGGCGAATCCAGAAGCTCTGAAGATCTTGTCTGCCATTACGCAGCCTGTGGTGGTG
GTGGCGATTGTGGGCCTCTACCGCACAGGCAAATCCTACCTGATGAACAAGCTGGCTGGA
AAGAAAAAGGGCTTCTCTCTGGGCTCCACAGTGCAATCTCACACTAAAGGAATCTGGATG
TGGTGTGTGCCCCATCCCAAGAAGCCAGGCCACATCCTAGTTCTGCTGGACACTGAGGGT
CTGGGAGATGTAGGGAAGGGTGACAACCAGAATGACTCCTGGATCTTCGCCCTGGCCATC
CTCCTGAGCAGCACCTTCGTGTACAATAGCATGGGAACCATCAACCAGCAGGCCATGGAC
CAACTGCACTATGTGACAGAGCTGACACATCGAATCCGATCAAAATCCTCACCTGATGAA
AATGAGAAT~~~~~~GAGGATTCAGCTGACTTTGTGAGCTTCTTCCCAGACTTTGTGTGG
ACACTGAGAGATTTCTCCCTGGACTTAGAA~~~GCAGATGGACAACCCATCACAGCAGAT
GAGTACCTGACATACTCCCTGAAGCTGAAGCAAGGTACCAGTGAGAAAGATAAAACTTTT
AATCTGCCCCGACTCTGTATCCGGAAGTTCTTCCCAAAGAAGAAATGCTTTGTCTTTGAT
CGCCCCGTTCACCGCAAGAAGCTTGCCCAG~~~CTTGAGAAACTACATGATGAAGAGCTG
GACCCCGAATTTGTGCAACAAGTAGCAGACTTCTGTTCCTACATCTTTAGCAATTCCAAA
ACTAAAACTCTTTCAGGAGGCATCAAGGTCAATGGGCCTCGTCTAGAGAGCCTGGTGCTG
ACCTATGTCAATGCCATCAGCAGTGGCGATCTGCCCTGCATGGAGAACGCAGTCCTGGCC
TTGGCCCAGATAGAGAACTCAGCTGCAGTGCAAAAGGCTGTTGCCCACTACGAACAG~~~
~~~~~~CAGATGGGCCAGAAGGTG~~~~~~CAGCTGCCCACGGAAACCCTCCAGGAGCTG
CTGGACCTGCACAGGGACAGTGAGAGAGAGGCCATTGAAGTCTTCATCAGGAGTTCCTTC
AAAGATGTGGACCATCTATTTCAAAAAGAGTTAGCGGCCCAGTTAGAAAAAAAGCGGGAT
GACTTTTGTAAACAGAATCAGGAAGCATCATCAGATCGTTGCTCAGCTTTACTTCAGGAC
ATTTTCAGTCCTCTAGAAGAAGAA~~~GTGAAGACGGGAATTTATTCGAAACCAGGGGGC
TATCGTCTCTTTATTCAGAAGCTACAAGACCTGAAGAAAAAGTACCACGAG~~~~~~GAG
CCAAGGAAGGGGATACAGGCTGAAGAGATTCTGCAGACATACTTGAAATCCAAGGAGTCT
ATGACTGATGCAATTCTACAGACAGACCAGACTCTCACAGAAAAGGAAAAGGAGATTGAA
GTGGAACGTGTGAAAGCTGAGTCTGCACAGGCTTCAGCAAAAATGTTGCAGGAAATGCAA
AGAAAGAATGAGCAGATGATGGAACAGAAGGAGAGGAGTTATCAGGAACACTTGAAACAA
CTGACTAAGAAGATGGAGAGGGACAGGGCCCAGTTGCTGAAAGAGCAAGAGAGGACCCTC
GCTCTTAAACTTCAGGAACAGGAGCGACTGCTTAAAGAGGGATTTCAAACAGAAAGCAGA
AAAATGCAAAATGAGATACAGGATCTC
>Colobus_angolensis_palliatus_GBP2_XM_011956052.1 
ATGGCTCCAGAGATTGACTTGCCGGGCCCAGTGAGCCTCATTGATAACACTAAAGGGCAG
CTGGTGGTGAATCCAGAAGCTCTGAAGATCCTATCTGCAATTACGCAGCCTGTGGTGGTG
GTGGCGATTGTGGGCCTCTATCGCACAGGCAAATCCTACCTGATGAACAAGCTGGCAGGG
AAGAAAAATGGCTTCTCTCTGGGCTCCACAGTGAAGTCTCACACCAAGGGAATCTGGATG
TGGTGTGTGCCTCATCCCAAGAAGCCAGAACACACCCTAGTTCTGCTCGACACTGAGGGC
CTGGGAGATGTAGAGAAGGGTGACAATGAGAATGACTCCTGGATCTTCGCTCTGGCTGTC
CTCCTGAGCAGCACCTTCGTGTACAATAGCATGGGAACCATCAACCAGCAGGCCATGGAC
CAACTTCACTATGTGACAGAGCTGACAGATCGAATCAAGGCAAACTCCTCACCTGGTAAC
AATTCTGTA~~~~~~GAAGACTCAGCTGACTTTGTGAGTTTTTTTCCAGCATTTGTGTGG
ACTCTCAGAGATTTCACCTTGGAACTGGAA~~~GTAGATGGAGAACCCATCACTGCTGAT
GACTACCTGGAGCTTTCACTAAAGCTAAGAAAAGGTACTGATAAAAAAAGTAAAAGCTTT
AATGATCCTCGGTTGTGCATCCGAAAGTTCTTCCCCAACAGGAAGTGCTTCATCTTCGAT
TGGCCTGCTCAGAAGAAGTATCTTGCTCGC~~~CTGGAGCAGCTAAAGGAGGAAGAGCTG
AACCCTGATTTCATAGAACAAGTTGCAGAATTTTGTTCCTACATCCTCAGCCATTCCAAT
GTCAAGACTCTTTCAGGTGGCATTCCAGTCAATGGGCCTCGTCTAGAGAGCCTGGTGCTG
ACCTATGTCAATGCCATCAGCAGTGGCGATCTGCCCTGCATGGAGAACGCAGTCCTGGCC
TTGGCCCAGATAGAGAACTCAGCTGCAGTGCAAAAGGCTATTGCCCACTACGAACAG~~~
~~~~~~CAGATGGGCCAGAAGGTG~~~~~~CAGCTGCCCACGGAAACCCTCCAGGAGCTG
CTGGACCTGCACAGGGACAGTGAGAGAGAGGCCATTGAAGTCTTCATGAAGAACTCTTTC
AAGGATGTGGACCAAATGTTCCAGAGGAAATTAGGGGCCCAGTTGGAAGCAAGGCGAGAT
GACTTTTGTAAGCAGAATTCGAAAGCATCATCAGATTGTTGCATGGCTTTACTTCAGGAT
ATATTTGGCCCTTTAGAAGAAGAT~~~GTCAAGCAGGGAACATTTTCTAAACCAGGAGGT
TACCGTCTCTTTATTCAGAAGCAGCAGGAGCTGAAGAATAAGTACTACCAG~~~~~~GTG
CCAAGGAAGGGGATACAGGCCGAAGAGGTGCTGAAAAAATACTTGGAGTCCAAGGAGGAT
GTGGCTGATGCACTTCTACAGACTGACCAGTCACTCTCAGAAAAGGAAAAAGCGATTGAA
GTGGAACGTATAAAAGCTGAATCTGCAGAAGCTGCAAAGAAAATGTTGGAGGAAATACAA
AAGAAGAATGAGCAGATGATGGAACAGAAAGAGAAGAGTTATCAGGAACATGTGAAACAA
TTGACTGAGAAGATGGAGAGGGATAGGGCCCAGTTAATGGCAGAGCAAGAGAAGACCCTC
GCTCTTAAACTTCAGGAACAGGAACGCCTTCTCAAGGAGGGATTCAAGAATGAGAGCCAG
AGACTTCAGAAGGAGATACGGGATATC
>Colobus_angolensis_palliatus_GBP3_XM_011956056.1 
ATGGCTCCAGAGATCCACATGACAGGCCCAATGTGCCTCATTGAGAACACTAACGGGGAA
CTGGTGGCGAATCCAGAAGCTCTGAAGATCCTGTCTGCCATTACACAGCCTGTGGTGGTG
GTGGCAATTGTGGGCCTCTACCGCACAGGAAAATCCTACCTGATGAACAAGCTGGCTGGG
AAGAATATGGGCTTCTCTCTGGGCTCCACAGTGGAATCTCACACCAAAGGAATCTGGATG
TGGTGTGTGCCTCACCCCAAGAAGCCAGAACACACCCTAGTCCTGCTTAACACTGAGGGC
CTGGGAGATGTAAAGAAGGGTGACAACCAGAATGACTCCTGGATCTTTGCCCTGGCTGTC
CTCCTGAGCAGCACCTTCGTGTACAACAGCATGAGAACCATCAACCAGCAGGCCATGGAC
CAACTGCACTATGTGACAGAGCTGACACATCGAATCCGATCAAAATCCTCACCTGATGAG
AATGAAAAT~~~~~~GAGGATTCAGCTGACTTTGTGAGCTTCTTCCCAGACTTTGTGTGG
ACACTGAGAGATTTCTCCCTGGACTTAGAA~~~GCAGATGGACAACCCATCACAGCAGAT
GAGTACCTGGAGTATTCCCTGAAGCTAACACAAGGTACCAGTGAAAAAGACAAAAATTTT
AATCTGCCCCGACTCTGTATCCGGAAGTTCTTCCCAAAGAAAAAATGCTTTGTCTTTGAT
CGCCCCGTTGACTGCAAGAAGCTTGCCCAG~~~CTCGAGAAACTACATGATGAAGAGCTG
GACCCCGAATTTGTGCAACAAGTAGCAGACTTCTGTTCCTACATCTTTAGTAATTCCAAA
ACTAAAACTCTTTCAGGAGGCATCAAGGTCAACGGTCCTCGTCTAGAAAGCCTGGTGCTG
ACCTATATTGATGCTATCAGCAGTGCGGATCTGCTCTGCATGGAGAATGCAATCCTGGCC
TTGGCCCAGAGAGAGAACTCAGTTGCAGTGCAAAAAGCCATTGCTCACTACGACCAG~~~
~~~~~~CAGATGGGCCAGAAGGTG~~~~~~CAGCTGCCCACGGAAACCCTCCAGGAGTTG
CTAGACATGCACAGAGTCAGTGAGAGGGAGGCCACTGAAGTATTTATGAAGAACTCTTTC
AAGGATGTGGACCATCTGTTTCAAAAGAAATTAGCGGTCCAGCTAGAAAAAAAGCGGGAT
GACTTTTGTAAACAGAATCAGGAAGCATCATTAGATCGTTGCTCAGCTTTACTTCAGGAC
ATTTTCAGCCCTCTAGAAGAAGAA~~~GTGAAGATGGGAATTTATTCAAAACCAGGAGGC
TATTGTCTCTTTATTCAGAAGCTACAAGACCTGAAGAAAAAGTACCATGAG~~~~~~GAA
CCGAGGAAGGGGATACAGGCTGAAGAGATTCTGCAGACATACTTGAAATCCAAGGAGTCT
GTGACTGATGCAATTCTACAGACAGACCAGATTCTCACAAAAAAGGAAAAGGAGATTGAA
GTGGAACATGTAAAAGCTGAATCTGCACAGGCTTCAGCAAAAATGGTGGAGGAAACGCAA
ATAAAGTATCAGCAGATGATGGAAGAGAAAGAGAAGAGTTATCAGGAACATGTGAAACAA
TTGACTGAGAAGATAGAGAGGGAGAGGGCCCAGTTGCTGGAAGAGCAAGAGAGGACCCTC
ACTAGTAAACTTCAGGAGCAGGCCCAACTACTGAAGGAGAGATGCCAAGGTGAAAGTACC
CAACTTCAAAATGAGATACAAAAGCTA
>Colobus_angolensis_palliatus_GBP6_XM_011956049.1 
ATGGAATCTGGACCCAAAATGTTGGCCCCCATTTGCCTGGTGGAAAACAACAATGACAAG
CTGTTGGTGAACCAGCAAGCTATACAGATTCTTGAAAAGATTTCTCAGCCAGTGGTGGTG
GTGGCCATTGTAGGACTATACCGTACAGGGAAATCCTATTTGATGAACCATCTGGCAGGA
CAGAATCATGGCTTCCCTCTGGGCTCCACGGTGCAGTCTGAAACCAAGGGCATCTGGATG
TGGTGTTTGCCCCACCCCTCCAAGCCAAACCACACCCTGGTCCTTCTGGACACCGAGGGT
CTGGGCGATGTGGAAAAGGGTGACCCTAAGAATGACTCCTGGATCTTCGCCCTGGCTGTG
CTCCTGTGCAGCACCTTCGTCTACAACAGCATGAGCACCATCAACCACCAGGCCCTGGAG
CAGCTGCATTACGTGACGGAGCTCACAGAACTCATTAAGGCAAAGTCCTACCCAAGGCCT
GATGGAGTA~~~~~~GAAGATTCCACGGAGTTCGTGAGTTTCTTTCCAGACTTTATTTGG
ACTGTACGGGATTTCACTCTGGAGCTGAAG~~~TTGAATGGTGACCCTATCACAGAAGAT
GAGTACCTGGAGAATGCCTTGAAGCTGATTCAAGGCAAGAATCCCAAAGCTCAAACATCC
AATTTGCCCAGGGAGTGCATCAGGCTTTTCTTTCCAAAACGGAAGTGTTTTGTCTTTGAC
CGACCAACACATGACAAAGACCTTCTAGCCAATATCGAGAAGGTGTCAGAAAAGCAACTG
GATCCCAAATTCCAGGAACAAACAAACATTTTCTGTTCTTACATCTTCACGCATGCAAGA
AGCAAGACCCTCAGGGAGGGAATCACAGTCACTGGGAATCGTCTGGGAACTCTGGCAGTG
ACTTACGTAGATGCCATCAACAGTGGAGCGGTGCCTTGTCTGGAGAATGCAGTGATAACT
CTGGCCCAGCGTGAAAACTCAGCTGCCATGCAGAGGGCAGCCGACTACTACAGCCAG~~~
~~~~~~CAGATGGCCCAGCGAGTG~~~~~~AAGCTCCCCACAGACACGCTCCAGGAGCTG
CTGGACGTGCATGCGGCCTGTGAGAGGGAAGCCATTGCAGTCTTCATGGAGCACTCCTTC
AAGGATGAAAATCAGGAATTCCAGAAGAAGCTCGTGGAAATCACAATGAATAAGAAGGGA
GATTTCTTGCTGCAGAATGAAGAGTCCTCTGTTCAATACTGCCAGGCTAAACTCAATGAG
CTCTCAAAGGGCCTAATGGAAAGT~~~ATCTCAGCAGGAAGTTTCTCTGTTCCTGGAGGG
CACAAGCTCTACATGGAAACAAAGGAAAAGATTGAACAGGACTATTGGCAA~~~~~~GTC
CCCAGGAAAGGAGTAAAGGCAAAAGAGGTCTTCCAGAGGTTCCTGGAGTCACAGGTGGTG
ATAGAGAAATCCATCTTGCAGTCGGATAAAGCCCTCACTGATAGAGAGAAGGCAGTAGCA
GTGGATCGGGCCAAGAAGGAGGCAGCTGAGAAGGAACAGGAACTTTTAAAACAGAAATTA
CAGGAGCAGCAGCAACAGATGGAGGCTCAAGAGAAGAGTCTCAAGGAAAACATAGCCCAA
CTGAAGGAGAAGCTGCAGATGGAGAGAGAACACCTGCTGAGAGAGCAGAATATGATGCTG
GAGCACAAGCTGAAGGTCCAAAAAGATTTGCTTGATGAAGGATTTAAGAAGAAATCTGAG
GAGATGAATACAGAGATAAATCAACTA
>Colobus_angolensis_palliatus_GBP6_XM_011956192.1 
ATGGAATCTGGACCCAAAATGTTGGCCCCCATTTGCCTGGTGGAAAACAACAATGACAAG
CTGTTGGTGAACCAGCAAGCTATACAGATTCTTGACAAGATTTCTCAGCCAGTGGTGGTG
GTGGCCATTGTTGGACTGTACCGTACAGGCAAATCCTACTTGATGAACCGTCTGGCAGGA
GAGAATCATGGCTTCCCTCTGGGCTCCACGGTGCAGTCTGAAACCAAGGGCATCTGGATG
TGGTGCTTGCCCCATCCCTCCAAGCCAAACCACACCCTGGTCCTTCTGGACACCGAGGGT
CTGGGCGATGTGGAAAAGGGTGACCCTAAGAATGACTCCTGGATCTTCGCCCTGGCTGTG
CTCCTGTGCAGTACCTTCGTCTACAACAGCATGAGCACCATCAACCACCAGGCCCTGGAG
CAGCTGCATTACGTGACGGAGCTCACAAAACTCATTAAGGCAAAGTCCTACCCAAGGCCT
GATGGGGTA~~~~~~GAAGATTCCACGGACTTCGTGAGTTTCTTTCCAGACTTTATCTGG
ACTGTACGGGATTTCACTCTGGAGCTGAAG~~~TTGAATGGTGACCCTATCACAGAAGAT
GAGTACCTGGAGAATGCCTTGAAGCTGATTCAAGGCAAGAATCCCAAAGTTCAAGCATCC
AATTTGCCCAGGGAGTGCATCAGGCATTTCTTTCCAAAACGGAAGTGTTTTGTCTTTGAC
CGGCCAACACATGACAAAGTCCTTCTAGCCAATATCGAGAAGGTGTCAGAAAAGCAACTG
GATCCCAAATTCCAGGAACAAACAAACATTTTCCGTTCTTACATCTTCACGCATGCAAGA
ACCAAGACCCTCAGGGAGGGAATCACAGTCACTGGGAATCGTCTGGGAACTCTGGCAGTG
ACTTACGTAGATGCCATCAACAGTGGAGCGGTGCCTTGTCTGGAGAATGCAGTGATAACT
CTGGCCCAGCGTGAAAACTCAGCTGCCATGCAGAGGGCAGCCGACTACTACAGCCAG~~~
~~~~~~CAGATGGCCCAGCGAGTG~~~~~~AAGCTCCCCACAGACACGCTCCAGGAGCTG
CTGGACGTGCATGCGGCCTGTGAGAGGGAAGCCATTGCAGTCTTCATGGAGCACTCCTTC
AAGGATGAAAATCAGGAATTCCAGAAGAAGCTCGTGGAAATCACAATGAATAAGAAGGGA
GATTTCTTGCTGCAGAATGAAGAGTCCTCCGTTCAATACTGCCAGGCTAAACTCAATGAG
CTCTCAAAGGGCCTAATGGAAAGT~~~ATCTCAGCAGGAAGTTTCTCTGTTCCTGGAGGG
CACAAGCTCTACATGGAAACAAAGGAAAAGATTGAACAGGACTATTGGCAA~~~~~~GTC
CCCAGGAAAGGAGTAAAGGCAAAAGAGGTCTTCCAGAGGTTCCTGGAGTCACAGGTGGTG
ATAGAGAAATCCATCTTGCAGTCGGATAAAGCCCTCACTGATAGAGCGAAGGCAGTAGCA
GTGGATCGGGCCAAGAAGGAGGCAGCTGAGAAGAAACAGGAACTTTTAAAACAGAAATTA
CAGGAGCAGCAGCAACAGATGGAGGCTCAAGAGAAGAGTCTCAAGGAAAACATAGCCCAA
CTGAAGGAGAAGCTGCAGATGGAGAGAGAACACCTACTGAGAGAGCAGAATATGATGCTG
GAGCACAAGCTGAAGATCCAGAAAGATTTGCTTGATGAAGGATTTAAGAAGAAATGTGAG
GAGATGAATGAAGAGATAAATCAACTA
>Colobus_angolensis_palliatus_GBP7_XM_011956054.1 
ATGGCATCAGAGATCCACATGCCAGGCCCAGTATGCCTCATTGAAAACACTAAAGGGCAT
CTGGTGGTGAATCCAGAAGCTCTGGAGATCCTGTCTGCCATTACACAGCCTGTAGCAGTG
GTGGCAATTGTGGGCCTCTACCGCACAGGCAAATCCTACCTGATGAACAAGCTGGCTGGG
AAGAACAAAGGCTTCCCTCTGGGCTGCACAGTGAAGTCTGAAACCAAAGGCATCTGGATG
TGGTGTGTGCCCCACCCCTCTAAGCCAAACCACACCCTGGTCCTTCTGGACACGGAGGGC
CTGGGTGATATGGAAAAGAGTGACCCTAAGAATGACTCTTGGATCTTTGCCCTGGCTGTG
CTTCTAAGCAGCAGCTTTGTCTACAACAGCATGAACACCATCAACCACCAGGCCCTGGAG
CAGCTGCACTATGTGACTGAACTAACAGAGCTAATCAGGGCAAAATCCTGCCCCAAACCT
GATGAAGTT~~~~~~GAGGACTCCAGCGAGTTTGTGAGTTTCTTTCCAGACTTTATTTGG
ACTGTTCGGGATTTTACCCTGGAACTGAAG~~~TTAGATGGACACCCCATCACAGAAGAT
GAGTACTTGGAGAATGCCTTGAAGCTGATTCCAGGCAAGAATCCCCAAATTCAAAATTCT
AACAAGCCCAGGGAGTGGATCAGGCATTTCTTTCCAAAACGGAAGTGCTTTGTTTTTGAC
CGGCCAACAAATGACAAAAAACTCTTACTCCATGTTGAAGAAGTACCAGAAGACCAACTG
GATAGTAATTTTCAGGTGCAATTAGAAAACTTCCGTTCTTATATCCTCACCCATGCAAAG
ACCAAGACCCTGAGGGAGGGAATCCTTGTCACTGGAAACCGGCTGGGGATGCTGGTGGAG
ACCTACCTGGATGCCATCAACAGTGGAGCAGTTCCTTGTCTGGAGAATGCAGTGGCAGCT
CTGGCCCAGCGTGAGAACTCAGCAGCCGTGCAGAGGGCAGCTGACCACTACAGCCAG~~~
~~~~~~CGGATGGCCCAGCAAATG~~~~~~AGATTCCCCACAGACACGCTCCAGGACCTG
TTGGACATGCACACAGCCTGTGAGAGGGAAGCCATTGCAGTCTTCATGGAGCACTCCTTC
AAGGATAAAAACCAGGAATTTCAGAAGAAGCTCGTGGACACCATGGAGAAAAAGAAGGAA
GACTTTGTGCTGCAGAATGAAGAGGCATCTGACAAATATTGCCAGGCTGAACTTAAGCGG
CTTTCAGAGCTCTTGATGGAAAGT~~~ATTTCAAGAGGAACTTTCTTTGTTCCTGGAGGG
CACAGTATCTACTTAGAAGCAAAAAGGAAGATTGAACAGGACTATACACTA~~~~~~GTG
CCCAGAAAAGGAATTAAGGCAAACGAGGTCCTCCAGAGCTTCCTGCAGTCACAGGTGATT
ATAGAGGAATCCATCCTGCAGTCAGACAAAGCCCTCACTGCTGGAGAGAAGGCCATAGCA
GCTAAGCAGGCTAAGAAGGAGGCAGCTGAGAAGGAACAGGAGCTGCTAAGACAAAAACAG
AAGGAACAGCAGCAAATGATGGAGGCTCAAGAGAGAAGCTTCCAGGAAAACATAGCCCAA
CTTAAGAAGAAGATGGAGAGGGAAAGGGAAAACTATATGGAAGAGCTGAGAAAGATGCTG
AGTCATAAGCTGAAGGTCCTAGAAGAACCACTTACCGAAGGATTCAAAGAGATATTTGAG
TCGTTAAATGAAGAGATTAATCGACTG
