# Supplementary material for: Evolution of guanylate binding protein genes shows a remarkable variability within bats (Chiroptera)
Source: Front Immunol. 2024 Jan 31;15:1329098. doi: 10.3389/fimmu.2024.1329098 (PMC10864436; doi:10.3389/fimmu.2024.1329098)
Supplement: Supplementary file 1 [file DataSheet_1.zip › SuppMaterial/SuppData2.fas]

>Hipposideros_armiger_GBP6a_XM_019661802.1         
ATGGCATCTGGACCCATCATGATGACCCCCATTTGTCTGGTGGAAAACAACAATGAGCAG
CTGTCAGTGAACCAGGAAGCTCTGCAGATTCTTGACAAGATTTCTCAGCCAGTGGTGGTC
GTGGCCATTGTAGGACTATATCGTACAGGCAAATCCTACCTGATGAATCGTCTTGCAGGA
CACAACCATGGTTTCCCTCTGGGCTCCACGGTGCAGTCTGAAACCAAGGGCATCTGGATG
TGGTGTGTGCCTCACCCTTCTAAGCCTAACCACACCCTGGTCCTTCTGGACACCGAGGGC
CTTGGTGATGTGGAAAAGGGCGACCCCAAGAATGACTCGTGGATCTTTGCACTGGCCGTG
CTTGTGTGTAGCAGCTTTGTCTACAATAGCATGAACACCATCAACCACCAGGCCCTGGAG
CAGCTGCATTATGTGACAGAGCTGGCAGAACTTATAAGGGCAAAGTCCTCCCTTACCCCG
AAAGGAGTA~~~~~~GAAGATTCCACAGAGTTTGTGAGTTTCTTTCCAGACTTTATCTGG
ACTGTACGGGATTTCACCCTGGACCTGAAG~~~TTAAATGGTTACCCCATCACTGAAGAT
GAGTACCTGGAGAATGCCTTGAAGCTGATTCCAGGCAGAAATCCCAAAATCCAAATGTCC
AATCTTCCTAGAGAGTGCATCCGGCGATTCTTCCCCAAACGGAAGTGTTTTGTCTTTGAC
CGCCCAACAAATGACAAAGAAATCCTGGCCAATATTGAGAATGTGACAGAAACACAACTA
GATCCTGAATTCCAGGAACAAACAAAAAACTTCTGTTCTTATATCTTCAACCAGGCGAGG
ACTAAGACCCTCAGAGAGGGAATCAATGTCAATGGGAAACGGCTGGGGACTCTGGTGGTG
ACCTATGTGAAAGCCATCAATAGTGGAGCAGTGCCTTGTTTGGAGACCGCAGTGAGAACC
CTGGCCCAGCTTGAGAACTCAGCGGCTGTGCAGAAGGCAGCCGACCACTACAGTGAG~~~
~~~~~~CAGATGGCCCATCGAGTG~~~~~~AGGCTGCCCACAGACACGCTCCAGGAGCTG
CTGGACCTGCACGCAGCCTGTGAGAAGGAAGCCATTGAAATCTTCATGGAGGACTCCTTC
AAGGATGAAAACCAGGAGTTCCAGAAGAATCTTGTGGAAATCCTGAAGAATAAGAAAGAG
AGTTTCTTGCTGCAGAACCAAGAGGCATCTGCTAAATACTGCCAGGCTAAACTTGATCAG
CTTTCAATGGCCCTAATAGAAAGT~~~ATTTCAGCAGGAACATTCTCTGTTTCTGGCGGT
CACACGCTTTACTTGGAAACAAAGGAAAGGATTGAACGAGACTATTGGCAA~~~~~~GTA
CCCAGGAAAGGAGTGAAGGCAAAGGAGGTATTTCAGAGGTTCCTGGACTCGCAGGCAGCC
ATAGAGAAATCCATCCTGCAATCAGACAAAGCGCTCACTGATGGGGAGAAGGCCATAGCA
GAGGAGCGGGCCCGGAAGCAGGCAGCTGAGAAGGAACAGGAGCTGCTGAAACAGCAACTG
CAGGAGCAGCAGGTGCAGATGGAAGCACAAAACAGGAGTCTCCAGGAAAATATTGATCAA
CTGAAAGAGAAGCTGGAGAGGGAAAGAGAAAACATAATAAGAGAGCAGAATATGATTTTG
GAGCATAAACTGAAGGTCCAGGAAGAACTGCTTAGAGATGGATTTAAAAAGAAATCTGAA
GAAATGAATGCAGAGATAAATCATTTG
>Hipposideros_armiger_GBP6a_XM_019661807.1         
ATGGCATCTGGACCCATCATGATGGCCCCCATTTGTCTGGTGGAAAACAACAATGAGCAG
CTGTCAGTGAAC~~~~~~~~~~~~~~~~~~~~~~~~~~~~~~TCTCAGCCAGTGGTGGTC
GTGGCCATTGTAGGACTATATCGTACAGGCAAATCCTACCTGATGAATCGTCTTGCAGGA
CACAACCATGGTTTCCCTCTGGGCTCCACGGTGCAGTCTGAAACCAAGGGCATCTGGATG
TGGTGTGTGCCTCACCCTTCTAAGCCTAACCACACCCTTGTCCTTCTGGACACCGAGGGC
CTGGGTGACGTGGAAAAGGGCAACCCCAAGAATGACTCGTGGATCTTTGCACTGGCCATG
CTTCTGTGTAGCAGCTTTGTCTACAATAGCATGAGCACCATCAACCACCAGGCCCTGGAG
CAGCTGCATTATGTGACAGAGCTGGCAGAACTTATAAGGGCAAAGTCCTCCTTTAACCCC
GAAGGAGTA~~~~~~GAAGATTCCACAGAGTTTGTGAGTTTCTTTCCAGACTTTATCTGG
ACTGTACGGGATTTCACCCTGGACCTGAAG~~~TTAAATGGTCTCTGCATCACTGAAGAT
GAGTACCTGGAGAATGCCTTGAAGCTGATTCCAGGCAGAAATCCCAAAATCCAAACGTCC
AATCGTTCCAGAGAGTGTATCCAGCATTTCTTCCCAAAACGGAAGTGTTTTGTCTTTGAC
CGCCCAACAAATGACAAAAAACTCCTGGCCAATATTGAGAATGTGACAGAAACACAACTA
GATCCTGAATTCCAGGAACAAATAAAAATTTTCTGTTCTTATATCTTCACTGAGGCAAGG
ACTAAGACCCTTCGAGAGGGAATCAAGGTCAATGGGAAACGGTTGGGGACTCTGTTAGTG
ACCTATGTGGAGTCTATCAACAGTGGAGCAGTGCCTTGTTTGGAAAATGCAGTGAGAACC
CTGGCCCAGCTTGAGAACTCAGCAGCCGTGCAGAAGGCAGCCGACCACTACAGTGAG~~~
~~~~~~CAGATGGCCCAGCGAATGAGCCATCTGCTCCCCACAGACATGCTCCAGGAGCTG
CTGGACCTGCACGCAGCCTGTGAGAAGGAAGCCATTAAAATCTTCATGGAGAACTCCTTC
AAGGATGAAAACCAGGAGTTCCAGAAGAGCCTTGTGGAAATCCTGAAGAATAAGAAAGAG
AGTTTCTTGCTGCAGAATGAAGAGACATCTGCTAAATACTGCCAGGCTAAACTTCATATG
CTTTCAATGGCCCTAATAGAAAGT~~~ATTTCAGCAGAAATATTCTCTGTTTCTGGCGGT
CACAAGCTTTACTTGGAAACAAAGGAAAGGATTGAACGAGACTATTGGCAA~~~~~~GTA
CTCAGGAAAGGAGTGAAGGCAAAGGAGGTATTTCAGAGGTTCCTGGAGTCACAGGCAGCC
ATAGAGAAATCCATCCTGCAGTCAGACAAAGCGCTCACTGATGGGGAGAAGGCCATAGCA
GAGGCGCGGGCCCGGAAGCAGGCAGCTGAGAAGGAACAGGAGCTGCTGAAACAGCAAATG
CAGGAGCAGCAGCTGCAGATGGAAGCACAAGAGAGGAGTCTCCAGGAAAATATAGACCAA
CTGAAAGAGAAGCTGGAGAGGGAAAGAGAAAACATAATAAGAGAGCAGAATATGATTTTT
CCCCATGAACTGAAGGTTCAAAGCAATCTGCTCAATGAAGGATTTAGAAAGGAATCAGAA
GAAATGAATGCAGCGATAAGTCATTTG
>Pteropus_alecto_GBP6a_XM_006905828.3              
ATGACATTTGGACCCAACATGATGGCCCCCATTTGTCTGGTGGAAAACACCAATCAGCGG
CTGTCAGTGAACCAGCAAGCTCTACAGATTCTTGATGAGCTTTCTCAGCCAGTGGTGGTC
GTGGCCATTGTAGGACTGTATCGTACAGGCAAATCCTACCTGATGAACCGTCTTGCAGGA
CAGAACCACGGTTTCCCTCTGGGCCCTACAGTGCAGTCTGAAACCAAGGGCATCTGGATG
TGGTGTGTGCCTCACCCCTCTAAGCCTAACCACACCCTGGTCCTTCTGGACACTGAAGGC
CTGGGCGATGTGGAAAAGGGCGACCCTAAGAACGACTCGTGGATCTTTGCCCTGGCCGTG
CTTCTGTGTAGCAGCTTTGTCTACAATAGCATGAGCACCATCAACCACCAGGCCCTGGAG
CAGCTGCATTATGTGACAGAGCTGACAGAACGTATAAGGGCAAAGTCCTCCCCTACACCG
GATGGAGTA~~~~~~GAAGATTCCACGGAGTTCGTGAGTTTCTTTCCAGACTTTATCTGG
ACTGTACGAGATTTCACCCTGGCGCTGATG~~~TTAAACGGTCGCCCTATCACGGAAGAT
GAGTACCTGGAGAATGCCTTGAAGCTGGTTCCAGGCAGGAATCCCAGAGTCCAACTATCC
AATCTTCCCAGAGAGTGCATCCGGCATTTCTTTCCAAAACGGAAGTGTTTTGTCTTTGAC
CGGCCAACTACTGACAAAAACCTCCTAGCCACTATTGAGAATGTGGCAGAAAACCAACTG
GAACCTAAATTTCAGGAACAATCGAGGAATTTCTGTTCTTACATCTATACTCAGGCGAGG
ACCAAGACCCTCAGAGAGGGAATCATGGTCACTGGGAAACGGCTGAGGACCCTGGTGGTG
ACTTACGTGGATACCATCAACAGTGGAGCAGTGCCTTGTCTGGAGAACGCGGTGACAACT
CTGGCCCAGCTTGAGAACTCAGCGGCCGTGCAAAAGGCAGTCGACCACTACAGTGAG~~~
~~~~~~CAGATGGTCCAGCGAGTG~~~~~~AGGTTCCCCACGGACACGCTCCAGGAGCTG
CTGGACCTGCACGCAGCCTGTGAGAGGGAAGCCATTGCTATCTTCATGGAGAACTCTTTC
AAGGATGAAAAGCAGGCGTTCCAGAAGCGGCTTGTGGAGATCCTAAAGAATAAGAAGGAG
GATTTCTTGCTGCAGAATGAAGAGGCGTCTGTTAAATACTGCCAAGCTGAACTTGATCAG
CTTTCAGCAACCCTAATGGAAAGT~~~ATTNNNNNNNNNNNNNNNNNNNNNNNNNNNNGT
CACAAGCTCTACTTGGAAACAAAGGAAAAGATCGAACGGGACTATAGGCAA~~~~~~GTG
CCCAGAAAAGGAGTGAAGGCGAACGAGGTCCTCCAGAGCTTCCTGCAGTCACAGTTGGCA
GTAGAGAAATCCATCCTGCAGTCAGACAAAGCACTCAGCGCTGGGGAGAAGACCATGGCA
GAGGAGCGGGCCCGGAAGGAGGCAGCTGAGAAGGAACAGGAGCTGCTGAGACAGCGACTG
CAGGAGCAGCAGCAAGGGATGGAGGCGCAAGAGAGGAGTCTCCAGGAAAACATAGCCCAA
CTGAAGGAGAAGCTGGAGAGGGAAAGA~~~~~~CTGATGAGAGAGCAGAATATGATGTTG
GAACATAAACTGAAGGTCCAAGAAGATATGCTTAATAGTGGATTTCAAAGGCAAGCTGAA
GAGATGAAAGCAGAGATAAATCATTTG
>Pteropus_giganteus_GBP6a_XM_039838776.1           
ATGACATTTGGACCCAACATGATGGCCCCCATTTGTCTGGTGGAAAACACCAATCAGCGG
CTGTCAGTGAACCAGCAAGCTCTACAGATTCTTGATAAGATTTCTCAGCCAGTGGTGGTC
GTGGCCATTGTAGGACTGTATCGTACAGGCAAATCCTACCTGATGAACCGTCTTGCAGGA
CAGAACCACGGTTTCCCTCTGGGCTCTACAGTGCAGTCTGAAACCAAGGGCATCTGGATG
TTGTGTGTGCCTCACCCCTCTAAGCCTAACCACACCCTGGTCCTTCTGGACACTGAAGGC
CTGGGCGATGTGGAAAAGGGCGACCCTAAGAACGACTCGTGGATCTTTGCCCTGGCCGTG
CTTCTGTGTAGCAGCTTTGTCTACAATAGCATGAGCACCATCAACCACCAGGCCCTGGAG
CAGCTGCATTATGTGACAGAGCTGACAGAACTTATAAGGGCAAAGTCCTCCCCTACACCG
GATGGAGTA~~~~~~CAAGATTCCACGGAGTTCGTGAGTTTCTTTCCAGACTTTATCTGG
ACTGTACGAGATTTCACCCTGGCGCTGATG~~~TTAAACGGTCGCCCTATCACGGAAGAT
GAGTACCTGGAGAATGCTTTGAAGCTGGTTCCAGGCAGGAATCCCAGAGTCCAACTATCC
AATCTCCCCAGAGAGTGCATCCGGCATTTCTTTCCAAAACGGAAGTGTTTTGTCTTTGAC
CGGCCAACTACTGACAAAAACCTCCTAGCCACTATTGAGAATGTGGCAGAAAACCAACTG
GAACCTAAATTTCAGGAACAATCGAGGAATTTCTGTTCTTACATCTACACTCAGGCGAGG
ACCAAGACCCTCAGAGAGGGAATCATGGTCACTGGGAAACGGCTGAGGACCCTGGTGGTG
ACTTACGTGGATACCATCAACAGTGGAGCAGTGCCTTGTCTGGAGAACGCGGTGACAACT
CTGGCCCAGCTTGAGAACTCAGCGGCCGTGCAAAAGGCAGTCGACCACTACAGTGAG~~~
~~~~~~CAGATGGTCCAGCGAGTG~~~~~~AGGTTCCCCACGGACACGCTCCAGGAGCTG
CTGGACCTGCACGCAGCCTGTGAGAGGGAAGCCATTGCTATCTTCATGGAGAACTCTTTC
AAGGATGAAAAGCAGGCGTTCCAGAAGCGGCTTGTGGAGATCCTAAAGAATAAGAAGGAG
GATTTCTTGCTGCAGAATGAAGAGGCGTCTGTTAAATACTGCCAAGCTGAACTTGATCAG
CTTTCAGCAACCCTAATGGAAAGT~~~ATTTCAGCAGGAACTTTCTCTGTTCCTGGAGGT
CACAAGCTCTACTTGGAAACAAAGGAAAAGATCGAACGGGACTATAGGCAA~~~~~~GTG
CCCAGAAAAGGAGTGAAGGCGAACGAGGTCCTCCAGAGCTTCCTGCAGTCGCAGTTGGCA
GTAGAGAAATCCATCCTGCAGTCAGACAAAGCACTCAGCGCTGGGGAGAAGGCCATGGCA
GAGGAGCGGGCCCGGAAGGAGGCAGCTGAGAAGGAACAGGAGCTGCTGAGACAGCGACTG
CAGGAGCAGCAGCAAAAGATGGAGGAGCTAGAGAGGAGTCTCCAGGAAAACATAGCCCAA
CTGAAGGAGAAGCTGGAGAGGGAAAGAGAAAACCTGATCAGAGAGTGGAATATGATGTTG
GACCATAAACTGAAGGTCCAAGAAGATATGCTTAATAGTGGATTTCAAAGGCAAGCTGAA
GAGCTGAAAGCAGAGATAAATCATTTG
>Rhinolophus_ferrumequinum_GBP6a_XM_033114810.1    
ATGGCATCTGGACACAACATGATGGCCCCCATTTGTCTGGTGGAAAACAACAATGAGCAG
CTGTCAGTGAACCAGAAAGCTCTACAGATTCTTGACAAGATTTCTCAGCCAGTGGTGGTC
GTGGCCATTGTAGGACTCTATCGTACAGGCAAATCCTACTTGATGAACCGTCTTGCAGGA
CAGAACCATGGCTTCTCTCTGGGCTCCACCGTGCAGTCTGAAACCAAGGGCATCTGGATG
TGGTGTGTGCCTCACCCTTCTAAGCCTAACCACACCCTAGTCCTTCTGGACACCGAGGGC
CTGGGTGATGTGGAAAAGGGCGACCCCAAGAATGACTCGTGGATCTTCGCGCTGGCCGTG
CTTCTGAGCAGCAGCTTTGTCTACAACAGCATGAGCACCATCAACCACCAGGCCCTGGAG
CAGCTGCAATATGTGACAGAGCTGACAGAACTCATCAGGGCAAAGTCTTCTCCTTCCCCG
GAAGAAGTA~~~~~~GAAGATTCTTCAGAGTTTGTGAGTTTCTTTCCAGACTTTATCTGG
ACTGTACGGGATTTCACCCTGGAGCTGAAG~~~TTAAACGGTCGCCCCATCACAGAAGAT
GAGTACCTGGAGAATGCATTGAAGCTGGTTCCAGGCAGAAATCCCAAAGTTCAAATGTCC
AATCTTCCCAGAGAGTGCATCCGACATTTCTTCCCAAAACGGAAGTGTTTTGTCTTTGAT
CGGCCTACAAATGACAAAGAACTCCTAGCCAATATTGAGAATGTGACAGAAACACAGCTG
GATCCTAAATTCCAAGAACAGATAAAGAATTTCTGTTCTTATGTCTTTAGCCAGGCGAGA
ACCAAGACCCTGAGAGAGGGAATCATGGTCACTGGGAAACGGCTGGGGACTCTGGTGGTG
ACCTATGTGGATGCCATCAATAGTGGAGCAGTACCTTGTTTGGAAAATGCAGTGACAACT
CTGGCCCAGCTTGAGAACTCAGCGGCTGTGCAGAAGGCAGCCGACCACTACAGTGAG~~~
~~~~~~CAGATGGCCCAGCGAGTC~~~~~~AGGTTCCCCACAGACACGCTCCAGGAGCTG
CTGGACCTGCACGCAGCCTGTGAGAGGGAAGCCACTGAAATCTTCATGGAGAACTCCTTC
AAGGATGAAAACCAGGAGTTCCAGAAGAAGCTTGTGGAAATCCTAAAAAATAAGAAAGAG
AATTTCTTGCTGCAGAATGAAGAGGCATCTGCTAAATACTGCCAGGCTAAACTTGATCAA
CTTTCAACGGCCCTAGAGCAAAGT~~~ATTTCAGCAGGAATATTCTCTGTTTCTGGCGGT
CACAAGCTTTACATGGAAACAAAGGAAAGGATTGAACGGGACTATTGGCAA~~~~~~GTG
CCCAGGAAAGGAGTGAAGGCGAATGAGGTATTTCACAGGTTCCTGCAGTCACAGGCAGCC
ATAGAGAAATCCATCCTGCAGTCAGACAAAGTGCTCACTGATGGGGAGAAGGCCATAGCA
GAGGAGCGAGCCAGGAAGCAGGCAGCTGAGAAGGAACAGGAGCTGCTGCGGCAGCAACTT
CAGGAGCAGCAGCTGCGGATGGAGGCACAAGAGAGGAGTCTCCAGGAAAACATCATCCAA
CTGAAGGAGAAGCTGGAGAGGGAAAGAGAAAACGCAATAAGAGAGCGGAATATGATGCTG
GACCATAAACTGAAGGTCCAAGAAGAGCTGCTTAAAGATGGATTTAAAAAGAAATCTGAA
GAGATGAATGCAGAGATAAATCATTTG
>Rhinolophus_ferrumequinum_GBP6a_XM_033114814.1    
ATGGCATCTGGACACAACATGATGGCTCCCATTTGTCTGGTGGAAAACAACAATGAGCAG
CTGTCAGTGAACCAGAAAGCTCTACAGATTCTTGACAAGATTTCTCAGCCAGTGGTGGTC
GTGGCCATTGTAGGACTATATCGTACAGGCAAATCCTACTTGATGAACCATCTTGCAGGA
CAGAAAGATGGTTTCCCTCTGGGCTGCACAGTGCAGTCTGAAACCAAGGGCATCTGGATG
TGGTGTGTACCCCACCCCTCCAAGCCAAGTCACACCCTGGTCCTTCTGGACACCGAGGGC
CTGGGTGATGTGGAAAAGGGCGACCCCAAGAATGACTCGTGGATCTTCGCGCTGGCCGTG
CTTCTGAGCAGCAGCTTTGTCTACAACAGCGTGAGCACCATCAACCACCAGGCCCTGGAG
CAGCTGCATTATGTGACAGAGCTGACAGAACTCATCAGGGCAAAGTCCTCTCCTTCCCCG
AAAGAAGTA~~~~~~GAAGATTCCTCAGAGTTTGTGAGTTTCTTTCCAGACTTTATCTGG
ACTGTACGGGATTTCACCCTGGAGCTGAAG~~~TTAAACGGTCACCCTATCACAGAAGAT
GAGTACCTGGAGAATGCCTTGAAGCTGGTTCCAGGCAGAAATCCCAAAGTCCAAATGTCC
AATCTTCCCAGAGAGGCCATCCGGCATTTCTTCCCCAAACGGAAATGTTTTGTCTTTGAC
CGGCCAACAAATGACAAAGAACTCCTAGCCAATATTGAGAATGTGACAGAAGCACAGCTG
GAACCTGAATTCCAGGAACAAACGAAGAATTTCTGTTCTTATATCTTCAGCCAGGCGAGA
ACCAAGACCCTCAGAGAGGGAATCACGGTCACTGGGAAACGGCTGGGGACTCTGGTGGTG
ACCTATGTGGATGCCATCAATAGTGGAGCAGTACCTTGTTTGGAAAATGCAGTGACAACT
CTGGCCCAGCTTGAGAACTCAGCGGCTGTGCAGAAGGCAGCCGACCACTACAGTGAG~~~
~~~~~~CAGATGGCCCAGCGAGTG~~~~~~AGGTTCCCCACAGACACGCTCCAGGAGCTG
CTGGACCTGCACGCAGCCTGTGAGAGAGAAGCCATTCAAATCTTCATGGAGAACTCCTTC
AAGGATGAAAACCAGGAGTTCCAGAAGAAGCTTGTGAAAATCCTAAACAATAAGAAGGAG
AGTTTCTTGCTGCAGAATGAAGAGGCATCTGCTAAATACTGCCAGGCTAAACTTGATCAA
CTTTCAACTGCCCTAATGGAGAGT~~~ATTTCAGCAGGAACATTCTCTGTTTCTGGAGGT
CACAAGCTTTACTTGGAAAAAAAGGAAAGGATTGAATGGGACTATTGGCAA~~~~~~GTG
CCCAGGAAAGGAGTGAAGGCGAATGAGGTATTTCACAGGTTCCTGCAGTCACAGGCAGCC
ATAGAGAAATCCATCCTGCAGTCGGACAAAGTGCTCACTGATGGGGAGAAGGCCATAGCA
GAGGAGCGAGCCAGGAAGCAGGCAGCTGAGAAGGAACAGGAGCTGCTGCGGCAGCAACTT
CAGGAGCAGCAGCTGCGGATGGAGGCACAAGAGAGGAGTCTCCAGGAAAACATCGTCCAA
CTGAAGGAAAAGCTGGAGAGGGAAAGAGAAAACGCAATAAGAGAGCAGAATATGATGCTG
GACCATAAACTGAAGGTCCAAAGAGATCTACTTATTGAAGGATTTAGAAAAGAATCTGAA
GAGATGAATGCAGAGATAAATTATTTG
>Rousettus_aegyptiacus_GBP6_XM_016136912.2        
ATGGCATTTGGACCCAACATGATGGCTCCCATTTGTCTGGTGAAAAACACCAATCACCAG
CTGTCCGTGAACCAGCAAGCTCTACAGATTCTTGATGAGATTTCTCAGCCGGTGGTGGTC
GTGGCCATTGTAGGACTGTATCGTACAGGCAAATCCTACCTGATGAACCGTCTTGCAGGA
CAGAACCACGGTTTCTCTCTGGGCTCTACAGTGCAGTCTGAAACCAAGGGCATCTGGATG
TGGTGTGTGCCTCACCCCTCCAAGCCGAACTGCACCCTGGTCCTTCTGGACACTGAAGGC
CTGGGCGATGTGGAAAAGGGCGACCCTAAGAATGACTCGTGGATCTTTGCCCTGGCCGTG
CTTCTGTGTAGCAGCTTTGTCTACAACAGCATGAACACCATCAACCACCAGGCCCTGGAG
CAGCTGCATTATGTGACAGAGCTGACAGAACTTATAAGGGCAAAGTCCTCCCCTACACCG
GATGGAGTA~~~~~~GAAGATTCCACGGAGTTTGTGAGTTTCTTTCCAGACTTTATCCGG
ACTGTACGAGATTTCACCCTGGAGCTGATG~~~TTAAATGGTCACCCTATCACGGAAGAT
GAGTACCTGGAGAATGCCTTGAAGCTGGTCCCAGGTAGGAATTCCCGAGTTCAACTATCC
AATCTCCCCAGAGAGTGCATCCGACATTTCTTTCCAAAACGGAAGTGTTTTGTCTTTGAC
CGGCCAACTAATGACAAAAACCTCCTAGCCACTATTGAGAATGTGTCAGAAAACCAACTG
GAACCTAAATTTCAGGAACAAACGAGGAATTTCTGTTCTTACATCTATACTCAAGCGAAG
ACCAAGACCCTCAGAGAGGGAATCATGGTCACTGGGAAACGGCTGAGGATCCTGGTGGTG
ACTTACGTGGATACCATCAACAGTGGAGCAGTGCCTTGTCTGGAGAACGCGGTGACAACT
CTGGCCCAGCTTGAGAACTCAGCGGCCGTGCAGAAGGCAGCCGACCACTACGGCGAG~~~
~~~~~~CAGATGGTCCAGCGAGTG~~~~~~AGGTTCCCCACGGACACGCTCCAGGACCTG
CTGGACCTGCACGCAGCCTGTGAGAGGGAAGCCATTGCAATCTTCATGGAGAACTCTTTC
AAGGATGAAAACCAGGAGTTCCTGAAGCAGCTTGTGGAGATCCTAAAGAATAAGAAGGAG
GATTTCTTGCTGCAGAATGAAGAGGCATCTGTTAAATACTGCCAGGCTGAACTCGATCGG
CTTTCAGAGAACCTAATGGAAAGT~~~ATTTCGGCAGGAACTTTCTCTGTTCCTGGAGGT
CACAAGCTCTACTTGGATGCAAAGGAAAAGATTGAACAGGACTATAGGCGA~~~~~~GTG
CCCAGAAAAGGAGTGAAGGCAAACGAAGTCCTCCAGAGCTTCCTGCAGTCGCAGTCAGCA
ATAGAGAAATCCATCCTGCAGTCAGACAAAGCGCTCAGCGATGTGGAGAAGGCCATGGCA
GCGGAGCGGGCCCGGAATGAGGCAGCTGAGAAGGAACAGGAGCTGCTGAGACAGCGACTA
GAGGAGCAGCAGCAAGAGATAGAGGCGCAAAACAGGAGTCTCCAGGAAAATATAGCCCAA
CTGAGAGAGAAGCTGGAGAGTGAAAGAGAAAACCTGAAGAGAGAGCAGAATATGATGTTG
GAACATAAACTGAAGGTCCAAGAAGATATGATCAATCATGGATTTCAAAGGAAAGCTGAA
GAGATGAAAGCAGAGATAAATCATTTG
>Artibeus_jamaicensis_GBP6a_XM_053655634.1         
ATGGCATCTGGATTCAACATGACAGCCCCCATTTGTCTGGTGGAAAACATCAAAGAGCGG
CTCTCAGTGAATCAGGAAGCTCTACAGATTCTTGACCAGATTTCTCAGCCAGTGGTGGTC
GTGGCCATTGTGGGACTGTATCGCACAGGCAAATCCTACTTGATGAACTGTCTTGCAGGC
CAGAACCATGGTTTCCCTCTGGGCTCTACAGTACAGTCTGAAACCAAGGGCATCTGGATG
TGGTGTGTGCCCCACCCCTCCAAGCTTAACCACACTCTGGTCCTTCTGGACACTGAGGGC
TTGGGTGATGTGGAAAAGGGTGACCCTAAGAATGACTCGTGGATCTTTGCCCTGGCTGTG
CTTCTGAGCAGCGTGTTTGTCTACAACAGCATGGGCGCCATCAACCACCAGGCCCTGGAG
CAGCTGCATTATGTGACAGAGCTGACAGAACTCATCAGGGCAAAGTCCTTCCCTACACCA
GATGGAGGA~~~~~~GATGATTCCATGGAGTTTGTGAGTTTCTTTCCAGACTTTGTCTGG
ACCATACGGGATTTCACCCTGGAGCTGAAG~~~TTAAATGGTCACCCTGTCACAGAAGAT
GAGTACCTGGAGAATGCCTTGAAGCTGATTCCAGGAAGAAATCCCAAAGTGCAAATAGCC
AATCTTCCCAGAAAGTGTATCCGGCATTTCTTTCTAAAACGGAAGTGCTTTGTCTTTGAT
CAGCCAACAAAGGACAAAGAACTTCTAACCAATATTGAGAATGTTCCAGAAAATGAACTG
GATCCTAAATTCCAGGAACAAACAAAGAATTTCTGCTCTTACATCTATACTCAGTCAAGA
ACCAAAACCCTCAGAGAGGGAATCGTGGTCACTGGGAAACGGCTACAGACTCTGGTGGTG
AATTATGTGAACACCATCAACAGTGGAGCAGTGCCTTGTTTGGAGAATGCAGTGACAACT
CTGGCCCAGATCGAGAACTCAGCGGCTGTGCAGAAGGCAGCCGACCACTACAGCGAG~~~
~~~~~~CAGATGGCCCAGCGAGTG~~~~~~AGGTTCCCCACAGACTCGCTCCAGGAGCTG
CTGGACTTGCACGCGGCCTGTGAGAGGGAAGCCATTGCGATTTTCATGGAGAAGTCCTTC
AAGGATGAGCAGAGGGAGTTCCAGAAGAAGCTTGTGGAAATCATAAAGGATAAGAAGGAT
GGTTTCATCCTGCAGAATGAAGAGGAATCTGTTAAGTACTGCCAGGCTACCCTTGATCAG
CTTTCAGTGGCCCTTGTGGAAAGT~~~ATTTCAGCAGGAACTTTCTCTGTTCCTGGGGGT
CACAAGCTCTACTTGGAAACAAAGGAAAGGATTGAAGGGGACTATTGCAAA~~~~~~GTG
CCCAGGAAAGGAGTGAAGGCGAATGAGGTCCTCCAGAGCTTCCTGCAGTCACAGATGGCC
ATAGAGAAATCCATCCTGCAGGCAGACAAAGCACTCACAGATGGGGAGAAGGCCATGGCA
GAGGAGCGGGCCAGGAAGCAGGCTGCAGAGAAGGAGCAGGAGCTGATGAAACAGAAACTG
CAGGATGAGGAGCAACAGATGGAGGCCCAGAGGAGGAGTCTCGAGGAAAACATAGCTCAG
CTGAAGGAGAAGATGGAGCGAGAAAGAGAGAACACAATAAGAGAGCAGAATATGATGTTG
GAGCATAAACTGAAGGTACAAGAAGATCTGCTTGCTGAACAGTCTAGAGAGAAATCTGAA
GAGATGAATGCAGAGATAAATCAGTTG
>Artibeus_jamaicensis_GBP6a_XM_037154430.2         
~~~ATGTCTGGATCCAACATGAGAGCTCCTGTTTGTCTGGTGGAAAACATCAAAGAGCAG
CTCTCAGTGAATCAGGAAGCTCTACAGATTCTTGACCAGATTTCTCAGCCAGTGGTGGTC
GTGGCCATTGTGGGACTGTATCGCACAGGCAAATCCTACTTGATGAACTGTCTCGCAGGA
CAGAACCATGGTTTCCCTCTGGGCTCTACGGTGCAGTCTGAAACCAAGGGCATCTGGATG
TGGTGTGTGCCCCACCCCTCCAAGCCTAACCACACTCTGGTCCTGCTGGACACTGAGGGC
CTGGGAGATGTAGAAAAGGGTGATCCTAAGAATGACTTGTGGATCTTTGCCCTGGCTGTG
CTTCTGAGCAGCGTGTTCGTCTACAACAGCATGGGCACCATCAACCACCAGGCCCTGGAG
CAGCTGCATTATGTGACAGAGCTGACAGAACTCATCAGGGCAAAGTCCTCCCCTACACCA
GATGAAGGA~~~~~~GATGATTCCATGGAGTTTGTGAGTTTCTTTCCAGACTTTGTCTGG
ACTGTACGGGATTTCACCCTGGAGCTGAAG~~~TTAAAAGGTCGCCCTATCACAGAAGAT
GAGTACCTTGAGAATGCCTTGAAGCTGGTTCCAGGCATGGGCTACAAAGCCCAAAAAGCC
AATCTTCCCATACAGTGCATTCGGCATTTCTTTCCAAAACGGAAGTGTTTTGTCTTTTAC
CGGCCAATAAATGACAACAAACTGCTAGCCAACATTGAGAATGTTCCAGAAAACCAACTG
GATCCTAAATTCCAGGAACAAACCATGAATTTCTCTTCTCACATCTTCACCCACGCGAGG
ACCAAGATGCTCAGAAAGGGAGCCAAAGTTACTGGGAAACGGCTAAAAACTTTGGTAGTG
ACTTATGTGGATGCCATCAACAGTGGAGCAGTGCCTTGTTTGGAGAATGCGGTGACAACT
CTGGCCCAGATCGAGAACTCAGCGGCTGTGCAGAAGGCAGCCGACCACTACAGCGAG~~~
~~~~~~CAGATGGCCCAGCGAGTG~~~~~~AGGTTCCCCACAGACTCGCTCCAGGAGCTG
CTGGACCTGCACGCGGCCTGTGAGAAGGAAGCCATTGAGATCTTCATGGAGAACTCCTTC
AAGGATGAAGGGCAGGAGTTCCAGAAGAAGCTTGCGGAAATCATAAAGGATAAGAAGGAT
GATTTCATCCTGCAGAACGAAGAGGAATCTGTTAAGTACTGCCAGGCTACCCTTGATCAG
CTTTCAGTGGCCCTTATGGAAAGT~~~ATTTCAGCAGGAACTTTCTCTGTTCCTGGGGGT
CACAAGCTCTACTTGGAAACAAAGGAAAGGATTGAAGGGGACTATTGCAAA~~~~~~GTG
CCCAGGAAAGGAGTGAAGGCAGATAAGGTCCTCCAGAAATTCCTGCAGTCACAGGTGGCA
ATAGAGAAATCTATCCTGCAGGCAGACAAAGGGCTCACAGATGCACAGAAGGTCATAGCA
GAGGAGCATGCCAGGAAGGAGGCTGCTGAGAAGGAGCACGAGCTGATGAAACAGAAACTG
CAGGAGCAGGAGCAGCAGATGGAGGCCCAGAGCAAGAGTCTCAAGGAAAACATAGCTCAG
CTGAAGGAGAAGCTGGAGCAAGACAGAGAGAACATAATAAGAGAGCAGAATACGATGATG
GAGCATAAACTGAAGGTCCAAGAACATCTGCTTAATGAAGGATTTAAAGAGAAAGCTGAA
GAATTGAATGCAGAAATATATCGGTTG
>Pteronotus parnellii mesoamericanus_GBP6a_XM_054592051.1
ATGGCACCTAGACCCAACATGACGGCCCCCATTTGCCTGGTGGAAAACAAAAATGAGCAG
CTGTCAGTGAATCAGGAAGCTGTACAGATTCTTGACCAGATAGCTCAGCCAGTGGTGGTC
GTGGCCATGGTGGGTCTGTATCGCACAGGCAAGTCCTACTTGATGAACCGTCTTGCAGGG
CAGAACCATGGTTTCCCTCTGGGCTCTACGGTGCAGTCTGAAACCAAGGGCATCTGGATG
TGGTGTGTGCCGCACCCCTCTAAGCCTAACCACACCCTGGTCCTTCTGGACACTGAGGGC
CTGGGTGATGTGGAAAAGGGCAACCCTAAGAATGACTCATGGATCTTTGCCCTGGCCGTG
CTTCTGTGTAGCACTTTTGTCTACAACAGCATGGGCACCATCAATCAACAGGCCCTGGAG
CAGCTGCATTATGTGACAGAACTCACAGAACTCATCAGGACAAAGTCCTCCCCTGCACCG
GATGGAGTA~~~~~~GACGATTCCCTGGAGTTTGTGAGTTTCTTTCCAGACTTTATCTGG
ACTGTACGGGATTTCACCCTGGAGCTGAAG~~~TTAAACGGTCACCCTATCACAGAAGAT
GAGTACCTGGAGAATGCCTTGAAGCTGATTCCAGGCAGGAATCCCAAAGCCCAAATATCC
AATCTTCCCAGAGAGTGCATCCGGCATTTCTTTCCAAAAAGAAAGTGTTTTGTCTTTGAT
AGGCCTACTAATGACAAAGAACTCTTAGCCAATATTGAGAATGTTGCAGAATACCAACTG
GATCCTAAATTCCAGGAACAAACAAAGAATTTCTGTTCTTACATCCTCACCCAGGGGAGA
ACCAAAACCCTAAGAGAGGGAATCATGGTCACTGGGAAACGGCTAAAAACTCTGGTGGTG
ACTTATGTGGACACCATCAACAGTGGAGCGGTGCCTTGTTTGGAGAACGCAGTGACAACC
CTGGCTGAGCAAGAGAACTCAGCGGCTGTGCAGAAGGCAGCTGACCACTACAGCCAG~~~
~~~~~~CAGATGGCCCAGCGAGTA~~~~~~AAGTTCCCCACAGACACGCTCCAGGAGCTG
CTGGACCTGCACGCGGCCTGTGAGAGGGAAGCCATTGCGATCTTCATGGAGAACTCCTTC
AAGGATGAAAACCAGAAGTTCCAGAAGACGCTTGTGGAAATCATAAAGGATAAGAAGGAT
GATTTCATGCTGCAGAATGAAGAGGCATCGGTTAAATATTGCCAGGCTAAGCTTGATCAG
CTTTCAATGGCCCTCATGGAAAGT~~~ATTTCAGCAGGAACTTTCTCTGTTCCTGGTGGT
CACAAGCTCTACTTGGAAACAAAGGAAAGGATTGAACAGGACTATCGTAAT~~~~~~GTG
CCCAGGAAAGGAGTGAAGGGTAATGAAGTCCTGCAGAGCTTCCTGCAGTCGCAGGTGGCA
ATAGAGAAATCCATCCTGCAGGCAGACAAAGCGCTCACAGATGTGGAGAAGGCCATGGCA
GAGGAACGGGCCAGGAAGGAGGCCGCTGAGAAGGAGCAGGAGCTGATGAGACAGAAACTA
CAGGAGCAGCAGCAGCAGATGGAGGCTCAGAAGAAGAGCCTTGAGGAAAACATAGCCCAA
CTGAAGGACAAGCTGGAACGAGACAGAGAGAACATAATAAAAGAGCAGAATATGATGTTG
GAGCATAAACTGAAGGTTCAAGAAGAACTGCTTAAAGATGGATTTAAAAAGAAATCTGAA
GAGATGAGTGCAGAGATAAATCATTTG
>Eptesicus fuscus_GBP6a_XM_054720812.1
ATGGCATCTAGACCCAACATGATGGCCCCCATTTGTCTGGTGGAAAACAACAATGAGCAT
CTGTCAGTGAATCAGAAAGCTCTAGAGATTCTTGACCAGATTTCTCAGCCAGTGGTGGTC
GTGGCCATTGCAGGACTGTATCGTACAGGCAAATCCTACTTGATGAATCAGCTTGCAGGA
CAGAATCACGGTTTCCCTCTGGGCTCTACGGTGCAGTCTCAAACCAAGGGCATCTGGATG
TGGTGTGTGCCTCACCCCTATAAGTCTGATTGCACTCTGGTCCTTCTAGACACCGAGGGC
CTGGGCGATGTGGAAAAGGGCGACCCTAAGAATGACTCGTGGATCTTTGCCCTGGCCGTG
CTTCTGTGTAGCAGCTTCGTCTACAACAGCCTGAGCACCATCAACCACCAGGCCCTGGAG
CAGCTGCATTATGTGACAGAGCTGACAGAACTCATCAGGGCAAAGTCCTCTCCTAAATCA
GATGGAATA~~~~~~GAAGATTCAATAGAGTTTGTGAGTTTCTTTCCAGACTTTATCTGG
GCCGTACGGGATTTCACCCTGGAGCTGAAG~~~TTAAATGGCCACCCTATCACAGCAGAT
GAGTACCTGGAGAATGCCTTGAAGCTGGTTCTAGGCATGAATCACAAAGCTCAAATATCT
AATCTCCCTAGAGAGTGCATCCGGCATTTCTTTCCAAGACGGAAGTGTTTTGTCTTTGAT
CGGCCAACAAATGACAAAAAACTCCTAGCCAATATTGAGAAGGTTGCAGACAACCAACTG
GATTCTAACTTCAAGGAACAAATAAAGAATTTCTGTTCATACATCTTCACCCAGGGGAGA
ACCAAGACCCTCAGAGAGGGAATCATGGTCACTGGGAAACGGCTAAGGACTCTGGTGGTG
ACTTATGTGGATGCCATCAACAGTGGAGCAGTGCCTTGTTTGGAGAATGCGATGATGACT
CTGGCCCAAATTGAGAACACTGGGGCCGTTCAGAAGGCAGCCAACCACTACAGCGAG~~~
~~~~~~CAGATGGCCCAGAGAGTG~~~~~~AGCTTCCCCACAGACACCCTGCAGGAGCTA
CTGGACCAGCATGCAGCCTGTGAGAAGGAAGCCATAGCAATCTTCATGGAGAACTCCTTC
AAGGATGACAACCAGGCATTCCAGAAAAATCTTGTGGTACTTTGTCTTAATAAGAAGGAT
GGGTTCTTGCTGCAGAATGAAGATGCATCTGTTAAATACTGTCAGGATAAACTTGAGCAG
CTTTCCAAGTCCCTAATGGAAAGT~~~ATTTCAGCAGGCATTTTCTCTGTTCCTGGTGGT
CACAAGCTCTACATGGAAACAAAGGAAAGGATTGAACGGGACTACTGGCAA~~~~~~GTG
CCCAGGAAAGGAGTGAAGGCAAATGAGGTTCTCCAGAGGTTCCTGCAGTCACAGGCAGCA
ATAGAGAATTCCATCCTGCAGGCAGACAAAGCGCTCACAGATGGGGAGAAGGCCATGGCA
GTGGAGCGGGCCAAGAAGGAGGCAGCTGAGAAGGAACAGGAGCTGCTGAGACAGAAACTA
CAGGAGCAGCAGCAGGAGATGGAGGCACAGAAGAGGAGCCTTGAGGAAAATATATTGCAA
CTGAAGGAGAAGCTGGAAAGGGACAGAGAGAATATATTAAGAGAGCAGAATATGATGTTG
GAGCATAAATTGAAGGTTCAAGAAGATTTGCTTAGAGAAGGATTTAAAAAGAAATCTGAA
GAGTTGAATGCAGAGATCAATCATTTG
>Eptesicus fuscus_GBP6a_XM_054721326.1
ATGGCATCTAGACCCAACATGATGGCCCCCATTTGCCTGGTGGAAAACAGCAATGAGCAG
CTGTCAGTGAATCAGGAAGCTCTAGAGATTCTTGACCAGATTTCTCAGCCAGTGGTGGTT
GTGGCCATTGCAGGATTGTATCGTACAGGCAAATCCTACTTGATGAATCGGCTTGCAGGA
GAGAATCAGGGTTTCCCTCTGGGCTCTACGGTGCAGTCTCAAACCAAGGGCATCTGGATG
TGGTGTGTGCCTCACCCCTATAAGCCTGATTGCACTCTGGTCCTTCTAGACACCGAGGGC
CTGGGCGATGTGGAAAAGGGCGACCCTAAGAATGACTCATGGATCTTTGCCCTGGCCGTG
CTGCTATGTAGTAGCTTCGTCTACAACAGCATGAGCACCATCAACCAGCAGGCCCTGGAG
CAGCTGCATTTTGTGACAGAGCTGACAGAACTCATCAGGGCAAAGTCCTCCCCTACACCA
GATGGATTA~~~~~~GAAGATTCAACAGAGTTTGTGAGTTTCTTTCCAGACTTTATCTGG
ACCGTAAGGGATTTCTCCCTGGAGCTGGAG~~~TTAAATGGTCACCCTGTCACAGAAGAT
GAGTACCTGGAGAATGCCTTGAAGCTGGTTCCAGGCATGAATCACAAAGCTCTAATATCC
AATCTCCCTAGAGAGTGCATCCGGCATTTCTTTCCAAGACGGAAGTGTTTTGTCTTTGAT
CGGCCAACAAATGACAAAAAACTCCTAGCCAATATTGAGAAGGTTGCAGACAACCAACTG
GATCCTAACTTTAAGGAAGAAACAAAGAATTTCTGTTCTTACATCTTCACCCAGGCGAGG
ACCAAGACCCTCAGAGAGGGAATCATGGTCACTGGGAAACGGCTTAAGACTCTGGTGGTG
ACTTATGTGGATGCCATCAACAGTGGAGCAGTGCCTTGTTTGGAGAATGCAGTGACAACT
CTGGCCCAGCTTGAGAACTCAGGAGCTGTGCAGAAGGCAGCCGACCACTACAGCGAG~~~
~~~~~~CAGATGGCCCAGAGAGTG~~~~~~AGCTTCCCCACAGACACCCTGCAGGAGCTG
CTGGACCAGCATGCAGCCTGTGAGAGGGAAGCCATTGCAATCTTCATGGAGAACTCCTTC
AAGGATGACAACCAGGAGTTCCAGAAAAATCTTGTGGAAATCATAAAGGATAAGCAGGAT
AAAATCTCGTGGGAGAATGAAGAGGCATCTATTAAATACTGCCAGGAAAAACTTGAGCAG
CTCTCCAAGTCCCTAATGGAAAGT~~~GTTTCAGCAGGCATTTTCTCTGTTCCTGGTGGT
CACAAGCTCTACATGGAAACAAAGGAAAGGATTGAACAGGACTACTGGCAA~~~~~~GTG
CCCAGGAAAGGAGTGAAGGCAAATGAGGTTTTCCAGAGGTTCCTGCAGTCGCAGGCTGCA
ATAGAGAATTCCATCCTGCAGGCAGACAAAGCGCTCACTGATGAGATGAAGGCCATGGCA
GCGGAGCGGGCCAAGAAGGAGGCAGCTGAGAAGGAACAGGAGCTGCTGAGACAGAAACTA
GAAGAGCAGAGGCAGCAGATGGAGGCACAGAAGAGGAGTCGCGAGGAAAACATGTTGCAA
CTGAAGGAGAAGCTGGAGAAGGAAAGAGAGAATATACTAAGAGAGCAGAATATGATGTTG
GAGCATAAATTGAAGGTTCAAGAAGATTTGCTTAGAGAAGGATTGAAAAAGAAATCTGAA
GATATGAATGTAGAGATAAATCATTTG
>Eptesicus fuscus_GBP6a_XM_008154744.3
ATGGCATCTAGACCCAACATGGTGGCCCCCATTTGCCTGGTGGAAAACAACAATGAGCAT
CTGTCAGTGAATCAGGAAGCTCTAGAAATTCTTGACCAGATTTCTCAGCCAGTGGTGGTC
GTGGCCATTGCAGGACTGTATCGTACAGGCAAATCCTACTTGATGAATCAGCTTGCAGGA
CAGAATCACGGTTTCCCTCTGGGCTCTACGGTGCAGTCTCAAACCAAGGGCATCTGGATG
TGGTGTGTGCCTCACCCCTATAAGCCTGATTGCACTCTGGTCCTTCTAGACACCGAGGGC
CTGGGCGATGTGGAAAAGGGAGACCCTAAGAATGACTCGTGGATCTTTGCCCTGGCCGTG
CTTCTGAGTAGCAGCTTCGTCTACAACAGCCTGAGCACCATCAACCACCAGGCCCTGGAG
CAGCTGCATTACGTGACAGAGCTGACAGAACTGATCAGGGCAAAGTCCTCCCCTATACCA
GATGGAGTA~~~~~~GAAGATTCATTAGAGTTTGTGAGTTTCTTTCCAGACTTTATCTGG
ACCGTACGGGATTTCTCCCTGGAGCTGGAG~~~TTAAATGGCCACCCTATCACAGCAGAT
GAGTACCTGGAGAATGCCTTGAAGCTGCTTCCAGGCATGAATTACAAAGCTCAAATATCT
AATCTCCCCAGAGAGTGCATCCGGCATTTCTTTCCAAGACGGAAGTGTTTTGTCTTTGAC
CGGCCAACAAATGACAAAAAACTCTTATCCAATATTGAGAAGGTTGCAGACAACCAACTG
GATCCTAACTTCAAGGAAGAAACAAAGAATTTCTGTTTTTACATCTTCACCCAGGCGAGG
ACCAAGACCCTCAGAGAGGGAATCATGATCACTGGGAAACGTCTAAAGACTCTGGTGGTG
ACTTATGTGGATGCCATCAACAGTGGAGCAGTGCCTTGTTTGGAGAATGCAATGACAACT
CTGGCCCACACTGAGAACTCCAGGGCCGTTCAGAAGGCAGTTGACCACTACAGTGAG~~~
~~~~~~CAGATGACCCAGAGAGTG~~~~~~AGCTTCCCCACAGACTCCCTGCAGGAGCTG
CTGGACCTGCATGCAGCCTGTGAGAGGGAAGCCATTGCAATCTTCATGGAGAACTCCTTC
AAGGATGACAACCAGGAGTTCCAGAAGAATCTTGTGGAAATCATAAAGGATAAGCAGGAT
AAGTTCTTGCTGCAGAATGAAGATGCATCTGTTAAATATTGTCAGGATAAACTTGAGCAG
CTTTCCAAGTCCCTAATGGAAGAT~~~ATTTCAGCAGGCATTTTCTCTGTTCCTGGTGGT
CACAAGCTCTACATAGAAACAAAGGAAAGGATTGAACAGGACTACTGGCAA~~~~~~GTG
CCCAGGAAAGGAGTGAAGGCAAATGAGGTTCTCCAGAGGTTCCTGCAGTCACAGGCAGCA
ACAGAGAATTCCATCCTGCAGGGAGACAAAGCGCTCACTGATGAGATGAAGGCCATGGCA
GCGGAGCGGGCCAAGAAGGAGGCAGCTGAGAAGGAACAGGAGCTGCTGAGACAGAAACTA
CAGGAGCAGCAGCAGCAGATGGAGGCACAGATGAGGAGCCGCGAGGAAAATATGTTGCAA
CTGAAGGAGAAGCTGGAGAGGGAAAGAGAGAATATACTAAGAGAGCAGAATATGATATTG
GAACATAAATTGAAGGTTCAAGAAGATTTGCTTAGAGAAGGATTTAAAAAGAAATGTGAA
GATATGAATGCAGAGATCAGTCATTTG
>Eptesicus fuscus_GBP6a_XM_054721292.1
ATGGCATCTAGACCCAACATGATGGCCCCCATTTGCCTGGTGGAAAACAACAATGAGCAG
CTGTCAGTGAATCAGGAAGCTCTAGAGATTCTTGACCAGATATCTCAGCCAGTGGTGGTG
GTGGCCATTGTAGGACTGTATCGTACAGGCAAATCCTACTTGATGAATCAGCTTGCAGGA
CAGAATCACGGTTTTCCTTTGGGATCTACGGTGCAGTCTGAAACCAAGGGCATCTGGATG
TGGTGTGTGCCTCACCCCTGTAAGCCTGATTGCACTCTGGTCCTTCTAGACACTGAGGGC
CTGGGAGATGTGGAAAAGGGAGACCCTAAGAATGACTCGTGGATCTTTGCCCTGGCCGTG
CTTCTGAGTAGCAGCTTCGTCTACAACAGCATGAGCACCATCAACCACCAGGCCCTGGAG
CAGCTGCATTATGTGACAGAGTTGTCAGAACTGATCAGGGCAAAGTCCTCCCCTACACCA
GATGAAGTA~~~~~~GACGATTCATTAGAGTTTGTGAGTTTCTTTCCAGACTTTATTTGG
ACCGTACGGGATTTCACCCTGGAGTTGAAG~~~TTAAATGGCCACCCTATCACAGCAGAT
GAGTACCTGGAGAATGCCTTGAAGCTGATTCCAGGCAGGAATCCCAAAGCCCAAATATCC
AATCTCCCCAGAGAGTGCATCCGGCATTTCTTTCCAAAACGAAAGTGTTTTGTCTTTGAC
CGGCCAATAAATGACAAAGAACTCCTAGCCAGTATTGAGAAGGTTGCAGACAACCAACTG
GATCCTAACTTCAAGGAACAAACAAAGAATTTCTGTTCTTACATCCTCACCCAGGCGAGG
ACCAAGACCCTCAGGAAGGGAATCACAATCACTGGGAAACGGCTAAGGACTCTGGTGGTG
ACTTATGTGGATGCCATCAAAAGTGGAGCAGTGCCTTGTTTGGAGAATGCAGTGACAACT
CTCGCCCAAATTGAGAACTCTGGGGCGGTTCAGAAGGCAGCCAACCACTACAGCGAG~~~
~~~~~~CAGATGGCCCAGAGAGTG~~~~~~AGCTTCCCCACAGACACCCTGCAGGAACTG
CTGTACCAGCATGCAGCCTGTGAGAGGGAAGCCATTGCAATCTTCCTGGAGAACTCCTTC
AAGGATGACAACCAGGAGTTCCTGCAGAATCTTGTGGAAATCATAAAGGATAAGCAGGAT
AAGTTCTTGCTGCAGAATGAAGAGACATCTGTTAAATACTGCCAGGATAAACTTGAGCAG
TTTTCCAAGTCCCTAATGGAAAGT~~~ATTTCAGCAGGCATTTTCTCTGTTCCTGGTGGT
CACAAGCTCTACATGGAAACCAGGAAAAGGATTGAACAGGACTACTGGCAA~~~~~~GTG
CCCAGGAAAGGAGTGAAGGCAAATGAGGTTCTCCAGAGGTTCCTGCAGTCGCAGGCAGCA
ATAGAGAATTCCATCCTGCAGGCAGACAAAGCGCTCACAGATGGGGAGAAGGCCATGGCA
GTGGAGCGGGCCAAGAAGGAGGCAGCTGAGAAGGAACAGGAGCTGATGAGACAGAAACTA
CAGGAGCAGCAGCAACAGATGGAGGCACAGAAGAGGAGTCTCGAGGAAAATATAGTGCAA
CTGAAGGAGAAGATGGAGAAGGAAAGAGAGACTATAGTAAAAGAGCAGAACATGATGTTG
GAGCATAAATTGAAGGTTCAAGAAGATCTGCTTAAGGAGGGATTTAAAAAGAAATCTGAA
GAGATGAATGCAGAGATCAATCATTTG
>Eptesicus fuscus_GBP6a_XM_008154702.3
ATGGCATCTAGACCCAACATGATGGCCCCCATTTGCCTGGTGGAAAACAGCAATGAGCAG
CTGTCAGTGAATAAGGAAGCTCTAGAGATTCTTGACCAGATTTCTCAGCCAGTGGTGGTT
GTGGCCATTGTAGGACTGTATCGTACAGGCAAATCCTACTTGATGAATCGGCTTGCAGGA
CAGAATCACGGTTTCCCTCTGGGCTCTACGGTGCAGTCTCAAACCAAGGGCATCTGGATG
TGGTGTGTGCCTCACCCCAATAAGCCTGATTGCACTCTGGTCCTTCTAGACACCGAGGGC
CTGGGAGATGTGGAAAAGGGCGACCCTAAGAATGACTCGTGGATCTTTGCCCTGGCCGTG
CTTCTGTGTAGCAGCTTCGTCTACAACAGCCTGGGCACCATCAACCATCAGGCCCTGGAG
CAGCTGCATTACGTGACAGAGCTGACAGAACTGATCAGGGCAAAGTCCTCCCCTACACCA
GATGGAGTA~~~~~~GATGATTCAGTAGAGTTTGTGAGTTTCTTTCCAGACTTTATCTGG
ACCGTACGGGATTTCACCCTGGAGCTGAAG~~~TTAAATGGCCACCCTATCACAGAAGAT
GAGTACCTGGAGAATGCCTTGAAGCTGATTCCAGGCCTGAATCCCAAAGCTCAAATATCT
AATCTCCCTAGAGAGTGCATCCAACATTTCTTTCCAAAACGGAAGTGTTTTGTCTTTGAC
CGGCCAATAAATAACAAAGAACTCCTAGCCAATATTGAGAAGGTTGCAGACAACCAACTG
GATCCTAAATTCCAGGAACAAACAAAGAATTTCTGTTCTTACATCCTCACCCAGGCGAGG
ACCAAGACCCTCAGGGAGGGAATCACGGTCACTGGGAAACGGCTAAGGACTCTGGTGGTG
ACTTATGTGGATGCCATCAACAGTGGAGCAGTGCCTTGTTTGGAGAATGCAGTTACAACT
CTGGCCCAGCTTGAGAACTCAGGGGCTGTGCAGAAGGCAGCCAACCACTACAGCGAG~~~
~~~~~~CAGATGGCCCAGAGAGTG~~~~~~AGCTTCCCCACAGACACGCTGCAGGAGCTG
CTGGACCTGCATGCAGCTTGTGAGAAGGAAGCCATAGCAATCTTCATGGAGCACTCCTTC
AAGGATGACAACCAGGCATTCCTGAAGAATCTTGTGGAAATCATAAAGGATAAGCAGGAT
GAGTTCTTGCTGCAGAATGAAGAGGCATCTGTTAAATACTGCCAGGAAACACTTGAGCAG
CTTTCCAAGTCCCTAATGGAAAGT~~~GTTTCAGCAGGCATTTTCTCTGTTCCTGGTGGT
CACAAGCTCTACATGGAAACAAAGGAAAGGATTGAACAGGACTACTGGCAA~~~~~~GTG
CCCAGGAAAGGAGTGAAGGCAAATGAGGTTCTCCAGAGGTTCCTGCAGTCACAGGCAGCA
ATAGAGAATTCCATCCTGCAGGCAGACAAAGCGCTCACAGATGGGGAGAAGGCCATGGCA
GCGGAGCGGGCCAAGAAGGAGGCAGCTGAGAAGGAACAGGAGCTGATGAGACAGAAACTA
CAGGAGCAGCAGCAACAGATGGAGGCACAGAAGAGGAGTCTCGAGGAAAATATAGTGCAA
CTGAAGGAGAAGCTGGAGAGGGAAAGAGAGAATGTATTAAGAGAGCAGAATATGATGTTG
GAGCATAAATTGAAGATTCAAGAAGATCTGCTTAGAGATGGATTTAGAAAGAAAGCTGAA
GAGATGAATGCAGAGATCAATCATTTG
>Desmodus_rotundus_GBP6a_XM_024565356.3            
ATGGTGTCTAGACCCAACATGACAGCCCCCATTTGTCTGGTGGAAAACATTGATGAGCAG
CTGTCAGTGAATCAGGAAGCTCTAGAGATCCTTGACCAGATTTCTCAGCCCGTGGTGGTC
GTGGCCATTGTGGGGCTGTATCGCACAGGCAAATCCTACCTGATGAACCGTCTTGCAGGA
CAGAACCATGGTTTCCCTCTGGGCTCTACGGTGCAGTCGGAAACGAAGGGCATCTGGATG
TGGTGTGTGCCCCACCCCTCCAAGCCTAACCACACTCTGGTCCTTCTGGATACCGAGGGT
CTGGGTGATGTGGAAAAGGGTGACCCTAAGAATGACTCGTGGATCTTTGCCCTGGCCGTG
CTTCTGAGCAGCATGTTCGTCTACAACAGCATGGGCACTATCAACCACCAGGCCCTGGAG
CAGCTGCATTATGTGACAGAGCTGACAGAACTCATCAGGGCAAAGTCCTCCCCTACACCA
GATGGAATA~~~~~~GAGGATTCCATGGAGTTTGTGAGTTTCTTTCCAGACTTTGTCTGG
ACTGTACGGGATTTCACCCTGGAGCTGAAG~~~TTAAACGGTCACCCTATCACAGAAGAC
GAGTACCTGGAGAATGCCTTGAAGCTGATACCAGGAGGAAATCCCAAACTCTACGTGGCC
AATCTTCCCAGAGAGTGCATCCGGCATTTCTTTCTAAAACGAAAGTGTTTTGTCTTTGAT
CAGCCAACAAAGGACAAAGAACTTCTAGCCAATATTGAGAATGTTCCAGAAAATGAACTG
GATCCTAAATTCCAGGAACAAACAAAGAATTTCTGCTCTTACATCTATACCCAGTCAAGA
ACCAAGACCCTCAGAGAGGGAATCATGGTCACTGGGAAACGGCTACAGTCTCTGGTGGTG
ACTTATGTGGACACTATCAACAGTGGAGTGGTGCCTTGTTTGGAGAATGCGGTGACAACT
CTGGCCCAGATCGAGAACTCAGCAGCTGTGCAGAAGGCAGCCGACCACTACAGTGAG~~~
~~~~~~CAGATGGTCCAGCAAGTG~~~~~~AGGTTCCCCACAGACACGCTCCAGGAGCTG
CTGGACCTGCACGCAGCCTGTGAGAGGGAAGCCATTGCAATCTTCATGGAGAACTCCTTC
AAGGATGGAAACCAGGAGTTCCAGAAGAAGCTTGTGAAAATCATAAAGGATAAGAAGGAT
GATTTCACGCTGCAGAATGAAGAGGAATCTGTTAAGTACTGCCAGGCTACCCTCGATCAG
CTTTCAATGGCCCTCATGGAAAGT~~~ATTTCAGCAGGAACTTTCTCTGTTCCTGGGGGT
CACAAGCTCTACTTGGAAACAAAGGAAAGGATTGAAGGGGACTATTGCAGA~~~~~~GTG
CCCAGGAAAGGAGTGAAGGCAAACGAGGTCCTCCAGAGCTTCCTGCAGTCACAGATGGCC
ATAGAGAAATCCATCCTGCAGGCAGACAAAGCGCTCACAGATGGGGAGAAGGCCATGGCA
GCGGAGAGGGCCAGGAAGGAGGCTGCTGAGAAGGAGCAGGAGCTGATGGCACAGAAACTA
AAGGAGCAGGAGCAACAGATGGAAGCCCAGAGGAAGAGTCTCGAGGAAAACATAGCCCAA
CTGAAGGAGAAGCTGGAGCGAGACAGAGAGAACATGATAAGAGAGCAGAATATGATGTTG
GAGCATAAACTGAAGATACAAGATGATCTGTTTACTGAACAGTTTAGAAAGAAATCTGAA
GAGATGAATGCAGAGATAAATAAGTTG
>Desmodus_rotundus_GBP6a_XM_045199535.2            
ATGGCATCTAGACCCAACATGACAGCCCCCATTTGTCTGGTGGAAAACATCGATGAGCAG
CTGTCAGTGAATCAGGAAGCTCTACAGATCCTTGACCAGATTTCTCAGCCCGTGGTGGTC
GTGGCCATTGTGGGGCTGTATCGCACAGGCAAATCCTACCTGATGAACCGTCTTGCAGGA
CAGAACCATGGTTTCCCTCTGGGCTCTACGGTGCAGTCTGAAACCAAGGGCATCTGGATG
TGGTATGTGCCCCACCCCTCCAAGCCTAACCACACTCTGGTCCTTCTGGATACCGAGGGC
CTGGGTGATGTGGAAAAGGGTGACCCTAAGAATGACTCGTGGATCTTTGCCCTGGCCGTG
CTTCTGTGTAGCAGCTTTGTCTACAACAGCATGAGCACCATCAACCACCAGGCCCTGGAG
CAGCTGCATTATGTGACAGAGCTGACAGAACTCATCAGGGCAAAGTCCTCTCCTACACCA
GATGGAGTA~~~~~~GAGGATTCCATGGAGTTTGTGAGTTTCTTTCCAGACTTTGTCTGG
ACTGTACGGGATTTCACCCTGGAGCTGAAG~~~TTAAACGGTCACCCTATCACAGAAGAC
GAGTACCTGGAGAATGCCTTGAAGCTGGTTCCAGGCAGGAATCCCAAAGCCCAAATATCC
AACCTCCCCAGAGAATGCATCCGGCATTTCTTTCCAAAAAGAAAGTGTTTTGTCTTTGAC
CGGCCTACAAATGACAAACAACTCTTAGCCGATATTGAGAATGTTGCAGAACACCAACTG
GACCCTAAATTCCAGGAACAAACAAGGAATTTCTGTTCTTACATCTATACCCAGTCAAGA
ACCAAGACCCTCAGAGAGGGAATCATGGTCACTGGGAAACGGCTGCAGACTCTGGTGGTG
ACTTATGTGGATGCCATCAATAGCGGAGCAGTGCCTTGTTTGGAGAATGCGGTGACAGCT
CTGGCCCAGATTGAGAACTCAGCAGCCGTGCAGAAGGCAGCCGACCACTACAGTGAG~~~
~~~~~~CAGATGGCCCAGCAAGTG~~~~~~AGGTTCCCCACAGACACGCTCCAGGAGCTG
CTGGACCTGCACGCAGCCTGTGAGAGGGAAGCCATTGCAATCTTCATGGAGAACTCCTTC
AAGGATGGAAACCAGGAGTTCCAGAAGAAGCTTGTGGAAATCATAAAGGATAAGAAGGAT
GATTTCACACTGCAGAATGAAGAGGAATCTGTTAAGTACTGCCAGGCTACCCTCGATCAG
CTTTCAATGGCTCTTATGGAGAGT~~~ATTTCAGCAGGAACTTTCTCTGTTCCTGGGGGT
CACAAGCTCTACTTGGAAACAAAGGAAAGCATTGAAAGGGACTATTGCAGA~~~~~~GTG
CCCAGGAAAGGAGTGAAGGCAAACGAGGTTCTCCAGAGCTTCCTGAAGTCTCAGATGGCC
ATAGAGAAATCCATCCTGCAGGCAGACAAAGCGCTCACAGATGGGGAGAAGGCCATGGCA
GCGGAGCGGGCCAGGAAGGAGGCCGCTGAGAAGGAGCAGGAGCTGATGGCACAGAAACTA
AAGGAGCAGGAGCAACAGATGGAAGCCCAGAGGAAGAGTCTCGAGGAAAACATAGCCCAA
CTGAAGGAGAAGCTGGAGCGAGACAGAGAGAACATAATAAGAGAGCAGAATATGATGTTG
GAGCATAAACTGAAGATTCAAGAAGAACTGCTTAAAGATGGATTTAGAAAGAAATCTGAG
GAGATGAATGCAGAGATAAATCATTTG
>Desmodus_rotundus_GBP6a_XM_045199524.2            
ATGGCATCTAGACCCAACATGACAGCCCCCATTTGTCTGGTGGAAAACATCGATGAGCAG
CTGTCAGTGAATCAGGAAGCTCTACAGATCCTTGACCAGATTTCTCAGCCCGTGGTGGTC
GTGGCCATTGTGGGGCTGTATCGCACAGGCAAATCCTACCTGATGAACTGTCTCGCAGGA
CAGAACCATGGTTTCCCTCTGGGCTCTACGGTGCAGTCTGAAACCAAGGGCATCTGGATG
TGGTGTGTGCCCCACCCCTCCAAGCCTAACCACACTCTGGTCCTTCTGGATACCGAGGGC
CTGGGAGATATAGAAAAGGGTGACCCTAAGAATGACTCGTGGATCTTTGCCCTGGCCGTG
CTTCTGAGCAGCATGTTTGTCTACAACAGCATGGGCACCATCAACCACCAGGCCCTGGAG
CAGCTGCATTATGTGACAGAGCTGACAGAACTCATCAGGGCAAAGTCCTCTGCTACACTG
TATGGAGTA~~~~~~GAGGATTCCATGGAGTTTGTGAGTTTCTTTCCAGACTTTGTCTGG
ACTGTACGGGATTTCACCCTGGAGCTGAAG~~~TTAAACGGTCACCCTATCACAGAAGAC
GAGTACCTGGAGAATGCCTTGAAGCTGATACCAGGCAGGGGTCACAAAGCCCAAATGTCC
AATTTCCCTAGAGAGTGCATCCATCATTTCTTTCCAAAACGGAAGTGTTTTGTCTTTTAC
CGGCCAATAAATGACAACAAACTGCTAGCCAATATTGAGAATGTTCCAGAAAATGAACTG
GATCCTAAATTCCAGGAACAAACAAAGAATTTCTCTTCTTACATCTTCACCCAAGCGAGG
ACCAAGATCCTCAGAGAGGGAATCAAAGTTACTGGGAAACGGCTGCAGACTCTGGTGGTG
ACTTATGTGGATGCCATCAATAGTGGAGCAGTGCCTTGTTTGGAGAATGCGGTGACAACT
CTGGCCCAGATTGAGAACTCAGCGGCTGTGCAAAAGGCAGCCGACCACTACAGTGAG~~~
~~~~~~CAGATGGTCCAGCAAGTG~~~~~~AGGTTCCCCACAGACACGCTCCAGGAGCTG
CTGGACCTGCACGCAGCCTGTGAGAGGGAAGCCATTGCAATCTTCATGGAGAACTCCTTC
AAGGATGGAAACCAGGAGTTCCAGAAGAAGCTTGTGGAAATCATAAAGGATAAGAAGGAT
GATTTCACGCTGCAGAATGAAGAGGAATCTGTTAAGTACTGCCAGGCTACCCTCGATCAG
CTTTCAATGGCCCTCATGGAAAGT~~~ATTTCAGCAGGAACTTTCTCTGTTCCTGGGGGT
CACAAGCTCTACTTGGAAACAAAGGAAAGGATTGAAGGGGACTATTGCAGA~~~~~~GTG
CCCAGGAAAGGAGTGAAGGCAAACGAGGTCCTCCAGAGCTTCCTGAAGTCGCAGATGGCC
ATAGAGAAATCCATCCTGCAGGCAGACAAAGCGCTCACAGATGGGGAGAATGCCATGGCA
GTGGAGCAGGCCAGGAAGGAGGCTGCTGAGAAGGAGCAGGAGCTGATGAAACAGAAACTA
AAGGAGCAGGAGCAACAGATGGAGGCTCAGAAGAGGAGTCTCGAGGAAAACATAGCCCAA
CTGAAGGAGAAGCTGGAGCGAGACAGAGAGAACATAATAAGAGAGCAGAATATGATGTTG
GAGCATAAACTGAAGGTCCAAGAAGATCTGCTTAGTGAAGGATTTAAAAAGAAAGCTGAA
GAATTGAATGCAGAAATAGATCACTTG
>Miniopterus_natalensis_GBP6a_XM_016197210.1       
ATGGCATCCATACCCAGCATGGTGGCCCCCATTTGTCTGGTGGAAAACAGCAATGAGCAG
CTGTCAGTGAATCAGGAAGCTCTGCAGATTCTTGACCAGATTTCTCAGCCAGTGGTGGTC
GTGGCCATTGTAGGACTGTATCGTACAGGCAAGTCCTACTTGATGAACCGTCTTGTAGGA
CAGAACCATGGCTTCCCTCTGGGCTCTACGGTGCAGTCTGAAACCAAGGGCATCTGGATG
TGGTGTGTGCCTCACCCCTCTAAGACTGATTGCACTCTGGTCCTTCTGGACACCGAGGGC
CTGGGCGATGTGGAAAAGGGTGACCCTAAGAATGACTCGTGGATCTTTGCCCTGGCCGTG
CTCCTGAGCAGCACCTTTGTCTACAACAGCATGAGCACCATCAACCACCAGGCCCTGGAG
CACCTGCATTATGTGACAGAGCTGACAGAACTCATCAGGGCAAAGTCCTCTCCTACATCA
GATGGAGTA~~~~~~GAAGATTTCTCAGAGTTTGTGAGTTTTTTTCCAGACTTTATCTGG
ACTGTGCGGGATTTCACCCTGGAGCTGATG~~~TTAACCGGCTGCCCTATCACAGAAGAT
GAGTACCTGGAGAATGCCTTGAAGCTGATTCCAGGCATGGATCCCAAAATACAAAGGTCC
AATCTGCCCAGAGAGTGTATCCGGCATTTCTTCCCAAAACGGAAGTGTTTTGTCTTTGAC
CGGCCAACAAATGATAAAAAACTCCTAGCCAATATTGAGAAGATTGAAGAACACCAACTG
GACCCTCAATTCCAGGAACAAACACAGAATTTCTGTTATCACATCTTCACCCAGGCGAGG
ACCAAGACCCTCAGAGAAGGAATCATAGTCACCGGGAAACGGCTAAAGACTCTGGTGGTG
ACTTATGTGGATGCCATCAACAGTGGAGGAGTGCCTTGTTTGGAGAACGCGGTGACAGCT
CTGGCCCAGCTTGAGAACTCGGCGGCCGTGCAGAAGGCAGCCGAGCACTACAGCCAG~~~
~~~~~~CAGATGGACCAGCTAGTG~~~~~~GAGTTCCCCACAGACACGCTCCAGGAGCTG
CTGGACCTGCACGCAGCCTGTGAGAAGGAGGCCATTGCAATCTTCATGGAGAAGTCCTTC
AGGGATGAAAACCAGGTGTTCCAGAAGCATCTTGTGCAGATGATCAGGGATAAGAAGGAT
GAGTTTGTGCGGAGGAATGAAGAGGCATCTACCAAATACTGTGAGGCTGAACTTGAACAG
CTTTCAGTGAACCTACTGGAAAGT~~~ATTTCAGCAGGCATTTTCTCTGTTCCTGGTGGT
TACGAGCTCTACATGGAAGCAAAGGACAGGATTGAACGGGACTACTGGCAA~~~~~~GTG
CCCAGGAAAGGGGTGAAGGCAAAGGCGGTGCTCCAGAGCTTCCTGCGGTCGCAGGTGGCC
ATCGGGAAGTCCATCCTGCAGGCGGACAGAGCGCTCACGGACAAGGAGAAGGCCATGGCA
GAGGAGCGGGCCAGGAAGGAGGCAGCTGAGAAGGAACAGGAGCTGATGACACAGAAACTG
CAGGAGCAGCAGCAGCAGATGGAGGCGCAGAAGAGGAGTCTCGAGGAAAATATATGTCAA
CTGAAGGAGAAGATGGAGAGGGACAGAGAGAACCTAATCAGAGAGCAGAACTCGATGTTG
GAGCATAAACTGAAGGTTCAAAGAGATCTGCTGAAAGAAGGATTTACAAAGAAATCTGAA
GAGATGAATGCAGAGATCAATCGTTTG
>Miniopterus_natalensis_GBP6a_XM_016211343.1       
~~~~~~~~~~~~~~~~~~~~~~~~~~~~~~~~~~~~~~~~~~~~~~~~~~~~~~~~~~~~
~~~~~~~~~~~~~~~~~~~~~~~~~~~~~~~~~~~~~~~~~~~~~~~~~~~~~~~~~~~~
~~~~~~~~~~~~~~~~~~~~~~~~~~~~~~~~~~~~~~~~~~~~~~~~~~~~~~~~~~~~
~~~~~~~~~~~~~~~~~~~~~~~~~~~~~~~~~~~~~~~~~~~~~~~~~~~~~~~~~~~~
~~~~~~~~~~~~~~~~~~~~~~~~~~~~~~~~~~~~~~~~~~~~~~~~~~~~~~~~~~~~
~~~~~~~~~~~~~~~~~~~~~~~~~~~~~~~~~~~~~~~~~~~~~~~~~~~~~~~~~~~~
~~~~~~~~~~~~~~~~~~~~~~~~~~~~~~~~~~~~~~~~~~~~~~~~~~~~~~~~~~~~
~~~~~~~~~~~~~~~~~~~~~~~~~~~~~~~~~~~~~~~~~~~~~~~~~~~~~~~~~~~~
~~~~~~~~~~~~~~~~~~~~~~~~~~~~~~~~~~~~~~~~~~~~~~~~~~~~~~~~~~~~
~~~~~~~~~~~~~~~~~~~~~~~~~~~~~~~~~~~~~~~~~~~~~~~~~~~~~~~~~~~~
~~~~~~~~~~~~~~~~~~~~~~~~~~~~~~~~~~~~ATGGATCCCAAAATACAAAGGTCC
AATCTCCCCAGAGAGTGCATCCGGCATTTCTTCCCAAAACGGAAGTGTTTTGTCTTTGAC
CGGCCAACAAATGATAAAAAACTCCTAGCCAATATTGAGAAGGTTGAAGAAAACCAACTG
GACCCTCAATTCCAGGAACAAACAAAGAATTTCTGTTATCACATCTTCACCCAGGCGAGG
ACCAAGACCCTCAAAAAAGGAATCCTGGTCACCGGGAAACGGCTAAAGACTCTGGTGGTG
ACTTATGTGGATGCCATCAACAGTGGAGGAGTGCCTTGTTTGGAGAACGCGGTGACAGCT
CTGGCCCAGCTTGAGAACTCGGCGGCCGTGCAGAAGGCAGCCGAGCACTACAGCCAG~~~
~~~~~~CAGATGGACCAGCTAGTG~~~~~~GAGTTCCCCACAGACACGCTCCAGGAGCTG
CTGGACCTGCACGCAGCCTGTGAGAAGGAGGCCATTGCAATCTTCATGGAGAAGTCCTTC
AGGGATGAAAACCAGGTGTTCCAGAAGCATCTTGTGCAGATGATCAGGGATAAGAAGGAT
GAGTTTGTGCGGAGGAATGAAGAGGCATCTACCAAATACTGTGAGGCTGAACTTGAACAG
CTTTCAGTGAACCTACTGGAAAGT~~~ATTTCAGCAGGCATTTTCTCTGTTCCTGGTGGT
TACGAGCTCTACATGGAAGCAAAGGACAGGATTGAACGGGACTACTGGCAA~~~~~~GTG
CCCAGGAAAGGGGTGAAGGCAAAGGCGGTGCTCCAGAGCTTCCTGCGGTCGCAGGTGGCC
ATCGGGAAGTCCATCCTGCAGGCGGACAGAGCGCTCACGGACAAGGAGAAGGCCATGGCA
GAGGAGCGGGCCAGGAAGGAGGCAGCTGAGAAGGAACAGGAGCTGATGACACAGAAACTG
CAGGAGCAGCAGCAGCAGATGGAGGCGCAGAAGAGGAGTCTCGAGGAAAATATATGTCAA
CTGAAGGAGAAGATGGAGAGGGACAGAGAGAACCTAATCAGAGAGCAGAACTCGATGTTG
GAGCATAAACTGAAGGTTCAAAGAGATCTGCTGAAAGAAGGATTTACAAAGAAATCTGAA
GAGATGAATGCAGAGATCAATCGTTTG
>Molossus_molossus_GBP6a_XM_036255692.1            
ATGGCATCTAGACCCAACATGATGGCCCCCATTTGTCTGGTGGGAAACAGCAATGGGCAG
CTGTCAGTGAATCAGGAAGCTCTACAGATTCTTGACCAGATTTCTCAGCCTGTGGTGGTC
GTGGCCATTGTAGGAATGTATCGTACAGGCAAATCCTACTTGATGAATCAACTTGCAGGA
CAGAACCATGGTTTCCCTCTGGGCTCTACAGTGCAGTCTGAAACCAAGGGCATCTGGATG
TGGTGTGTGCCTCACCCCTTAAACACTGATCACACTCTGGTCCTTCTGGACACCGAAGGT
CTGGGCGATGTGGAAAAGGGCGACCCTAAGAATGACTCGTGGATCTTTGCCCTGGCCGTG
CTCCTGAGCAGCATGTTTGTCTACAACAGCATGGGCACCATCAACCACCAGGCCCTGGAG
CAGCTGCAGTATGTGACAGAGCTGACAGAACTCATCAGGGCCAAGTCCTCCCCTCCACCA
GATGGAGTA~~~~~~GACGATTCCTCAGAGTTTGTGAGCTTCTTTCCAGACTTTATCTGG
GCTGTACGGGATTTCACCCTGGAGCTGAAG~~~TTAAATGATCACTCCATCACAGAAGAT
GAATACCTGGATAATGCCTTGAAACTAATTCCAGGCAGGAGTCCCAAAGTCCAAATATCC
AATCTTCCCAGAGAGTGTATCCGACATTTTTTTCCAAAAAGGAAGTGTTTTGTCTTTGAC
CGACCAACAACTGACAAAGATCTCCTAGCCCATATTGAGACGGTTGCAAAACACCAAATG
GATCCTAAATTCCTGGAACAAACAAAGATGTTCTGTTCTTACATCTTCACCCAGGCGAGG
ACTAAGACCCTCAGAGAGGGAATCCCTGTCACTGGGAAACGGCTGAGGACTCTAGTGGTG
ACTTATGTGGACACCATCAAGAGTGGGGCTGTGCCTTGTTTGGAGAACGCAGTGACAGCT
CTGGCTGAGCTTGAGAACTCAGCAGCCGTGCAGAAGGCGGCCGATCACTACACTGAG~~~
~~~~~~CAGATGGCCCAGCGAGTG~~~~~~AGCTTCCCCACAGACTCACTCCAGGAGCTG
CTGGACCTGCATGCAGCCTGCGAGAGAGAAGCCATTGCCATCTTCATGCAGAACTCCTTC
AAGGATGACAACCAGATGTTCCAGAAGAATCTTGTGGAAATCATACAGGGTGAGAAGGAT
GGGTTCTTGAAGCAGAATGAAGAGGCATCTGTTAAATACTGCCAGGCTAAACTGGATCAG
CTTTCAGTGGCCCTACAGGAAGGT~~~ATTTCAGCAGGAATGTTCTCTGTTCCTGGTGGG
CATAAGCTCTACATGGAAACAAAGAAAAAGATTGAAGAGGACTACTTCCAA~~~~~~GTG
CCCAGGAAAGGAGTGAAGGCCAATGAGGTCCTCCAGAGCTTCCTGCAGTCTCAGGCACCA
ATAGAGAAATCCATCCTGCAGGCAGACAAAGCGCTCACGGACCAGGAGAAGGCCATGGCA
GAGGAGCGGGCCAGGAAGGAGGCAGCTGAGAAGGAACAGGAGCTGATGAGACAGAAACTG
CAGGAGCAGCAGCAGCAGATGGAGGCGCAGAAGAGGAGTCTTGAGGAAAATATGCTTCAA
CTGCAGGAGAAGCTGGAGAGAGACAGAGAGAACTATATAAAAGAGCAGAATATGATGTTG
CAGCATAAACTGAAGGTTCAAGAAGATATGCTTAAAGATGGATTTACAAAACAAGCTGAA
GCACTGAATAATGAAATCAGTCACTTG
>Molossus_molossus_GBP6a_XM_036255693.1            
ATGGCATCTAGACCCAACATGATGGCCCCCATTTGTCTGGTGGGAAACAGCAATGGGCAG
CTGTCAGTGAATCAGGAAGCTCTACAGATTCTTGACCAGATTTCTCAGCCTGTGGTGGTC
GTGGCCATTGTAGGAATGTATCGTACAGGCAAATCCTACTTGATGAATCAACTTGCAGGA
CAGAACCATGGTTTCCCTCTGGGCTCTACAGTGCAGTCTGAAACCAAGGGCATCTGGATG
TGGTGTGTGCCTCACCCCTTAAACACTGATCACACTCTGGTCCTTCTGGACACCGAAGGT
CTGGGCGATGTGGAAAAGGGCGACCCTAAGAATGACTCGTGGATCTTTGCCCTGGCCGTG
CTCCTGAGCAGCATGTTTGTCTACAACAGCATGGGCACCATCAACCACCAGGCCCTGGAG
CAGCTGCATTATGTGACACAGCTGACAGAACTCATCAGGGCCAAGTCCTCCCCTACACCA
GATGGAGTA~~~~~~GACGATTCCTCAGAGTTTGTGAGTTTCTTTCCAGACTTTATCTGG
ACTATACGGGATTTCACCCTGGAGCTGAAG~~~TTAAATGGTCACTCCATCACAGAAGAT
CAGTACCTGGATAATGCCTTGAAACTGATTCCAGGCAGGAATCCCAGAGCCCAAATATCC
AATCTTCCCAGAGAGTGCATCCGACATTTTTTTCCAAAAAGAAAGTGTTTTGTCTTTGAC
CGACCAACAACTGACAAAGATCTCCTAGCCCATATTGAGAAGGTTGCAACACACCAACTG
GATCCTAAATTCCTGGAACAAACAAAGATATTCTGTTCTTACATCTTCACCCAGGCGAGG
ACTAAGACCCTCAGAGAGGGAATCCCTGTCACTGGGAAACGGCTGAGGATTCTGGTGGTG
ACTTACGTGGATACCATCAAGAGTGGAGCTGTGCCTTGTTTGGAGAACGCGGTGACAGCT
CTGGCTGAGCTTGAGAACTCAGCAGCCGTGCAGAAGGCGGCCGATCACTACACTGAG~~~
~~~~~~CAGATGGCCCAGCGAGTG~~~~~~AGCTTCCCCACAGACTCGCTCCAGGAGCTG
CTGGACCTGCACGCAGCCTGCGAGAGGGAAGCCATTGCCATCTTCATGGAGCGCTCCTTC
AAGGATGACAAGCAGATGTTCCAGAAGAATCTTGTGGAAATCATACAGAATAAGAAGGAT
GGGTTCTTACAGCAGAATGAAGAGGCATCTGTTAAATACTGCCAGGCTAAACTGGATCAG
CTTTCAGTGGCCCTACTGGAAGGT~~~ATTTCAGCAGGAATGTTCTCTGTTCCTGGTGGG
CATAAGCTCTACTTGGAAACAAAGGAAAAGATTGAAGAGGACTACTTCCAA~~~~~~GTC
CCCAGGAAAGGAGTGAAGGCGAATGAGGTCCTCCAGAGCTTCCTGCGGTCTCAGGCACCG
ATAGAGAAATCCATCCTGCAGGCAGACAAAGCGCTCACGGACCAGGAGAAGGCCATGGCA
GAGGAGCGGGCCAGGAAGGAGGCAGCTGAGAAGGAACAGGAGCTGATGAGACAGAAACTG
CAGGAGCAGCAGCAGCAGATGGAGGCGCAGAAGAGGAGTCTTGAGGAAAATATACTTCAA
CTGAGGGAGAAGCTGGAGAGAGACAGAGAGAACTTAATAAGAGAGCAGAATATGATGTTG
CAGCATAAACTGAACGTTCAAGAAGATATGATTAAAGATGGATTTATGAAGAAAGCTGAA
GAGATGAATGATGAGATCAATTACTTG
>Myotis_myotis_GBP6a_XM_036349025.1                
ATGGCATCTAGACCCAACATGATGGCCCCCATTTGCCTGGTGGAAAATAACAATGAGCAG
CTGTCAGTGAATCAGGAAGCTCTAGAGATTCTTGACCAGATTTCTCAGCCAGTGGTGGTC
GTGGCCATTGCAGGACTATATCGAACAGGCAAATCCTACTTGATGAATCGGCTTGCAGGA
CAGAATCACGGTTTCCCTCTGGGCTCTACGGTGCAGTCTGAAACCAAGGGCATCTGGATG
TGGTGTGTGCCTCACCTCTGTAAGCCTGATTGCACTCTGGTCCTTCTGGACACTGAGGGG
CTGGGCGATGTGGAAAAGGGCGACCCTAAGAATGACTCATGGATCTTTGCCCTGGCTGTG
CTTCTGTGTAGCAGCTTCGTCTACAACAGCCTGAGCACCATCAACCACCAGGCCCTGGAG
CAGCTGCATTATGTGGCAGAGCTGACAGAACTCATCAGGGCAAAGTCCTCCCCTACACCA
GATGGAGTA~~~~~~GAAGATTCATCAGAGTTTGTGAGTTTCTTTCCAGACTTTATCTGG
GTCGTACGGGATTTCTGCCTGGAGCTGGAG~~~TTAAATGGTCACCCTATCACAGCAGAT
GAGTACTTGGAGAATGCCTTGAAGCTGGTTCCAGGCATGAATCACAAAGCTCAAATATCC
AATTTCCGAAGAGAGTGCATCCGAAATTTCTTTCCAAGACGGAAATGTTTTGTCTTTGAC
CGGCCAACAAATGACAAAAAACTCCTAGCCAATATTGAGAAGGTTGAGGACAAACAATTG
GATCCTTACTTCAAGGAAGAAACAAAGAACTTCTGTTCTTACATCCTCACCCAGGCGAGG
ACCAAGACCCTCAGAGAGGGAATCATGGTCACTGGGAAACGGCTAAGGACTCTGGTGGTG
ACTTATGTGGATGCCATCAACAATGGATCAGTGCCTTGTTTGGAGAATGCGATGACAACT
CTGGCCCAGCTTGAGAACGCTGGGGCCGTTCAGAAGGCAGCCAACCACTACAGCGAG~~~
~~~~~~CAGATGGCACAGAGAGTG~~~~~~AGCTTCCCCACAGACACGCTGCAGGAGCTG
CTAGACCTGCACACAGCCTGTGAGAGGGAAGCCATTGCAATCTTCATGGAGCACTCCTTC
AAGGATGACAACCAGGCATTCCAGAAGAATCTGGTGGAAATCATAAAGGATAAGCAAGAT
AAGATCTTGCTGCGGAATGAAGAGGCATCTGTTAAATTCTGCCAGGAAAAACTTGAGCAG
CTTTCCAAGTCCCTGATGGAAGAT~~~ATTTCAGCAGGCATTTTCTCTGTTCCTGGTGGT
CACAAGCTCTACGTGGAAACAAAGGAAAAGCTTGAACAGGAATACTGGCAA~~~~~~GTG
CCCAGGAAAGGACTGAAGGCACATGAGGTTCTCCAGAGGTTCCTGCAGTCGCAGGCAGCA
ACAGAGAGTTCCATCCTGCAGGGAGACAAAGGGCTCACGGAGGAGATGAAGGCCATGGCA
GCGGAGCGGGCCAAGAAGGAGGCAGCTGAGAAGGAACAGGAGCTGCTGAGACAGAAACTA
CAGGAGCAGCAGCAGCAGATGGAGGCACAGAAGAGGAGTCGTGAGGAAAATATATTGCAA
CTGAAGGAGAAGCTGGAGAGGGAAAAAGAGAATATATTAAGAGAGCAGAATATGATATTG
GAGCATAAATTAAAGGTTCAAGAAGATTTGCTTAGAGAAGGATTTAAAAGTAAATCTGAA
GATATGAATGCAGAGATCAATCATTTG
>Myotis_myotis_GBP6a_XM_036349030.1                
ATGGCTTCTAGACCCAACATGACGGCCCCCATTTGCCTGGTGGAAAACAACAATGAGCAT
CTGTCAGTGAATCAGAAAGCTCTAGAGATTCTTGGCCAGATTTCTCAGCCAGTGGTGGTC
GTGGCCATTGTAGGACTGTATCGAACAGGCAAATCCTACTTGATGAATCGGCTTGCAGGA
CAGAATCACGGTTTCCCTCTGGGCTCTACGGTGCAGTCTGAAACCAAGGGCATCTGGATG
TGGTGTGTGCCTCACCCTACTAAGCCTGATTGCACTCTGGTCCTTCTGGACACTGAGGGC
CTGGGCGATGTGGAAAAGGGTGACCCTAAGAATGACTCATGGATCTTTGCCTTGGCCGTG
CTTCTGTGTAGCAGCTTCGTCTACAACAGCCTGAGCACCATCAACCACCAGGCCCTGGAG
CAGCTGCATTATGTGACAGAGCTGACAGAACTCATCAGGGCAAAGTCCTCCCCTACACCA
GATGGAGTA~~~~~~GAAGATTCATCAGAGTTTGTGAGTTTTTTTCCAGACTTTATCTGG
ACCGTACGGGATTTCATCCTGGAGCTGGAG~~~TTAAATGGTCATCCTATCACAGCAGAT
GAGTACTTGGAGAATGCCTTGAAGCTGGTTCCAGGCCTGAATCCCAAAGCTCAAATATCT
AATCTCCCTAGAGAGTGCATCCGCCATTTCTTTCCAAGACGAAAGTGTTTTGTCTTTGAC
CGGCCAATAAACAACAAAGAACTCCTAGCCCATATTGAGAAGGTTGTAGACAACCAACTG
GATCCTAACTTCAAGGAACAAACAAAGAACTTCTGTTCTTACATTCTCACCCAGGCGAGG
ACCAAGACCCTCAGGGAGGGAATCACAGTCACTGGGAAACGGCTAAGGACTCTGGTGGTG
ACTTATGTGGATGCCATCAACAGTGGTGCAGTGCCTTGTTTGGAGAATGCGGTTACAACA
CTGGCTCAGCTTGAGAACTCAGGGGCTGTTCAGAAGGCAGCCAACCACTACAGCGAG~~~
~~~~~~CAGATGGCCCAGAGAGTG~~~~~~AGCTTCCCCACAGACACGCTGCAGGAGCTG
CTGGACCTGCACGCAGCCTGTGAGAAGGAAGCCATTGCAATCTTCATGGAGCACTCCTTC
AAGGATGACAACCACGGGTTCCAGAAGAATCTTGTGGAAATCATAAAGGATAAGCAGGAT
AAGATCTTGCTGCAGAATGAAGAGGCATCTGTTAAATTCTGCCAGGAAAAACTTGAGCAA
CTTTCCAAGTCGCTGATGGAAGGT~~~ATTTCAGCAGGCATTTTCTCTGTTCCTGGTGGT
CACAAGCTCTACATGGAAACAAAAGAAAGGCTTGAACAGGACTACTGGAAA~~~~~~GTG
CCCAGGAAAGGAGTGAAGGCACATGAAGTTCTCCAGAGGTTCCTGCAGTCTCAGGCAGCA
ACAGAGAATTCCATCCTGCAGGCAGACAAAGCTCTCACGGATGGAGAGAAGGCCATGGCA
GCGGAGCGGGCCAAGAAGGAGGCAGCTGAGAAGGAACAGGAGCTGATGAAACAGAAACTA
CAGGAGCAGCAGCAGCAGATGGAGGCACAGAAGAGGAGTCTCGAGGAAAATATATTGCAA
CTGAAGGAGAAGATGGAGAGGGACAGAGAGACTATCATAAGAGAGCAGAATATGATATTG
GAGCATAAATTGAAGGTTCAAGAAGATCTGCTTAGAGAAGGATTTAAAAAGAAATCTGAA
GAGATGAATGCAGAGATCAATCATTTG
>Phyllostomus_discolor_GBP6a_XM_028511525.2        
ATGGCATCTGGACCCAACATGAGAGCCCCCATTTGTCTGGTAGAAAACATCAATGAGCAG
CTATCAGTGAATCAGGAAGCTCTACAGATTCTTGAGCAGATTTCTCAGCCAGTGGTGGTC
GTGGCCATTGTGGGACTGTATCGCACAGGCAAATCCTACTTGATGAACTGTCTTGCAGGA
CAGAACCATGGTTTCCCTCTGGGCTCTACGGTGCAGTCAAAAACCAAGGGCATCTGGATG
TGGTGTGTGCCCCACCCCTCCAAGCCTAACCACACTCTGGTCCTTCTGGATACCGAGGGC
CTGGGTGATGTGGAAAAGGGTGATCCTAAGAATGACTTGTGGATCTTTGCCTTGGCCGTG
CTTCTGAGCAGCGTGTTCATCTACAACAGCATGGGCACCATCAACCACCAGGCCCTGGAG
CAGCTGCATTATGTGACAGAGCTGACAGAACTCATCAGGGCAAAGTCCTCCCCTACACCA
GATGGAGTA~~~~~~GACAATTCCATGGAGTTTGTGAGTTTCTTTCCAGACTTTGTCTGG
ACTGTACGGGATTTCACCCTGGAGCTGAAG~~~TTAAACGATCACCCCATTACAGAAGAT
GAGTACCTGGAGAATGCCTTGAAGCTGATTCCAGGCAGGAACCCCAAAGCTCAAATATCC
AATCTCCCCAGAGAGTGCATCCGTCATTTCTTTCCAAAAAGAAAGTGTTTTGTCTTTGAC
CGACCTATCTATGACAAACAGCTCTTAGCAAATATTGAGAATGTTGCAGAACACCAACTG
AATCCTCAATTCCGGGAACAAACAAACAATTTCTGTTCTTACATCCTCACCCAGTCAAGA
ACCAAAACCCTAAGAGAGGGAATCATGGTCACTGGGAAACGGCTGCAGACTCTGGTAGTG
AGTTATGTGGATGCCATCAATAGTGGAGCAGTGCCTTGTCTGGAGAATGCAGTGACAACT
CTGGCCCAGATTGAGAACTCAGTGGCCGTGCAGAAGGCAGCCGACCACTACAGTGAG~~~
~~~~~~CAGATGGCCCAGCAAGTG~~~~~~AGGTTCCCCACAGACACGCTCCAGGAACTG
CTGGACCTGCATGCAGCCTGTGAGAGGGAAGCCATTGAGATCTTCATGGAGAAGTCCTTC
AAGGATAAAAACCAGGAGTTCCAGAAGAAGCTTGTGGAGATCATAAAGGATAAGAAGGAT
GATTTCATGCTGCAGAATGAAGAGGAATCTGTTAAGTACTGCCAGGCTAAACTTGATCAG
CTTTCAGCGGCCCTCATGGAAAGT~~~ATTTCAGCAGGAACTTTCTCTGTTCCTGGGGGT
CACAAGCTCTACTTGGAAACAAAGGAAAGGATTGAAGGGGACTATTGCAAA~~~~~~GTG
CCCAGGAAAGGAGTGAAGGCAAACGAGGTCCTCCAGAGATTCCTGCAGTCACAGATGGCA
ATAGAGAAATCCATTCTGCAGGCAGACAAAGCACTCACAGATGGGGAGAAGGCCATGGCA
GAGGAGCGGGCCAGGAAGGAGGCTGCTGAGAAGGAGCAGGAGCTGATGAAACAGAAACTT
CAGGAGCAGGAGCAACAGATGGAAGCCCAGAAGAAGAGTCTCGAGGAAAACATAGCCCAA
CTGAAGGAGAAGATGGAGCGAGAAAGAGAGAACATAATAAGAGAGCAGAATATGATGTTG
GAGCATAAACTGAAGGTTCAAGAAGAACTGCTTAAAGATGGATTTAGAAAGAAATCTGAA
GAGATGGATGCAGAAATAAATCATTTG
>Phyllostomus_discolor_GBP6a_XM_028512214.2        
ATGGCATCTGGACCCAACATGAGAGCCCCTATTTGTCTGGTAGAAAACATCAATGAGCAG
CTATCAGTGAATCAGGAAGCTCTACAGATTCTTGAGCAGATTTCTCAGCCAGTGGTGGTC
GTGGCCATTGTGGGACTGTATCGCACAGGCAAATCCTACTTGATGAACTGTCTTGCAGGA
CAGAACCATGGTTTCCCTCTAGGCTCCACCGTGCAGTCGGAAACCAAGGGCATCTGGATG
TGGTGTGTGCCCCACCCCTCCAAGCCTAACCACACTCTGGTCCTTCTGGATACCGAGGGC
CTGGGTGATGTAGAAAAGGGTGACCCTAAGAATGACTCGTGGATCTTTGCCCTGGCTGTG
CTTTTGAGCAGTATGTTGATCTATAACAGTATGGGCACCATCACCAACCAGGCCCTAGAG
CAGCTGCATTATGTGACAGAGCTGACAGAACTCATCAGGGCAAAGTCCTCCCCTACACCG
GATGGAGGA~~~~~~GATGATTCCATGGAGTTTGTGAGTTTCTTTCCAGACTTTGTTTGG
ACCGTACGGGATTTCACCCTGGAGCTGAAG~~~TTAAAGGGTCATCCCATAACAGAAGAT
GAGTACCTGGAGAATGCCTTGAAGCTGATTCCAGGAGGAAATCCCAAAGTCCAAATAGCC
AATCTTCCCAGAGAGTGCATCCGGCATTTCTTCCTAAAACGGAAGTGTTTTGTCTTTGAT
CAGCCAACAAAGGACAAAGACCTTCTAGCCAATATTGAGAATGTTCCAGAAAGTGAACTA
GATCCTAAATTCCAGGAACAAACAAAGAATTTCTGCTCTTACATCTATACCCAGTCAAGA
ACCAAAACCCTCAGAGAGGGAATCATGGTCACTGGGAAACGGCTGCAGACTCTGGTGGTA
ACTTATGTGGACACCATCAACAGTGGAGTGGTGCCTTGTTTGGAGAATGCAGTGACAATT
CTGGCCCAGATTGAGAACTCAGCGGCCATGCAGAAGGCAGCTGACCACTACAGCGAG~~~
~~~~~~CAGATGGTGCAGCAAGTG~~~~~~AGGTTCCCCACAGACACGCTCCAGGAGCTG
CTGGATCTGCACACAGCCTGTGAGAGGGAAGCCATTGCAATCTTCATGGAGAAGTCCTTC
AAGGATGAAAAGCAGGAGTTCCAGAAGAAGCTTGTGAAAATCATAAAGGATAAGAAGGAC
AACTTCATGCTGCAGAATGAAGAGGAATCTGTTAAGTACTGCCAGGCTAAACTTGATCAA
CTTTCAGCAGCCCTCATGGAAAGT~~~ATTTCAGCAGGAACTTTCTCTGTTCCTGGGGGT
CACAAGCTCTACTTGGAAACAAAGGAAAGGATTAAAGGGGACTATTGCAAT~~~~~~GTG
CCCAGGAAAGGAGTGAAGGCAAACGAGGTCCTCCAGAGCTTCCTGCAGTCACAAATGACC
ATAGAGAAATCCATTCTGCAGGCAGACGAAGCACTCACAGATGGGGAGAAGGCCATGGCA
GAGGAGCGGGCCAGGAAGGAGGCTGCTGAGAAGGAGCAGGAGCTGATGAAACAGAAACTG
CAGGAGCAGGAGCAACACAGGGAGGCTGAGAGGAGGAGTCTCGAGGAAAACATATCCCAA
CTGAAGGAGAAGATGGAGCAAGACAGAGAGAACATAATTAGAGAGCAGACTATGATGTTG
GAGCATAAACTGAAGGTACAAGAAGATCTGCTTACTGAACAATTTAGGAAGAAATCTGAA
GCTATGAATGCAGAGATAAATCAGTTG
>Pipistrellus_kuhlii_GBP6a_XM_036446849.2          
ATGGCATCTAGACCCAACATGATGACCCCCATTTGCCTGGTGGAAAACATCAATGAGCGT
CTGTCAGTGAATCAGAAAGCTCTAGAGATTCTTGACCAGATTTCTCAGCCAGTGGTGGTT
GTGGCCATTGTAGGACTGTATCGTACAGGAAAATCCTACTTGATGAATCGGCTTGCAGGA
CAGAATTACGGTTTCCCTCTGGGCTCTACGGTGCAGTCTGAAACCAAGGGCATCTGGATG
TGGTGTGTGCCTCACCCCTATAAGCCTGATTGCACTCTGGTCCTTCTAGACACCGAGGGC
CTGGGCAATGTGGAAAAGGGTGACCCTAAGAATGACTCGTGGATCTTTGCCCTGGCTGTG
CTGCTATGTAGCAGCTTTGTCTACAATAGCATGAACACTATCAACCACCAGGCCCTGGAG
CAGCTGCATTATGTGACAGAGCTGACAAAACTCATCAAGGCAAAGTCCTCCCTTATACCT
GATGGAATA~~~~~~GAAAATTCAACAGAGTTTGTGAGTTTCTTTCCAGACTTTATCTGG
GCCGTACGGGATTTCACCCTGGAGCTGGAG~~~TTAAATGGTCACCCTATCACAGAAGAT
GAATACCTGGAGAATGCTTTGAAGCTGATTCCAGGCAGGAATCCCAAAGCCCAAAAATCC
AATCTCCCCAGAGAGTGCATCCGGAATTTCTTTCCAAAACGAAAGTGTTTTGTCTTTGAC
CGACCAATAAATGACAAAGAACTCCTAGCCAATATTGAGAAGGTTGCAGAATACCAACTG
GATCCTAAATTCCAGGAACAAACAAAGAATTTCTGTTCTTACATCCTCACCCAGGCGAGG
GCCAAGACCCTCAGGGAGAGAATCACAATCACTGGGAAACGTCTAAGGACTCTAGTGGTG
ACTTATGTGGATGCCATCAATAGTGGAGCAGTGCCTTGTTTGGAGAATGCAGTGACAACT
CTGGCCCAGCTTGAGAACTCCGCGGCTGTGCAGAAGGCAGCCGACCACTACAGTGAG~~~
~~~~~~CAGATGGCCCAGAGAGTG~~~~~~AGTTTCCCCACAGACACCCTGCAGGAGCTG
CTGGACCTGCATGCAGCCTGTGAGAGGGAAGCCATTGCAATCTTCATGGAGAACTCCTTC
AAGGATGAAAACCAGGAGTACCTGAAGCATCTTATGGAAATCATAAAGGATAAGCAGGAT
AAGTTCTTGCTGCAGAATGAAGATGCATCTGTTCAATACTGTCAGGATAAACTGGAACAG
CTTTCCAAGTCCCTAATGGAAGCT~~~ATTTCAGCAGGCATGTTCTCTGTTCCTGGTGGT
CACAAGCTCTACATGGAAACAAAGGGAAAGATTGAACAGGACTACTGGCAA~~~~~~GTG
CCCAAGAAAGGAGTGAAGGCAAATGAGGTTCTCCAGAGGTTCCTGCAGTCACAGGCAGCA
ATAGAGAATTCCATTCTGCAGGCAGACAAAGCGCTCACGGATGGGGAGAAGGCCATGGCA
GCTGAGCGGGCCAAGAAGGAGGCAGCTGAGAAGGAACAGGAGGTCATGAAACAGAAACTA
CAGGAGCAGCAGCAACAGATGGAGGCACAGAAGAAAAGTCTCGAGGAAAATATATTGCAA
CTGAAGGAGAAGATGGAGAAAGAAAGAGAGAATATAATAAAAGAGCAGACTATGATGTTG
GAGCATAAATTGAAGGTTCAAGAAGATCTACTTAATGAAGGATTTAAAAAGAAAGCAGAC
GAGATGAATGCAGAGATCAGTAATTTA
>Pipistrellus_kuhlii_GBP6a_XM_036446845.2          
ATGGCATCTAAATCCAACATGATGGCCCCCGTTTGCCTGGTGGAAAACAACAATGAGCAT
CTGTCAGTGAATCAGGAAGCTCTAGAGTTTCTTGACCAGATTTCTCAGCCAGTGGTGGTC
GTGGCCATTGCAGGACCGTATCGTACAGGAAAATCCTACTTGATGAACCAGCTTGCAGGA
CAGAATCACGGCTTCCCTCTGGGTTCTACGGTGCAGTCTGAAACCAAGGGCATCTGGATG
TGGTGTGTGCCTCACCCCTCTAAGCCTGATTGCACTCTGGTCCTTCTAGACACCGAGGGC
CTGGGCGATGTGGAAAAGGGTGACCCTAAGGATGACTTGTGGATCTTTGCCCTGGCCGTG
CTTCTGAGCAGCATGTTTGTCTACAACAGCCTGAGTACCATCAACCACCAGGCCCTGGAG
CAGCTGCATTATGTGACTGAGCTGACAGAACTCATCAGGGCAAAGTCCTCCCTTACACCA
GATGGAATA~~~~~~GAAGATTCAGCAGAGTTTGTGAGTTTTTTTCCAGACTTTATCTGG
GCCGTACGAGATTTCTCCCTGGAGCTGGAG~~~TTAAATGGTCTCCCTATCACAGAAGAT
GAATACCTGGAGAATTCCTTGAAGCTGATTCCAGGCATGAATCACAAAGCTCAAATATCT
AATCTCCCCAGAGAATGCATCCGGAATTTCTTTCCAAGACGGAAGTGTTTTGTCTTTGAC
CGGCCAACAAATGACAAAAAACTTCTAGCCAATATTGAGAAGGTTGCAGACAACCAACTG
GATCCTAACTTCAAGGAAGAAACAAAGAACTTCTGTTCTTACATCTTCACCCAAGCGAGG
ACCAAGACACTCAGGGAGGGAATCATGATCAATGGGAAACGTCTAAAAACTCTGGTTGAG
ACTTATGTCACTGCCATCAACAATGGATTAGTGCCTTGTTTGGAGAATGCAATGACAACT
CTCGCCCAAATTGAGAACTCTAGGGCCATTCAGAAGGCAGCCGACCACTATAGCAAG~~~
~~~~~~CAGATGGCCCAGAGAGTG~~~~~~AGTTTCCCCACAGACACCCTGCAGGAGCTG
CTGGACCTGCATGCAGCCTGTGAGAGAGAAGCCATTGCAATCTTCATGGAGAACTCCTTC
AAGGATGAAAACCAGGTGTTCCTGAAGGATCTTGTGAAAATCATAAAAGATAAGCAGAAT
GAGTTCTTGCTGCAGAATGAAGATGCATCTGTTAAATACTGTCAGGATACACTTAAGCAG
CTTTCCAAGCCCCTAATGGAAGGT~~~ATTTCAGCAGGCATGTTCTCTGTTCCTGGTGGT
CACAAGCTCTACATGGAAACAAAGGGAAAGATTGAACAGGACTACTGCCAA~~~~~~GTG
TCCAAGAAAGGAGTGAAGGCAAATGAAGTTCTCTATAGGTTCCTGCAGTCACTGGCAGCA
ACAGAGAATTCCATTTTGCAGGCAGACAAAGCACTCACAGATGGGGAGAAGGCCATAGCA
GTGGAGCAGGCCAAGAAGGAGGCAGCTGAGAAGGAACAGGAGCTAAAGAAACAAGAACTA
CAGGAGCAGGAGCAGCAAATGGAGGCACATAGGAGGAGTCGTGAGGAAAATATATTGCAA
CTGACAGAGAAGATAGAGAAGGAAAATGAGATTATAATAAGAGAGCAGAATATGATGTTG
GAGCATAAATTGAAAGTTCAAGAAGATTTGCTTAGAGAAGGATTTAAAAAGAAATCTGAA
GATATGAATGTAGAGATCAATCATTTG
>Pipistrellus_kuhlii_GBP6a_XM_045584374.1          
~~~~~~~~~~~~~~~~~~~~~~~~~~~~~~~~~~~~~~~~~~~~~~~~~~~~~~~~~~~~
~~~~~~~~~~~~~~~~~~~~~~~~~~~~~~~~~~~~~~~~~~~~~~~~~~~~~~~~~~~~
~~~~~~~~~~~~~~~~~~~~~~~~~~~~~~~~~~~~~~~~~~~~~~~~~~~~~~~~~~~~
~~~~~~~~~~~~~~~~~~~~~~~~~~~~~~~~~~~~~~~~~~~~~~~~~~~~~~~~~~~~
~~~~~~~~~~~~~~~~~~~~~~~~~~~~~~~~~~~~~~~~~~~~~~~~~~~~~~~~~~~~
~~~~~~ATGTACTTCCAGAGTGACCCTAAGGATGACTTGTGGATCTTTGCCCTGGCCGTG
CTTCTGAGCAGCATGTTTGTCTACAACGGCCTGAGTACCATCAACCATCAGGCCCTGGAG
CAGCTGCATTATGTGACAGAGCTGACAGAACTCATCAGGGCAAAGTCCACCCTTACACCA
GATGGAATA~~~~~~GAAGATTCAGCAGAGTTTGTGAGTTTTTTCCCAGACTTTATCTGG
GCCGTGCGAGATTTCTCCCTGGAGCTGGAG~~~TTAAATGGTCTTCCTATCACAGAAGAT
GAATACCTGGAGAATTCCTTGAAGCTGATTCAAGGCATGAATCACAAAGCTCAAATATCT
AATCTCCCCAGAGAATGCATCCGGAATTTCTTTCCAAGACGGAAGTGTTTTGTCTTTGAC
CAGCCAACAAATGACAAAAAACTCCTAGACAATATTGAGAAGGTTGCAGCCAACCAACTG
GATCCTAACTTCAAGGAAGAAACAAAGAACTTCTGTTCTTACATCTTCACCCAAGCGAGG
ACCAAGACACTCAGAGAGGGAATCATGATCAATGGGAAACGTCTAAGAACTCTGGTTGAG
ACTTATGTCACTGCCATCAATAGTGGAGCAGTGCCTTGTTTGGAGGACACAATGACAACT
CTCGCTCAAATTGAGAACTCTAGGGCCGTTCAGAAGGCAGCCGACCACTATAGCAAG~~~
~~~~~~CAGATGGCCCAGAGAGTG~~~~~~AGTTGCCCCACAGACACCCTGCAGGAGCTG
CTGGACCTGCATGCAGCCTGTGAGAGAGAAGCCATTGCAATCTTCATGGAGAACTCCTTC
AAGGATGAAAACCAGGTGTTCCAGAAGAATCTTGTGGAAATCATAAAGCATAAGCAGGAT
GAGTTCTTGTTGCAGAATGAAGATGCATCTGTTAAATACTGTCAGGATACACTTAAGCAG
CTTTCCAAGCCCCTAATGGAAGGT~~~ATTTCAGCAGGCATGTTCTCTGTTCCTGGTGGT
CACAAGCTCTACATGGAAAGAAAGGAAAAGATTGAACAGGACTACTTACTTGGGCAAGTG
CCCAAGAAAGGAGTAAAGGCAAATGAAGTTCTTTGTAGGTTCCTGCAGTGGCAGGCAGCA
ACAGAGAATTCCATCCTGCAGGGAGACAAAGTGCTCACAGATGAGATGAAAGCCATGGCA
GGTAAGAGGACCAAGAAAGAGGCAGCTGAGAAAGAACAGGAGCTGATGAAACAGAAACTG
CAGGAGCAGGAGCAGCAAATGGAGGCAGATAGGAGGAGTCGTCCTGAAAATATATTGCAA
CTGATGAAGAAGATAGAGAAGAATATAGAGAATATAATAAAAGAGAAGAATATGATGTTG
GGGCATAAATTGAAGGTTCAAGAAGATTTGCTTAGAGAAGGATTTAAAAAGAAATATGAA
GATATGAATGTAGAGATCAATCATTTG
>Pteropus_vampyrus_GBP6a_XM_011387077.2            
ATGACATTTGGACCCAACATGATGGCCCCCATTTGTCTGGTGGAAAACACCAATCAGCGG
CTGTCAGTGAACCAGCAAGCTCTACAGATTCTTGATGAGCTTTCTCAGCCAGTGGTGGTC
GTGGCCATTGTAGGACAGTATCGTACAGGCAAATCCTACCTGATGAACCGTCTTGCAGGA
CAGAACCACGGTTTCCCTCTGGGCTGTACAGTGAAGTCTGAAACCAAGGGCATCTGGATG
TGGTGTGTGCCTCACCCCTCTAAGCCTAACCACACCCTGGTCCTTCTGGACACTGAAGGC
CTGGGCGATGTGGAAAAGGGCGACCCTAAGAACGACTCGTGGATCTTTGCCCTGGCCGTG
CTTCTGTGTAGCAGCTTTGTCTACAATAGCATGAGCACCATCAACCACCAGGCCCTGGAG
CAGCTGCATTATGTGACAGAGCTGACAGAACTTATAAGGGCAAAGTCCTCCCCTACACCG
GATGGGGTA~~~~~~GAAGATTCCACGGAGTTCGTGAGTTTCTTTCCAGACTTTATCTGG
ACTGTACGAGATTTCACCCTGGCGCTGATG~~~TTAAACGGTCGCCCTATCACGGAAGAT
GAGTACCTGGAGAATGCCTTGAAGCTGGTTCCAGTCAGGAATCCCAGAGTCCAACTATCC
AATCTCCCCAGAGAGTGTATCCGGCATTTCTTTCCAAAACGGAAGTGTTTTGTCTTTGAC
CGGCCAACTACTGACAAAAACCTCCTAGCCACTATTGAGAATGTGGCAGAAAACCAACTG
GAACCTAAATTTCAGGAACAATCGAGGAATTTCTGTTCTTACATCTACACTCAGGCGAGG
ACCAAGACCCTCAGAGAGGGAATCATGGTCACTGGGAAACGGCTGAGGACCCTGGTGGTG
ACTTACGTGGATACCATCAACAGTGGAGCAGTGCCTTGTCTGGAGAACGCGGTGACAACT
CTGGCCCAGCTTGAGAACTCAGCGGCCGTGCAAAAGGCAGTCGACCACTACAGTGAG~~~
~~~~~~CAGATGGTCCAGCGAGTG~~~~~~AGGTTCCCCACGGACACGCTCCAGGAGCTG
CTGGACCTGCACGCAGCCTGTGAGAGGGAAGCCATTGCTATCTTCATGGAGAACTCTTTC
AAGGATGAAAAGCAGGCGTTCCAGAAGCAGCTTGTGGAGATCCTAAAGAATAAGAAGGAG
GATTTCTTGCTGCAGAATGAAGAGGCGTCTGTTAAATACTGCCAAGCTGAACTTGATCAG
CTTTCAGCAACCCTAATGGAAAGT~~~ATTTCAGCAGGAACTTTCTCTGTTCCTGGAGGT
CACAAGCTCTACTTGGAAACAAAGGAAAAGATCGAACAGGACTATAGGCAA~~~~~~GTG
CCCAGAAAAGGAGTGAAGGCGAACGAGGTCCTCCAGAGCTTCCTGCAGTCACAGTTGGCA
ATAGAGAAATCCATCCTGCAGTCAGACAAAGCACTCAGCGCTGGGGAGAAGGCCATGGCA
GAGGAGCGGGCCCGGAAGGAGGCAGCTGAGAAGGAACAGGAGCTGCTGAGACAGCGACTG
CAGGAGCAGCAGCAAGAGATGGAGGCGCAAGAGAGGAGTCTCCAGGAAAACATAGCCCAA
CTGAAGGAGAAGCTGGAGAGGGAAAGAGAAAACCTGATGAGAGAGTGGAATATGATGTTG
GACCATAAACTGAAGGTCCAAGAAGATATGCTTAATAGTGGATTTCAAAGGCAAGCTGAA
GAGATGAAAGCAGAGATAAATCACTTG
>Sturnira_hondurensis_GBP6a_XM_037045447.1         
ATGGCATCTGGATCCAACATGACAGCCCCCATTTGTCTGGTGGAAAACATCAATGAGCAG
CTATCAGTGAATCAGGAAGCTCTGCAGATTCTTGACGAGATTTCTCAGCCAGTGGTGGTC
GTGGCCATTGTGGGACTGTATCGCACAGGCAAATCCTACTTGATGAACTGTCTTGCAGGA
CGGGACCATGGTTTCCCTCTGGGCTCTACGGTGCAGTCTGAAACCAAGGGCATCTGGATG
TGGTGTGTGCCCCACCCCTCCAAGCCTAACCACACTCTGGTCCTTCTGGACACTGAGGGC
CTGGGTGATGTGGAAAAGGGTGACCCTAAGAATGACTCGTGGATCTTTGCCCTGGCTGTG
CTTCTGAGCAGCGTGTTTGTCTACAACAGCATGGGCACCATCAACCACCAGGCCCTGGAG
CAGCTGCATTATGTGACCGAGCTGACAGAACTCATCAGGGCAAAGTCCTCCCCTACACCA
GATGGAGTA~~~~~~GATGATTCCATGGAGTTTGTGAGTTTCTTTCCAGACTTTGTCTGG
ACTGTACGGGATTTCACCCTGGAGCTGAAG~~~TTGAACGGCCGCCCTATCACAGAAGAT
GAGTACCTGGAGAATGCCTTGAAGCTGATACCAGGCATGAGTTACAAATCCCAAAAAGCC
AATCTTCCCAGAGAGTGCATTCGGCATTTCTTTCCAAAACGGAAGTGTTTTGTCTTTTAC
CGGCCAATAAATGACAACAGACTGCTAGTCAATATTGAGAATGTTCCAGAAGACCAACTG
GATCCTAAATTCCAGGAACAAACAGTGAATTTCTCTTCTTACATCTTCACCCATGCAAGG
ACCAAGATCCTCAGAAAGGGAGTCGAAGTTACTGGGAAACGGCTAAAAACGTTGGCAGTG
ACTTATGTGGATGCCATCAACAGTGGAACAGTGCCTTGTTTGGAGAATGCGGTGACAACT
CTGGCTGAGCATGAGAACTCAGCGGCCGTGCAGAAGGCAGCCGACCACTACAGCGAG~~~
~~~~~~CAGATGGCCCAGCGAGTG~~~~~~AGGTTCCCGACAGACACGCTCCAGGAGCTG
CTGGACCTGCACGCAGCCTGTGAGAGGGAAGCCATTGAAATCTTCATGGAGAAGTCCTTC
AAGGATGAAAAGCAGGAGTTCCAGAAGAAGCTTGTGAAAATCATAAAGGATATGAAGGAT
GATTTCATGCTGCAGAATGAAGAGGAATCTGTTAAGTACTGCCAGGCTACCCTTGATCAG
CTTTCAGTGGCCTTCATGGAAAGT~~~ATTTCAGCAGGAACTTTCTTTGTTCCTGGGGGT
CACACGCTCTACTTGGAAGCAAAGGAAAGGATTGAAGGGGACTACTGCAAA~~~~~~GTA
CCCAGGAAAGGAGTGAAGGCGAACGAGGTCCTCCAGAAATTCCTGCGGTTACAGATGGCC
ATAGAGAAATCCATTCTGCAGGCAGACAAAGTGCTCACAGATAAGGAGAGGGCCATGGCA
GAGGAGCGGGCCAGGAGGGAGGCTGCTGAGAAGGAGCAGGAGCTGATGAAACAGAAACTG
CAGGAGCAACAGCAACAGATGGAGGCCCAGAAGAAGAGTGTGGAGGAGAACATAGCCCAA
CTGAAGGAGAAGCTGGAGCGAGACAGAGAGAACATGATAAAAGAGCAGAATATGATGTTG
GAGCATAAACTGAAAGCCCAAGGAGATCTGCTCGAGAAAGGATTTAAAATGAAAGCTGAA
AAAATGGATGCAGAAATAAATAGTTTG
>Sturnira_hondurensis_GBP6a_XM_037045450.1         
ATGGCATCTGGATCCAACATGAGAGCCCCCATTTGTCTGGTGGAAAACATCAATGAGCAG
CTATCAGTGAATCAGGAAGCTCTGCAGATTCTTGACCAGATTTCTCAGCCAGTAGTGGTC
GTGGCCATTGTGGGACTGTATCGCACAGGCAAATCCTACTTGATGAACTGTCTTGCAGGA
CAGGACCATGGTTTCCCTCTGGGCTCTACGGTGCAGTCTGAAACCAAGGGCATCTGGATG
TGGTGTATGCCCCATCCCTCCAAGCCTAACCACACTCTGGTCCTTCTGGACACCGAGGGC
CTGGGTGATGTGGAAAAGGGTGACCCTAAGAATGACTTGTGGATTTTTGCCCTGGCTGTG
CTTCTGAGCAGCGTGTTTGTCTACAACAGCATGGGCACCATCAACCACCAGGCCCTGGAG
CAGCTGCATTATGTGACCGAGCTGACAGAACTCATCAGGGCAAAGTCCTCCCCTACACCA
GATGGAGTA~~~~~~GATGATTCCATGGAGTTTGTGAGTTTCTTTCCAGACTTTATCTGG
ACTGTACGGGATTTCACCCTGGAGCTGAAG~~~TTGAACGGTTGCCCTATTACAGAAGAT
GAGTACCTGGAGAATGCCTTGAAGCTGGTTCCAGGCAGGAATGCTAAAGCTCAAATATCC
AATCTTCCCAGAGAGTGCATCCTGCATTTCTTTCCAAAAAGGAAGTGTTTTGTCTTTGAC
CGGCCTACCTGTGACAAACAGCTCTTAGCCAATATTGAAAATGTTGCAAAACACCAACTG
GATCCTCAGTTTCAGAGACAAACAAACAATTTCTGTTCCTATATCCTCATCCAGTCAAGA
ACCAAAACCCTAAGAGAGGGAATCCTGGTCACCGGGAAACGGCTGCAGACTCTAGTGGTG
ACTTATGTGGATGCCATCAACAGTGGAGCAGTGCCTTGTTTGGAGAATGCGGTGACAACT
CTGGCCCAGATCGAGAACTCAGCGGCCGTGCAGAAGGCAGCCGACCACTACAGCGAG~~~
~~~~~~CAGATGGCCCAGCGAGTG~~~~~~AGGTTCCCCACAGACACACTCCAGGAGCTG
CTGGACCTGCACGCGGCCTGTGAGAGGGAAGCCATTGCGATCTTCATGGAGAAGTCCTTC
AAGGATGAAAAGCAGGAGTTCCAGAAGAAGCTTGCGAAAATCATAAAGGATAAGAAGGAT
GGTTTCATGCTGCAGAATGAAGAGGAATCTGTTAAGTACTGCCAGGCTACCCTTGATCAG
CTTTCAGTGGCCCTCATGGAAAGT~~~ATTTCAGCAGGAACTTTCTCTGTTCCTGGGGGT
CACAAGCTCTACTTGGAAGCAAAGGAAAAGATTGAAGGGGACTACTGCAAA~~~~~~GTG
CCCAGGAAAGGAGTGAAGGCGAACGAGGTCCTCCAGAAATTCCTGCAGTCACAAATGGCC
ATAGAGAAATCCATTCTGCAGGCAGACAAAGCACTCACAGATGGGGAGAAGGCCATGGCA
GAGGAGCGGGCCAGGAAGGAGGCTGCTGAGAAGGAGCAGGAGCTGATGAAACAGAAACTG
CAGGAGCAGCAGCAACAGATGGAGGCCCAGAAGAAGAGTATGGAGGAGAACATAGCCCAA
CTGAAGGAGAAGCTGGAGCGAGACAGAGAGAACATGATAAGAGAGCAGAATATGATGTTG
GAGCATAAACTGAAAATTCAAGAAGAACTGCTTAAAGATGGATTTAGAAAGAAATCTGAA
GAGATGAATGCAGAGATAAATCATTTG
>Sturnira_hondurensis_GBP6a_XM_037045453.1         
ATGGCATCTGGATCCAACATGACAGCCCCCATTTGTCTGGTGGAAAACATCAATGAGCAG
CTCTCAGTGAATCAGGAAGCTCTGCAGATTCTTGACCAGATTTCTCAGCCAGTGGTGGTC
GTGGCCATTGTGGGACTGTATCGCACAGGCAAATCCTACTTGATGAACTGTCTTGCAGGA
CAGAACCATGGTTTCCCTCTGGGCTCTACGGTGCAGTCTGAAACCAAGGGCATCTGGATG
TGGTGTGTGCCCCACCCCTCCAAGCCTAACCACACTCTGGTCCTTCTGGACACTGAGGGC
CTGGGTGATGTGGAAAAGGGTGACCCTAAGAATGACTCGTGGATCTTTGCCCTGGCCGTG
CTTCTGAGCAGTGTGTTCGTCTACAACAGCATGGGCACCATCAACCACCAGGCCTTGGAG
CAGCTGCATTATGTGACCGAGCTGACAGAACTCATCAGGGCAAAGTCCTCCCCTACACCA
GATGGAGTA~~~~~~GACGATTCCATGGAGTTTGTGAGTTTCTTTCCAGACTTTATCTGG
ACTGTACGGGATTTCACCCTGGAGCTGAAG~~~TTAAATGGTCACCCTATCACAGAAGAT
GAGTACCTGGAGAATGCCTTGAAGCTGATTCCAGGAAGAAATCCCAAAGTCCAAATAGCC
AATCTTCCCAGAGAGTGCATCCGGCATTTCTTTCTGAAACGGAAGTGTTTTGTCTTTGAT
CAGCCAACAAAGGACAGAGAACTTCTAGCCAATATTGAGAATGTTCCAGAAAATGAACTG
GATCCTAAATTCCAGGAACAAACAAAGAATTTCTGCTCTTACATCTATACCCAGTCAAGA
ACCAAAACCCTCAGAGAGGGAATCATGGTCACTGGGAAATGGCTACAGACTCTGGTGGTA
ACTTATGTGGACACCATCAACAGTGGAGCAGTGCCTTGTTTGGAGAATGCGGTGACAACT
CTGGCCCAGATCGAGAACTCAGCGGCCGTGCAGAAGGCAGCCGACCACTACAGCGAG~~~
~~~~~~CAGATGGCCCAGCGAGTG~~~~~~AGGTTCCCCACAGACACACTCCAGGAGCTG
CTGGACCTGCACGCGGCCTGTGAGAGGGAAGCCATTGCTATCTTCATGGAGAAGTCCTTC
AAGGATGAAAAGCAGGAGTTCCAGAAGAAGCTTGTGAAAATCATAAAGGATAAGAAGGAT
GATTTCATGCTGCAGAATGAAGAGGAATCTGTTAAGTACTGCCAGGCTACCCTTGATCAG
CTTTCAGTGGCCCTCATGGAAAGT~~~ATTTCAGCAGGAACTTTCTCTGTTCCTGGGGGT
CACAAGCTCTACTTGGAAGCAAAGGAAAGGATTGAAGGGGACTACTGCAAA~~~~~~GTG
CCCAGGAAAGGAGTGAAGGCAAATGAGGTCCTCCAGAGCTTTCTTCAGTCACAAATGGCC
ATAGAGAAATCCATTCTGCAGGCAGACAAAGCACTCACAGATGGGGAGAAGGCCATGGCA
GAGGAGCAGGCCAGGAAGGAGGCTGCTGAGAAGGAGCAGGAGCTGATGAAACAGAAACTG
CAGGAGGAGGAGCAACAGATGGAGGCCCAGAAGAAGAGTGTGGAGGAGAACATAGCCCAA
CTGAAGGAGAAGCTGGAGCGAGACAGAGAGAACATGATAAGAGAGCAGAATATGATGTTG
GAGCATAAACTGAAAGTACAAGAAGATCTGCTTACTGAACGGTTTCAAAAGAAATCTGAA
GGGATGAATGCAGAGATAAATCAGTTG
>Artibeus_jamaicensis_GBP6b_XM_037154426.2         
ATGGCATCTGGACCCATCATGTTGAATCCCATATGTTTGGTGGAAAACAAGAATGAGCAG
ATGTTTGTAAACCAGAAGGCCCTGAAGATTCTTAATAAGATTTCTCAACCAGTGGTGGTG
GTGGCCATCGTCGGACTGTACCGTACAGGGAAATCCTATCTGATGAACTGTCTTGCAAGA
GAAAAGCTGGGTTTCTCTCTGGGCTCTACAGTGCAGTCTGAAACCAAGGGCATCTGGATG
TGGTGTGTGCCCCACCCCTCCCAGCCTAACCACACTCTGGTCCTTCTGGACACTGAGGGC
TTGGGTGATGTGGAAAAGGGTGACCCTAAGAATGACTCCTGGATCTTTGCGTTGGCTGTG
CTTCTGAGCAGTGTTTTAGTCTATAACAGCATGAGCACCATCAACAATGATGCCCTGGAG
AAACTGCATTATGTGGCAGAGCTAACGGAACTCATCAGGACAAAGTCCTCCCCTACACCA
GATGGAGTA~~~~~~AAAGATTCTACGGAGTTTGTGAGTTTCTTTCCAGACTTTATCTGG
ACTGTACGGGATTTCACCCTGGAGCTGAAG~~~TTAAAAGGTCGCCCTATCACAGAAGAT
GAGTACCTGGAGAATGCCTTGAAGCTGGTTCCAGGTCTAAATCCCAAAGCTAAAATTTCC
AATGTACCCAGGGAGTGTATCAGGCACTTTTTTCCAAAACGGAAGTGTTTTGTCTTTGAC
CGGCCAACGAAAGAAACTGAGCTCCTAGCCCATATTGAGACTGTTTTGGAGAGCAAACTG
GATCCTAAATTCCGGGAACAATCGGATAAGTTCTGTCGTTATATTTTCACTCATGGAAGG
ACCAAGACCCTCAAGGAAGGTGTTGAGGTCACTGGGAATCGGTTGGGGACTCTGGTGGTG
ACTTATGTGGATGCCATCAACAGTGGAGCAGTGCCTTGTTTGGAGAATGCAGTGACAACT
CTGGCTGAGCATGAGAACTCAGTGGCTGTGCAGAAGGCAGCCGACCACTACAGCGAG~~~
~~~~~~CAGATGGCCCAGCGAGTG~~~~~~AGGTTCCCCACAGACTCGCTCCAGGAGCTG
CTGGACTTGCATGCGGCCTGTGAGAGGGAAGCCATTGAGATCTTCATGGAGAAGTCCTTC
AAGGATGACCAGAGGGAGTTTCAGAAGAAACTCATGGAACTCATAAAAAATAAGAAGGAG
AGTTTCTTGCTGAAAAATGAAGAGGCTTCTATGAAATACTGCCAGTATATAGTTGATCAG
CTTTCAAACAACCTAATGGAAAAT~~~ATTTCAGCAGGAAATTTCTCTGTCCCTGGAGGG
CACAAGGAGTACAAGGCAGCAAAGAAAAAGATTGAGCAGCGCTATCGCGAA~~~~~~GTC
CCCAGAAAAGGAGTGAAGGCAACAGAGGTCTTCCAACACTTCCTGCAGTCACAGGCATCA
ATAGAGAAATCCATCCTGCAGGCAGACAGAGCCCTGACGCAAGGGGAGAAGGACATAGCA
GAGGAGCGGGCCAGGAAGGAGGCCGCTGAGAAGGAGCAGGAGCTGATGAAACAGAAACTG
CAGGAGCAGGAGCAGCAGATGGAGGCCCAGAAGAAGAGTCTCGAAGAAAACTTAGCCCAA
CTGAAGGAGAAGCTGCAGAAGGACAGAGATGAGGCTCTGAGAGAACAGACCAACATAATG
GAACACAAGATGAAGATGCAAGAAGAGTGGCTTAAGGAAGGATTTAAGAAGAAGTCTGAT
GAGATGGAGGCAGAGATAAATCGTCTG
>Eptesicus fuscus_GBP6b_XM_054721287.1
ATGGATTCTGGACCTACCATGTTGGTCCCCATGTGTTTGGTGGAAAACAAA~~~GAGCAG
ATGTCGGTGAACCAAAAAGCCTTAAAGATTCTTTACAAGATTTCTCAACCAGTGGTGGTT
GTGGCCATCGTTGGGCTGTATCGTACAGGAAAATCCTATTTGATGAACTGTCTTGCAAGA
GAAAAGTGTGGTTTCCCTCTGGGCTCCACGGTGCAGTCTGAAACCAAAGGCATCTGGATG
TGGTGTGTGCCCCACCCCTCCAAGCCCAACCACACTCTAGTCCTTCTGGACACTGAGGGC
CTGGGTGATGTGGAAAAGGGTGATCCTAAGAATGACTCATGGATCTTTGCCCTGGCTGTG
CTTCTGAGTAGCATTTTTGTGTACAATAGCATGAGCACTATCAACAATGATGCCTTGGAG
AAACTGCATTATGTGACAGAGTTGACAGAACTCATCAGGGCAAAGTCCTTCCCTACACCA
AATGGAGTA~~~~~~GAAGATTCAACAGAGTTTGTGAGTTTCTTTCCAGACTTTATCTGG
GCCGTACGGGATTTCACCCTGGAGCTGAAG~~~TTAAATGGCCACCCTATCACAGCAGAT
GAGTACCTGGAGAATGCCTTGAAGCTGATTCCAGGTTTAAATCCAAAAGCTAAAAATTCC
AACATACCCAGGGAGTGTATCAGGTGTTATTTTCCAAAACGGAAGTGTTTTGTCTTTGAC
CGGCCAACACAAGACACAAGTCTCCTAGCCAAAATTGAGAATATTTTGGAAAGCCAACTG
GATCCTAAATTCCGGCAACAATCAGATAATTTCTGTAATTATATCTTCACCCATGCAAAG
ACCAAGACCCTTAGAGAAGGAGTCAAGGTCACTGGGAATCGTTTGGGGACTCTGGTGGTG
ACATATGTAGATACCATCAATAAAGGAGCAGTGCCTTGTTTGGAGAACGCAGTGACAACT
CTGGCCCAGCTTGAGAACTCAGCGGCTGTGCAGAAGGCAGCTGACCACTACAGCGAG~~~
~~~~~~CAGATGGCCCAGAGAGTG~~~~~~AGCTTCCCCACTAACACCCTGCAGGAGCTG
CTGGACCTGCACACAGCCTGTGAGAGGGAAGCCATTGCAATCTTCCTAGAGCGCTCCTTC
AAGGATGACCAGAGGGAGTTTCAGAAGAAGCTCACGGAAATCATAAAGAATAAGAAGGAG
AATTTATTGCTGAAGAATGAAGAGGTTTCTGAGAAATATTGCCAGCATGTACTTGATCAG
CTTTCAATGGCCCTAATGGAAAGT~~~ATTTCAGAAGGAATTTTCTCTGTTTCTGGAGGG
CACAAGAACTACAGGAAAGCAAAGGAATGGATTGAACGGCGATATATGGAA~~~~~~GTA
CCCAGAAAAGGAGTGAAGGCAACGGAGGTCTTCCAACGCTTCCTGACGTCACAGGTGTCA
ATAGAGAAATCCATCCTGCAGGCAGATAAAGCCCTGACCCAAGGGGAGAAGGCCATAGCA
GAGGAGCGGGCCAAGAAGGAGCAAGCTGAGAAGGAACAGGAGCGGCTAATACAGAAGCAC
AAGGAGCAGCAGCAGCATATTGAGGCACAAAATAGGAGTCTGGAAGAAAACATAGTCCAA
CTGAGAAAGAAGCTGGAGAAGGACAGAGATGAGGCTCTGAGAGAACAGACAAGAATACTG
GAACACAAGCTGAAGATCCAAGAGGAATTGCTTAACGAAGGATTCAGGAAGAAATCTGAT
GAGATGGAGGCAGAGATAAATCGTCTG
>Molossus_molossus_GBP6b_XM_036256298.1            
ATGGCATCTGAACCCATCATGTCGGCCCCCATGTGTTTGGTGGAAAACAAGAACCAGCAG
ATGTCGGTGAATCAGAGAGCCTTAAAGATTCTTTACAAGATTTCTCAACCAGTGGTGGTG
GTGGCTATCGTTGGGGTGTATCGTACAGGAAAATCTTACCTGATGAACTGTCTTGCAGGA
GAAAAGCTTGGTTTCCCTCTGGGCTCTACAGTGCAGTCTGAAACCAAAGGTATCTGGATG
TGGTGTGTGCCTCACCCCTCCAAACATGACCACACCCTGGTCCTTCTGGACACTGAGGGC
CTGGGTGACGTAGAAAAGGGTGATTCTAAGAACGACTCATGGATCTTTGCCCTGTCTGTG
CTTCTGAGTAGCACATTAGTCTACAACAGCATGAGCACTATCAACAATGATGCCTTGGAG
AAACTCCATTATGTGACAGAGCTGACAGAGTTCATCAGGGCAAAGTCCTCCCCTACACGC
AGTGAA~~~~~~~~~GAAGATTCCTCAGAGTTTGTGAGTTTCTTTCCGGACTTTATCTGG
GCTGTACGGGATTTCACCCTGGAGCTGAAG~~~TTAAATGGTCACCCTATCACAGAAGAT
GAATACCTGGAGAATTCCTTGAAACTGATTCCAGGTTTAAATCCTAGAGCTAAAAATTCC
AACATACCCAGGGAGTGTATCAGGAATTATTTTCCAAAGCGAAAGTGTTTTGTCTTTGAC
CGGCCAACAAAAGAGACAGAGCTCCTAGCCAAACTTGAGACTATTTTGGAAAGCCAACTG
GATCCTAAATTCCGGGAACAATCAGATAAATTCTGTTATTATATCTTCAACCATGCAAAG
ACCAAGCTGCTCAGAGAAGGAGTCAAGGTCACTGGGAATAGGCTGGGGACTCTGGTGGTG
ACTTATGTGGATACCATCAACAGCGGAGCTGTGCCTTGTTTGGAGAACGCGGTGACAGCA
CTGGCTGAGCTTGAGAACTCAGCAGCCGTGCAGAAGGCGGCCGATCACTACACTGAG~~~
~~~~~~CAGATGGCCCAGCGAGTG~~~~~~AGCTTCCCCACAGACTCGCTCCAGGAGCTG
CTGGACCTGCACGCAGCCTGCGAGAGGGAAGCCATTGCCATCTTCATGGAGCGCTCCTTC
AAGGATGACAAGCGGGGGTTTCAGACGAAGCTCATGGAAATCATAAACAATAAGAAGAAG
AGTTTCTTGATGCAGAATGAAGAGGCTTCTGAGAAATATTGCCAGCATGTACTTGATCAG
CTTACGATGCCCCTAATGGAAAGT~~~TTTTCAGCAGGAATTTTCTCTGTTTCTGGAGGA
CACGAGAAATACAAGAGAGCAAAGGAAAGGATTGAACGGCGCTACTGGGAA~~~~~~GTA
CCCAGCAAAGGAGTGAAGGCAAAAGAGATCTTCCAACACTTCCTGCAGTCACAGGTGTCA
ATAGAGAAATCCATCCTGCAGACAGATAAAGCCCTGAGCCAACGTGAGAAGGCCATAGCA
GAGGAGCGGGCAAGGAGGGAGGAAGCTGAGAAGGAACAGGAGTGCCTAAGACAGAAATAC
CAGGAGCAGCAGCAGTACATGGAGGCGCAAAATAGGAGTCGGCAGGAACACATGGACCAA
CTGAAGAAGAAGCTCGAGGGCGAAAGAGAAGAGGCTCTGAGAGAACTGACAAGGGCGCTG
GAGCACAAGCTGGATGCCCAAGAGAAATTGATTAAAGAAGGATTTAGGAAGAAATCTGAA
GAGATGGAGGCAGAGATAAATCGTCTG
>Molossus_molossus_GBP6b_XM_036256300.1            
ATGGCATCTGGACCTATCATGTTGGCCCCTATGTGTTTGGTGGAAAACAAGAACCAGCAG
ATGTCGGTGAATCAGAAAGCCTTAAAGATTCTTTACAAGATTTCTCAACCAGTGGTGGTG
GTGGCCATCGTTGGGGTGTATCGTACAGGAAAATCTTACCTGATGAACTGTCTTGCAAGA
GAAAAGCTTGGTTTCCCTCTGGGCTCTACAGTGCAGTCTGAAACCAAAGGTATCTGGATG
TGGTGTGTGCCTCACCCCTCCAAACATGACCACACCCTGGTCCTTCTGGACACCGAGGGC
CTGGGTGACGTAGAAAAGGGTGATTCTAAGAACGACTCATGGATCTTTGCCCTGTCTGTG
CTTCTGAGTAGCATGTTAGTCTACAACAGCATGAGCACTATCAACAATGATGCCTTGGAG
AAACTGCATTACGTGACAGAGCTGACAGAGCTCATCAGGGCAAAGTCCTCCCCTACACGC
AGTGAA~~~~~~~~~GAAGATTCCTCAGAGTTTGTGAGTTTCTTTCCAGACTTTATCTGG
GCTGTACGGGATTTCACCCTGGAGTTGAAG~~~TTAAATGGTCACCCTATCACAGAAGAT
GAGTACCTAGAGAATTCCTTGAAACTGATTCCAGGTATAAATCCCAAAGCTAAAAATTCC
AACATACCCAGGGAGTGTATCAGGAATTATTTTCCAAAGCAAAAGTGTTTTGTCTTTGAA
CGGCCAACAAAAGAAACAGAGCTCCTAGCCAAACTTGAGACTATTTTGGAAAGCCAACTG
GATCCTAAATTCCGGGAACAATCAGATAAATTCTGTTATTATATCTTCAACCATGCAAAG
ACCAAGCTGCTCAGAGAAGGAGTCAAGGTCACTGGGAATATGTTGGGGACCCTGGTGGTG
ACTTATGTGGACACCATCAAGAGTGGAGCAGTGCCTTGTTTGGAGAACGCGGTGACAACT
CTGGCTGAGCTTGAGAACTCAGCAGCCGTGCAGAAGGCGGCCGATCACTACAGTGAG~~~
~~~~~~CAGATGGCCCAGCGAGTG~~~~~~AGCTTCCCCACAGACTCGCTCCAGGAGCTG
CTGGACCTGCACGCAGCCTGCGAGAGGGAAGCCATTGCCATCTTCATGCAGAACTCCTTC
AAGGATGACAACCAGATGTTCCAGAAGAAGCTTGTGGAAATCATAAACAATAAGAAGGAG
AGTTTCTTGTTGCAGAATGAAGAGGCTTCTGAGAAGTATTGCCAGCATATACTTGATCAG
CTTACAATGCCCCTAACGGAAAGT~~~TTTTCAGCAGGAACTTTCTCTGTTTCTGGAGGA
CACGACAACTACAGGAGAGCAAAGGAAAGGATCGAATGGCACTACTGGGAA~~~~~~GAA
ACCAGCAAAGGAGTGAAGGCAAAAGAGATCTTCCAACACTTCCTGCAGTCACAGGTGTCA
ATAGAGAAATCCATCCTGCAGACAGATAATGCCCTGAGCCAACTTGAGAAGGCCATAGCA
GAGGAGCAGGCAAGGAAGGAGCAAGCTGAGAAGGAACAGGAGTGCTTAAGACAGAAATAC
CAGGAGCAGCAGCAGTACATGGAGGCGCAAAATAGGAGTCTGCAGGAACACATGGACCAA
CTGAGGAAGAAGCTGGAGAGGAACAGTGAAGAGGCTCTGAGAGAACTGACAAGGACGCTG
GAGCACAAGCTGGATGCCCAAGAGAAATTGCTTAAAGAAGGATTTAGGAAGAAATCTGAA
GAGATGGAGGCAGAGATAAATCGTCTG
>Myotis_myotis_GBP6b_XM_036351107.1                
ATGGCATCTGGACCCATCATGTTGGTCCCCATGTGTTTGGTGGAAAACAAGGATGAGCAG
ATGTCAGTGAACGAGAAAGCCTTAAAGATTCTTTACAAGATTTCTCAACCAGTGGTGGTT
GTGGCCATCGTTGGGCTGTATCGCACAGGAAAATCCTATTTGATGAACTGTCTTGCAAGA
GAAAAGTGTGGTTTCCCTCTTGGCTCCACGGTGCAGTCGGAAACCAAAGGCATCTGGATG
TGGTGTGTGCCCCACCCCTCCAAGCCCAACCACACCCTAGTCCTTCTGGACACTGAAGGC
CTGGGTGATGTGGCAAAAGGTGATCCTAAGAATGACTCATGGATCTTTGCCCTGGCTGTG
CTTCTGAGTAGCACTTTCATCTATAACAGCATGAGCACTATCAACAATGATGCCTTAGAG
AAACTCCATTATGTGACAGAGTTGACAGAACTCATCAGGGCAAAGTCTTATCCTAGACAC
GGTGGAGTA~~~~~~GAAGATGCCACAGAGTTTGTGAGTTTCTTTCCAGACTTTATCTGG
GTCGTACGGGATTTCACCCTAGAGCTGAAG~~~TTAAATGGTCACCCTATCACAGAAGAT
GAGTACCTGGAGAATTCCTTGAAGCTGATTCCAGGTTTAAATCCCAAAGCTAAAATTTCC
AACATACCCAGGGAGTGTATCAGGCGTTATTTTCCAAAACGGAAGTGTTTTGTCTTTGAC
CGGCCAACACAAGACACAAGTCTCCTAGCCAGAATTGAGAATATTTTGGAAAGCCAACTG
GATCCTAAATTCCGGCAACAATCAGATAATTTCTGTTATTATATCTTCACCCATGCAAAG
ACCAAGATCCTCAGGGAAGGAGTCAAGGTCACGGGGAATCGGTTGGGGACTCTGGTGGTG
ACTTACGTAGATACCATCAATAAAGGATCAGTGCCTTGTTTGGAGAACGCAGTGACAACT
CTGGCCCAGCTTGAGAACTCAGCGGCTGTGCAGAAGGCAGCTGACCACTACAGCGAG~~~
~~~~~~CAGATGGGCCAGCGAGTG~~~~~~ATCTTTCCCACAGATACGCTCCAGGAATTG
CTGGACCTGCACGCAGCCTGTGAGAGGGAAGCCATTGCAATCTTCCTGGAGCACTCCTTC
AAGGATGACCAGAGGGAGTTTCAGAAGAAGCTCACGGAAATCATAAAGAATAAGAAGGAG
AGTTTATTGCTGAAGAATGAAGAGGCTTCTGAGAAATATTGCCAGTATGTACTTGATCAA
CTTTCAATGGCCCTAATGGAAAGT~~~ATTTCAGATGGAACTTTCTCTGTTTCTGGAGGG
CACAAGAACTACAGGAGAGCAAAGGAAAGGATTGAACGGCGATATTGGGAA~~~~~~GTA
CCCAGAAAAGGAGTGAAGGCAACAGAGGTCTTCCAATGCTTCCTGACATCACAGGTATCA
ATAGAGAAATCCATCCTGCAGGCAGATAAAGCCCTGACCCAAGGGGAGAAGGCCATAGCA
GAGGAGCGGGCCAAGAAGGAGCAAGCTGAGAAGGAACAGGAGTGGCTAAGACAGAAGCAC
AAGGAGCAGCAGCAGCAGATTGAGGCGCAAAATAGGAGTCTGGAGGAAAACATAGTCCAA
CTGAGAAAGAAGCTGGAGAAGGACAGAGACGAGGCTCTGAGAGAACAGACAAGGATACTG
GAACACAAGCTGAAGATCCAAGAGGAATTGCTTAATGAAGGATTCAGGAAGAAATCTGAT
GAGATGGAGGCAGAGATAAATCGTCTG
>Phyllostomus_discolor_GBP6b_XM_028512215.2        
ATGGCATCTGGACCCATCATGTTGGTTCCCATATGTTTGGTGGAAAACAAGAATGAGCAG
ATGTTTGTAAACCAGAAGGCCTTAAAGATTCTTAACAAGATTTCTCAACCAGTGGTGGTG
GTGGCCATTGTTGGGCTGTACCGTACAGGAAAATCCTATTTGATGAACTGTCTTGCAAGA
GAAAAGCTTGGTTTCTCTCTGGGCTCTACAGTGCAGTCTGAAACCAAGGGCATCTGGATG
TGGTGTGTGCCCCACCCCTCCAAACCTAACCACACTCTGGTCCTTCTGGACACTGAGGGC
CTGGGTGATGTAGAAAAGGGTGACCCTAAGAATGACTCGTGGATCTTTGCCCTGGCTGTG
CTTCTGAGCAGCACTTTAGTCTACAACAGCATGAACACCATCAACAATGATGCCTTGGAG
AAACTGCATTATGTGACAGAGCTCACAGAACTCATCAGGGCAAAGTCCTCCCCTACACTG
GATGGAGGA~~~~~~GATGATTCCATGGAGTTTGTGAGTTTCTTTCCAGACTTTATCTGG
ACTGTACGGGATTTCACCCTGGAGCTGAAG~~~TTAAATGGTTGCCCCATTACAGAAGAT
GAGTACCTGGAGAATGCCTTGAAGCTGGTTCAAGGTCTAAATCCCAAAGCTAAAATTTCC
AATGTACCCAGGGAGTGTATCAGGCACTTTTTTCCAAAACGGAAGTGTTTTGTCTTTGAC
CGACCAACGAAAGAAACAGAGCTCCTAGCCCATATTGAGAACATTTTGGAAAGTGAACTG
GATCCTAAATTCCGGGGACAATCAGATAAGTTCTGTCATTATATTTTCACTCATGGAAGG
ACCAAGACCCTCAAGGACGGTGTCAAGGTCACTGGGAAACGGTTGGGGGCTCTGGTGGTG
ACTTACGTGGATGCCATCAATAGTGGAGCAGTGCCTTGTTTGGAGAATGCAGTGACAACT
CTGGCCCAGATGGAGAATTCAGCGGCTGTGCAGAAGGCAGCCGACCACTACAGCGAA~~~
~~~~~~CAGATGGCCCAGCGAGTG~~~~~~AGGTTCCCCACAGACACGCTCCAGGAACTG
CTGGACCTGCACGTGACCTGTGAGAAGGAAGCCATTAAGATCTTCATGGAGAACTCCTTC
AAGGATGACCAGAGGGAGTTTCAGAAGAAACTCATGGAAATCATAAAGAATAAAAAGGAG
AGTTTCTTGCTGAAAAATGAAGAGACTTCTGAAAAATACTGCCAGTATACAGTGGATCAG
CTTTCGAAGGACCTAATGGAAGAC~~~ATTTCAGCAGGAACTTTCTCTGTTCCTGGAGGG
CACGAGGACTACAGGAAAGCAAAGGAAAAGATTGAGCAGCGCTATTGGGAA~~~~~~GTC
CCCAGGAAAGGAGTGAAGGCAACAGAGGTCTTCCAACACTTCCTGCAGTCACAGGTGTCA
ATAGAGAAATCCATCCTGCAGGCAGACAGAGCCCTGACGCAAAGGGAGAAGTACATAGCA
GAGGAGCGGGCCAGAAAGGAGGCTGCTGAAAAGGAGCAGGAGCTGATGAAACAGAAGCTG
CAGGAGCAGGAGCAACAGATGGAGGCTCAGAAGAGGAGTCTCGAAGAAAACTTAGCCCAA
CTGAAGGAGAAGCTGCAGAAGGACAGAGAAGAGGCTCTGAGAGAACAGACCGAGATACTG
GAACATAAGATGAGGATGCAAGAAAATTTGCTTAATGAAGGATTTAAGAAGAAGTCTGAT
GAGATGGAAGCAGAGATAAATCATCTG
>Pipistrellus_kuhlii_GBP6b_XM_036446848.2          
ATGGCATCTGGACCCATCATGTTGGCCCCCATGTGTTTGGTGGAAAACAAAGATGAGCAG
ATGTCAGTGAACCAGAAAGCATTAAAGATTCTTTACAAGATTTCTCAACCAGTGGTGGTT
GTGGCCATCGTTGGGCTGTATCGCACAGGAAAATCCTATTTGATGAACTGTCTTGCAAGA
GTAAAGTGTGGTTTCCCTCTGGGCTCCACGGTGCAGGCTGAAACCAAAGGCATCTGGATG
TGGTGTGTACCCCACCCCTCAAAGCCAGACCACATCCTAGTCCTCTTGGACACTGAGGGC
CTGGGTGATGTAGAAAAGGGTGATCCTAAGAATGACTCATGGATCTTTGCCCTGGCTGTG
CTTCTAAGTAGCACTTTTGTGTACAACAGCATGAGCACTATCAACAATGATGCCTTGGAG
AAACTGCATTATGTGACGGAGCTGACAGAACTCATCAGAGCAAAATCCTCCCCTAAACAC
GTTGAAGTA~~~~~~GAAGATGCCACAGAGTTTGTGAGTTTCTTTCCAGACTTTATCTGG
GCCGTAAGGGATTTCACCCTGGAGCTGAAG~~~TTAAATGGTCACCCTATCACAGCAGAT
GAATACCTGGAGAATGCCTTGAAACTGATTCCAGGTTCAAATCCAAAAGCGAAAATTTCC
AACATACCCAGGGAATGTATCAGGCATTATTTTCCAAAACGGAAGTGTTTTGTCTTTGAC
CGGCCAACACAAGACACAAGTCTCCTAGCCAATATTGAGAATATTTTGGAAAGTCAACTA
GATCCTAAATTCCGGCAACAATCAGATAATTTCTGTTATTATATCTTCACCCATGCAAAG
ACCAAGACACTTAGGGAAGGAGTCACGGTCACAGGGAATCGTTTGGGAACTCTGGTGGTG
ACTTATGTGGATGCCATCAATAGTGGAGCAGTGCCTTGTTTGGAGAATGCAGTGACAACT
CTGGCCCAGCTTGAGAACTCAGCGGCTGTGCAGAAGGCAGCCGACCACTACAGTGAG~~~
~~~~~~CAGATGGCCCAGAGAGTG~~~~~~AGCTTCCCCACAGACACCCTGCAGGAACTG
CTGGACCTGCACACAGCCTGTGAGCGGGAAGCCATTGCAATCTTTCTGGAGCACTCCTTC
AAGGATGACCAGAGGGAGTTTCAAAGGAAGCTCACGGAAATAATAAATAATAAGAAGGAG
AGTTTATTGCTGAAGAATGAAGAGACTTCTGAGAAATATTGCCAGCATGTACTTGATCAT
CTTTCAATGGCCCTAGTGGAAAGT~~~ATTTCAGAAGGAACTTTCTCTGTTTCTGGAGGG
CACAAGAACTACAGCAGAGCAAAGGAAAAGATTGAACAGCGATATTGGGAA~~~~~~GTA
CCAAGAAAAGGAGTGAAGGCAATGGAGGTCTTCCAAGGCTTCCTGATGTCACAGATGACA
ATAGAGAAATCCATCCTGCAGGCAGATAAAGCCCTGACCCAAGGGGAGAAGGCCATAGCA
GAGGAGCGGGCCAAGAAGGAGCAAGTTGAGAAGGAACAAGAGTGGCTAAGACAGAAGCAC
AAGGAACAGCAGCAGCATATTGAGGCGCAAAATAGGAGTCTGGAAGAAAACATAGTCCAA
CTGAGAAAGAAGCTAGAGAAGGACAGAGACGAGACTCTGAAAGAACAGACAAGAATACTG
GAACACAAGCTGAAGATCCAGGAGGAATTGCTTAACGAAGGATTCAGGAAGAAATCTGAT
GAGATGGAGGCAGAGATAAATCGTCTG
>Rhinolophus_ferrumequinum_GBP6b_XM_033114816.1    
ATGGCGTCTGGACCCATCATGTTGGTTCCCATGTGTTTGGTGGAAAACAAGAATGAGCAG
TTTTCGGTGAACCAGAAAGCCTTAAAGATTCTTAACAAGATTTCTCAACCTGTGGTGGTT
GTGGCCATTGTCGGGCTGTATCGTACAGGAAAATCCTACTTGATGAACTGTCTTGCGAGA
GAAAAGCTTGGTTTCCCTCTGGGCTCCACGGTGCAGTCTGAAACCAAGGGCATCTGGATG
TGGTGTGTGCCTCACCCTTCTAAGCCAAGTCACACCCTGGTCCTTCTGGACACCGAGGGC
CTGGGTGATGTGGAAAAGGGGGATCCTAAGAATGACTCGTGGATCTTCGCGCTGGCCGTG
CTTCTGAGCAGCATGTTTGTCTACAACAGCATGAACACCATCAACCACGATGCCTTGGAG
AAACTGCATTATGTGGCAGAGCTCACTGAACTCATCAGGGCAAAGTCTTCCCCTGTGTCG
AATGGAGTA~~~~~~GAAGACTCCACAGAGTTTGTGAGTTTCTTTCCAGACTTTATCTGG
ACTGTACGGGATTTCACCCTGGAGCTGAAG~~~TTAAACGGTCGCCCCATCACAGAAGAT
GAGTACCTGGAGAATGCCTTGAAGCTGATTCCAGGTGTAAATCCCAAACTTAAAAACTCC
AACATACTCAGGGAATGTATCAGACATTTTTTTCCCAAACGGAAGTGTTTTGTCTTTGAC
CGGCCAACAAACGATAAGGAGCTCCTAGCCCATGTTGAGGATATTTTGGAAAGCCAACTG
GATCCTAAATTCCGGAAACAATCAGATAATTTCTGTTCTTATATCTACACCCATGCGAAG
ACCAAGACCCTCAGGGAAGGAGTCAAGGTCACTGGGAATCGGCTGGGGCCTCTGGTGGTG
ACCTATGTAGATACCATCAACAAAGGGTCGGTTCCTTGTTTGGAGAACGCAGTGACAACT
CTGGCCCAGCTTGAGAACTCAGCAGCCATGCAGAAGGCAGCCGACCACTACAGTGAG~~~
~~~~~~CAGATGGCCCAGCGAGTG~~~~~~AGGTTCCCCACAGACACGCTCCAGGAGCTG
CTGGACATGCACGCAACCTGTGAGAGGAAAGCCATTGAAATCTTCATGGAGAACTCCTTC
AAGGATGAAAACCAGGAGTTCCAGAAGAAGCTTCTGGAAATCCTAAAGAATAAGAAGGAG
AGTATTTTGCTGCAGAATGAAGAGGCATCTGCTAAATACTGTCAGGCTAAACTTGATCAA
CTTTCAACGGACCTAATGGAAAGT~~~ATTTCAGCAGGAACTTTCTCTGTTTCTGGAGGG
CACAAGCTCTACAGGAAAGAAAAGGATAGGATTGAACGACACTATTGGCAA~~~~~~ATG
CCCGGGAAAGGAGTGAAGGCAAAAGAAATCTTCCAGAAATTTCTTGAGTCACAGGTGACA
ATAGAGAAATCCATCCTGCAGACAGATAAAGCCCTCACCCAAAGGGAGAAGGCCCTCGCA
GCGGAGCAGGCCATGAAGGAGGCAGCTGAGAAGGAACAGGCGTGGCTAAGACAGAAATAC
CAGGAACAGCAACAGCAGATAGAGGCACAACATAGGAGTATCCAGGAAAACATCGTCCAA
CTGAGAGAAAAGCTGGAGAGGGAAAGAGAGGATGTTCTGAGAGAACAAACAAGGATACTA
GAACACAAGATAAAAATCCAAGAGGATTTGCTTAATGAAGGCTTTAAGAAGAAATCTGAA
GAGATGGAGGCAGAGATAAATCGTCTG
>Sturnira_hondurensis_GBP6b_XM_037045452.1         
ATGGCATCTGGACCCATCATGTTGGTTCCCATATGTTTGGTGGAAAACAAGAATGAGCAG
ATGTTTGTAAACCAGAAGGCCTTAAAGATTCTTAACAGGATTTCTCAACCAGTGGTGGTG
GTGGCCATCGTTGGGCTGTACCGTACAGGAAAGTCCTATTTGATGAACTGTCTTGCAAGA
GAAAAGCTTGGTTTCCCTCTGGGCTCTACGGTGCAGTCTGAAACCAAGGGCATCTGGATG
TGGTGTGTGCCCCACCCCTCCAAGCCTAACCACACTCTGGTCCTTCTGGACACTGAGGGC
CTGGGTGATGTGGAAAAGGGTGATTCTAAGAACGACTCGTGGATCTTTGCCTTGGCCGTG
CTTCTGAGCAGCGCTTTAGTCTACAACAGCATGAGCACCATCAACAATGATGCCTTGGAG
AAACTGCATTATGTGACCGAGCTCACAGAACTCATCAGGGCAAAGTCCTCCCCTACACCA
GATGGAGTA~~~~~~GAAGATTCTACAGAGTTTGTGAGTTTCTTTCCAGACTTTATCTGG
ACTGTACGGGATTTCACCCTGGAGCTGAAG~~~TTGAATGGTTGCCCTATTACAGAAGAT
GAGTACCTGGAGAATGCCTTGAAGCTGATTCCAGGTCTAAATCCCAAAGCTGAAATTTCC
AATGTACCCAGGGAGTGTATCAGGCACTTTTTTCCAAAACGGAAGTGTTTTGTCTTTGAC
CGGCCAACGAAAGAAACAGAGCTCCTACCCCATATTGAGACCATTTTGGAAAGCGAACTG
GATCCTAAATTCCGGGAACAATCGGTTAAGTTCTGTCATTATATTTTCACTCATGGAAAG
ACCAAGACCCTCAAGGAAGGTGTTGAGGTCACTGGGAATCGGTTGGGAACTCTGGTGGTG
ACTTACGTGGATGCCATCAACAGTGGAACAGTGCCTTGTTTGGAGAATGCGGTGACAACT
CTGGCTGAGCATGAGAACTCAGCGGCCGTGCAGAAGGCAGCCGACCACTACAGCGAG~~~
~~~~~~CAGATGGCCCAGCGAGTG~~~~~~ACGTTCCCCACAGACACGCTCCAGGAGCTG
CTGGACCTGCACGCGGCCTGTGAGAGGGAAGCCATTGCTATCTTCATGGAGAAGTCCTTC
AGGGATGACCAGAGGGAATTTCAGAAGAAACTCATGGAAATCATAAAAAATAAGAAGGAG
AGTTTTTTGCTGAGAAATGAAGAGGCTTCTGTGAAATACTGCCAGTATATAGTTGATCAG
CTTTCGAAGGACCTAATGGAAAAT~~~ATTTCAGAAGGAAATTTCTCTGTTCCTGGAGGG
CACACGGAGTACACGAAAGCAAAACAAAAGATCGAGCAGCGCTATTGCGAA~~~~~~GTT
CCCAGAAAAGGAGTGAAGGCAACAGAGGTCTTCCAACACTTCCTGCAGTCACAGGCATCA
ATAGAGAAATTCATCCTGCAGGCAGACAGAGCCCTGACACAAGGGGAGAAGGACATAGCA
GTGGAGCGGGCCAAGAATGAGGTCGCTGGGAAGGAGCAGGAGCTGATGAAACAGATGCTG
CAGGAGCAGGAGCAGCAGATGGAGGCCCAGAGGAAGAGTCTTGAGGAAAACTTAGCCCAA
CTGAAGAAGAAGCTGGAGCAAGAGAGAGATGAGGCTCTGAGAGAACAGACCAACGTACTG
GAACACAAAATGAGGTTGCAAGAAACTTGGCTTAAGGAAGGATTTAAGAAGAAGTCTGAT
GAGATGGAAGCAGAGATAAATCGTCTG
