# Supplementary material for: Evolution of guanylate binding protein genes shows a remarkable variability within bats (Chiroptera)
Source: Front Immunol. 2024 Jan 31;15:1329098. doi: 10.3389/fimmu.2024.1329098 (PMC10864436; doi:10.3389/fimmu.2024.1329098)
Supplement: Supplementary file 1 [file DataSheet_1.zip › SuppMaterial/SuppData3.fas]

>Hipposideros_armiger_GBP6a_XM_019661802.1         
MASGPIMMTPICLVENNNEQLSVNQEALQILDKISQPVVVVAIVGLYRTGKSYLMNRLAG
HNHGFPLGSTVQSETKGIWMWCVPHPSKPNHTLVLLDTEGLGDVEKGDPKNDSWIFALAV
LVCSSFVYNSMNTINHQALEQLHYVTELAELIRAKSSLTPKGV--EDSTEFVSFFPDFIW
TVRDFTLDLK-LNGYPITEDEYLENALKLIPGRNPKIQMSNLPRECIRRFFPKRKCFVFD
RPTNDKEILANIENVTETQLDPEFQEQTKNFCSYIFNQARTKTLREGINVNGKRLGTLVV
TYVKAINSGAVPCLETAVRTLAQLENSAAVQKAADHYSE---QMAHRV--RLPTDTLQEL
LDLHAACEKEAIEIFMEDSFKDENQEFQKNLVEILKNKKESFLLQNQEASAKYCQAKLDQ
LSMALIES-ISAGTFSVSGGHTLYLETKERIERDYWQ--VPRKGVKAKEVFQRFLDSQAA
IEKSILQSDKALTDGEKAIAEERARKQAAEKEQELLKQQLQEQQVQMEAQNRSLQENIDQ
LKEKLERERENIIREQNMILEHKLKVQEELLRDGFKKKSEEMNAEINHL
>Hipposideros_armiger_GBP6a_XM_019661807.1         
MASGPIMMAPICLVENNNEQLSVN----------SQPVVVVAIVGLYRTGKSYLMNRLAG
HNHGFPLGSTVQSETKGIWMWCVPHPSKPNHTLVLLDTEGLGDVEKGNPKNDSWIFALAM
LLCSSFVYNSMSTINHQALEQLHYVTELAELIRAKSSFNPEGV--EDSTEFVSFFPDFIW
TVRDFTLDLK-LNGLCITEDEYLENALKLIPGRNPKIQTSNRSRECIQHFFPKRKCFVFD
RPTNDKKLLANIENVTETQLDPEFQEQIKIFCSYIFTEARTKTLREGIKVNGKRLGTLLV
TYVESINSGAVPCLENAVRTLAQLENSAAVQKAADHYSE---QMAQRMSHLLPTDMLQEL
LDLHAACEKEAIKIFMENSFKDENQEFQKSLVEILKNKKESFLLQNEETSAKYCQAKLHM
LSMALIES-ISAEIFSVSGGHKLYLETKERIERDYWQ--VLRKGVKAKEVFQRFLESQAA
IEKSILQSDKALTDGEKAIAEARARKQAAEKEQELLKQQMQEQQLQMEAQERSLQENIDQ
LKEKLERERENIIREQNMIFPHELKVQSNLLNEGFRKESEEMNAAISHL
>Pteropus_alecto_GBP6a_XM_006905828.3              
MTFGPNMMAPICLVENTNQRLSVNQQALQILDELSQPVVVVAIVGLYRTGKSYLMNRLAG
QNHGFPLGPTVQSETKGIWMWCVPHPSKPNHTLVLLDTEGLGDVEKGDPKNDSWIFALAV
LLCSSFVYNSMSTINHQALEQLHYVTELTERIRAKSSPTPDGV--EDSTEFVSFFPDFIW
TVRDFTLALM-LNGRPITEDEYLENALKLVPGRNPRVQLSNLPRECIRHFFPKRKCFVFD
RPTTDKNLLATIENVAENQLEPKFQEQSRNFCSYIYTQARTKTLREGIMVTGKRLRTLVV
TYVDTINSGAVPCLENAVTTLAQLENSAAVQKAVDHYSE---QMVQRV--RFPTDTLQEL
LDLHAACEREAIAIFMENSFKDEKQAFQKRLVEILKNKKEDFLLQNEEASVKYCQAELDQ
LSATLMES-IXXXXXXXXXXHKLYLETKEKIERDYRQ--VPRKGVKANEVLQSFLQSQLA
VEKSILQSDKALSAGEKTMAEERARKEAAEKEQELLRQRLQEQQQGMEAQERSLQENIAQ
LKEKLERERLMREQNMMLEHKLKVQEDMLNSGFQRQAEEMKAEINHLKN
>Pteropus_giganteus_GBP6a_XM_039838776.1           
MTFGPNMMAPICLVENTNQRLSVNQQALQILDKISQPVVVVAIVGLYRTGKSYLMNRLAG
QNHGFPLGSTVQSETKGIWMLCVPHPSKPNHTLVLLDTEGLGDVEKGDPKNDSWIFALAV
LLCSSFVYNSMSTINHQALEQLHYVTELTELIRAKSSPTPDGV--QDSTEFVSFFPDFIW
TVRDFTLALM-LNGRPITEDEYLENALKLVPGRNPRVQLSNLPRECIRHFFPKRKCFVFD
RPTTDKNLLATIENVAENQLEPKFQEQSRNFCSYIYTQARTKTLREGIMVTGKRLRTLVV
TYVDTINSGAVPCLENAVTTLAQLENSAAVQKAVDHYSE---QMVQRV--RFPTDTLQEL
LDLHAACEREAIAIFMENSFKDEKQAFQKRLVEILKNKKEDFLLQNEEASVKYCQAELDQ
LSATLMES-ISAGTFSVPGGHKLYLETKEKIERDYRQ--VPRKGVKANEVLQSFLQSQLA
VEKSILQSDKALSAGEKAMAEERARKEAAEKEQELLRQRLQEQQQKMEELERSLQENIAQ
LKEKLERERENLIREWNMMLDHKLKVQEDMLNSGFQRQAEELKAEINHL
>Rhinolophus_ferrumequinum_GBP6a_XM_033114810.1    
MASGHNMMAPICLVENNNEQLSVNQKALQILDKISQPVVVVAIVGLYRTGKSYLMNRLAG
QNHGFSLGSTVQSETKGIWMWCVPHPSKPNHTLVLLDTEGLGDVEKGDPKNDSWIFALAV
LLSSSFVYNSMSTINHQALEQLQYVTELTELIRAKSSPSPEEV--EDSSEFVSFFPDFIW
TVRDFTLELK-LNGRPITEDEYLENALKLVPGRNPKVQMSNLPRECIRHFFPKRKCFVFD
RPTNDKELLANIENVTETQLDPKFQEQIKNFCSYVFSQARTKTLREGIMVTGKRLGTLVV
TYVDAINSGAVPCLENAVTTLAQLENSAAVQKAADHYSE---QMAQRV--RFPTDTLQEL
LDLHAACEREATEIFMENSFKDENQEFQKKLVEILKNKKENFLLQNEEASAKYCQAKLDQ
LSTALEQS-ISAGIFSVSGGHKLYMETKERIERDYWQ--VPRKGVKANEVFHRFLQSQAA
IEKSILQSDKVLTDGEKAIAEERARKQAAEKEQELLRQQLQEQQLRMEAQERSLQENIIQ
LKEKLERERENAIRERNMMLDHKLKVQEELLKDGFKKKSEEMNAEINHL
>Rhinolophus_ferrumequinum_GBP6a_XM_033114814.1    
MASGHNMMAPICLVENNNEQLSVNQKALQILDKISQPVVVVAIVGLYRTGKSYLMNHLAG
QKDGFPLGCTVQSETKGIWMWCVPHPSKPSHTLVLLDTEGLGDVEKGDPKNDSWIFALAV
LLSSSFVYNSVSTINHQALEQLHYVTELTELIRAKSSPSPKEV--EDSSEFVSFFPDFIW
TVRDFTLELK-LNGHPITEDEYLENALKLVPGRNPKVQMSNLPREAIRHFFPKRKCFVFD
RPTNDKELLANIENVTEAQLEPEFQEQTKNFCSYIFSQARTKTLREGITVTGKRLGTLVV
TYVDAINSGAVPCLENAVTTLAQLENSAAVQKAADHYSE---QMAQRV--RFPTDTLQEL
LDLHAACEREAIQIFMENSFKDENQEFQKKLVKILNNKKESFLLQNEEASAKYCQAKLDQ
LSTALMES-ISAGTFSVSGGHKLYLEKKERIEWDYWQ--VPRKGVKANEVFHRFLQSQAA
IEKSILQSDKVLTDGEKAIAEERARKQAAEKEQELLRQQLQEQQLRMEAQERSLQENIVQ
LKEKLERERENAIREQNMMLDHKLKVQRDLLIEGFRKESEEMNAEINYL
>Rousettus_aegyptiacus_GBP6_XM_016136912.2        
MAFGPNMMAPICLVKNTNHQLSVNQQALQILDEISQPVVVVAIVGLYRTGKSYLMNRLAG
QNHGFSLGSTVQSETKGIWMWCVPHPSKPNCTLVLLDTEGLGDVEKGDPKNDSWIFALAV
LLCSSFVYNSMNTINHQALEQLHYVTELTELIRAKSSPTPDGV--EDSTEFVSFFPDFIR
TVRDFTLELM-LNGHPITEDEYLENALKLVPGRNSRVQLSNLPRECIRHFFPKRKCFVFD
RPTNDKNLLATIENVSENQLEPKFQEQTRNFCSYIYTQAKTKTLREGIMVTGKRLRILVV
TYVDTINSGAVPCLENAVTTLAQLENSAAVQKAADHYGE---QMVQRV--RFPTDTLQDL
LDLHAACEREAIAIFMENSFKDENQEFLKQLVEILKNKKEDFLLQNEEASVKYCQAELDR
LSENLMES-ISAGTFSVPGGHKLYLDAKEKIEQDYRR--VPRKGVKANEVLQSFLQSQSA
IEKSILQSDKALSDVEKAMAAERARNEAAEKEQELLRQRLEEQQQEIEAQNRSLQENIAQ
LREKLESERENLKREQNMMLEHKLKVQEDMINHGFQRKAEEMKAEINHL
>Artibeus_jamaicensis_GBP6a_XM_053655634.1         
MASGFNMTAPICLVENIKERLSVNQEALQILDQISQPVVVVAIVGLYRTGKSYLMNCLAG
QNHGFPLGSTVQSETKGIWMWCVPHPSKLNHTLVLLDTEGLGDVEKGDPKNDSWIFALAV
LLSSVFVYNSMGAINHQALEQLHYVTELTELIRAKSFPTPDGG--DDSMEFVSFFPDFVW
TIRDFTLELK-LNGHPVTEDEYLENALKLIPGRNPKVQIANLPRKCIRHFFLKRKCFVFD
QPTKDKELLTNIENVPENELDPKFQEQTKNFCSYIYTQSRTKTLREGIVVTGKRLQTLVV
NYVNTINSGAVPCLENAVTTLAQIENSAAVQKAADHYSE---QMAQRV--RFPTDSLQEL
LDLHAACEREAIAIFMEKSFKDEQREFQKKLVEIIKDKKDGFILQNEEESVKYCQATLDQ
LSVALVES-ISAGTFSVPGGHKLYLETKERIEGDYCK--VPRKGVKANEVLQSFLQSQMA
IEKSILQADKALTDGEKAMAEERARKQAAEKEQELMKQKLQDEEQQMEAQRRSLEENIAQ
LKEKMERERENTIREQNMMLEHKLKVQEDLLAEQSREKSEEMNAEINQL
>Artibeus_jamaicensis_GBP6a_XM_037154430.2         
-MSGSNMRAPVCLVENIKEQLSVNQEALQILDQISQPVVVVAIVGLYRTGKSYLMNCLAG
QNHGFPLGSTVQSETKGIWMWCVPHPSKPNHTLVLLDTEGLGDVEKGDPKNDLWIFALAV
LLSSVFVYNSMGTINHQALEQLHYVTELTELIRAKSSPTPDEG--DDSMEFVSFFPDFVW
TVRDFTLELK-LKGRPITEDEYLENALKLVPGMGYKAQKANLPIQCIRHFFPKRKCFVFY
RPINDNKLLANIENVPENQLDPKFQEQTMNFSSHIFTHARTKMLRKGAKVTGKRLKTLVV
TYVDAINSGAVPCLENAVTTLAQIENSAAVQKAADHYSE---QMAQRV--RFPTDSLQEL
LDLHAACEKEAIEIFMENSFKDEGQEFQKKLAEIIKDKKDDFILQNEEESVKYCQATLDQ
LSVALMES-ISAGTFSVPGGHKLYLETKERIEGDYCK--VPRKGVKADKVLQKFLQSQVA
IEKSILQADKGLTDAQKVIAEEHARKEAAEKEHELMKQKLQEQEQQMEAQSKSLKENIAQ
LKEKLEQDRENIIREQNTMMEHKLKVQEHLLNEGFKEKAEELNAEIYRL
>Pteronotus parnellii mesoamericanus_GBP6a_XM_054592051.1
MAPRPNMTAPICLVENKNEQLSVNQEAVQILDQIAQPVVVVAMVGLYRTGKSYLMNRLAG
QNHGFPLGSTVQSETKGIWMWCVPHPSKPNHTLVLLDTEGLGDVEKGNPKNDSWIFALAV
LLCSTFVYNSMGTINQQALEQLHYVTELTELIRTKSSPAPDGV--DDSLEFVSFFPDFIW
TVRDFTLELK-LNGHPITEDEYLENALKLIPGRNPKAQISNLPRECIRHFFPKRKCFVFD
RPTNDKELLANIENVAEYQLDPKFQEQTKNFCSYILTQGRTKTLREGIMVTGKRLKTLVV
TYVDTINSGAVPCLENAVTTLAEQENSAAVQKAADHYSQ---QMAQRV--KFPTDTLQEL
LDLHAACEREAIAIFMENSFKDENQKFQKTLVEIIKDKKDDFMLQNEEASVKYCQAKLDQ
LSMALMES-ISAGTFSVPGGHKLYLETKERIEQDYRN--VPRKGVKGNEVLQSFLQSQVA
IEKSILQADKALTDVEKAMAEERARKEAAEKEQELMRQKLQEQQQQMEAQKKSLEENIAQ
LKDKLERDRENIIKEQNMMLEHKLKVQEELLKDGFKKKSEEMSAEINHL
>Eptesicus fuscus_GBP6a_XM_054720812.1
MASRPNMMAPICLVENNNEHLSVNQKALEILDQISQPVVVVAIAGLYRTGKSYLMNQLAG
QNHGFPLGSTVQSQTKGIWMWCVPHPYKSDCTLVLLDTEGLGDVEKGDPKNDSWIFALAV
LLCSSFVYNSLSTINHQALEQLHYVTELTELIRAKSSPKSDGI--EDSIEFVSFFPDFIW
AVRDFTLELK-LNGHPITADEYLENALKLVLGMNHKAQISNLPRECIRHFFPRRKCFVFD
RPTNDKKLLANIEKVADNQLDSNFKEQIKNFCSYIFTQGRTKTLREGIMVTGKRLRTLVV
TYVDAINSGAVPCLENAMMTLAQIENTGAVQKAANHYSE---QMAQRV--SFPTDTLQEL
LDQHAACEKEAIAIFMENSFKDDNQAFQKNLVVLCLNKKDGFLLQNEDASVKYCQDKLEQ
LSKSLMES-ISAGIFSVPGGHKLYMETKERIERDYWQ--VPRKGVKANEVLQRFLQSQAA
IENSILQADKALTDGEKAMAVERAKKEAAEKEQELLRQKLQEQQQEMEAQKRSLEENILQ
LKEKLERDRENILREQNMMLEHKLKVQEDLLREGFKKKSEELNAEINHL
>Eptesicus fuscus_GBP6a_XM_054721326.1
MASRPNMMAPICLVENSNEQLSVNQEALEILDQISQPVVVVAIAGLYRTGKSYLMNRLAG
ENQGFPLGSTVQSQTKGIWMWCVPHPYKPDCTLVLLDTEGLGDVEKGDPKNDSWIFALAV
LLCSSFVYNSMSTINQQALEQLHFVTELTELIRAKSSPTPDGL--EDSTEFVSFFPDFIW
TVRDFSLELE-LNGHPVTEDEYLENALKLVPGMNHKALISNLPRECIRHFFPRRKCFVFD
RPTNDKKLLANIEKVADNQLDPNFKEETKNFCSYIFTQARTKTLREGIMVTGKRLKTLVV
TYVDAINSGAVPCLENAVTTLAQLENSGAVQKAADHYSE---QMAQRV--SFPTDTLQEL
LDQHAACEREAIAIFMENSFKDDNQEFQKNLVEIIKDKQDKISWENEEASIKYCQEKLEQ
LSKSLMES-VSAGIFSVPGGHKLYMETKERIEQDYWQ--VPRKGVKANEVFQRFLQSQAA
IENSILQADKALTDEMKAMAAERAKKEAAEKEQELLRQKLEEQRQQMEAQKRSREENMLQ
LKEKLEKERENILREQNMMLEHKLKVQEDLLREGLKKKSEDMNVEINHL
>Eptesicus fuscus_GBP6a_XM_008154744.3
MASRPNMVAPICLVENNNEHLSVNQEALEILDQISQPVVVVAIAGLYRTGKSYLMNQLAG
QNHGFPLGSTVQSQTKGIWMWCVPHPYKPDCTLVLLDTEGLGDVEKGDPKNDSWIFALAV
LLSSSFVYNSLSTINHQALEQLHYVTELTELIRAKSSPIPDGV--EDSLEFVSFFPDFIW
TVRDFSLELE-LNGHPITADEYLENALKLLPGMNYKAQISNLPRECIRHFFPRRKCFVFD
RPTNDKKLLSNIEKVADNQLDPNFKEETKNFCFYIFTQARTKTLREGIMITGKRLKTLVV
TYVDAINSGAVPCLENAMTTLAHTENSRAVQKAVDHYSE---QMTQRV--SFPTDSLQEL
LDLHAACEREAIAIFMENSFKDDNQEFQKNLVEIIKDKQDKFLLQNEDASVKYCQDKLEQ
LSKSLMED-ISAGIFSVPGGHKLYIETKERIEQDYWQ--VPRKGVKANEVLQRFLQSQAA
TENSILQGDKALTDEMKAMAAERAKKEAAEKEQELLRQKLQEQQQQMEAQMRSREENMLQ
LKEKLERERENILREQNMILEHKLKVQEDLLREGFKKKCEDMNAEISHL
>Eptesicus fuscus_GBP6a_XM_054721292.1
MASRPNMMAPICLVENNNEQLSVNQEALEILDQISQPVVVVAIVGLYRTGKSYLMNQLAG
QNHGFPLGSTVQSETKGIWMWCVPHPCKPDCTLVLLDTEGLGDVEKGDPKNDSWIFALAV
LLSSSFVYNSMSTINHQALEQLHYVTELSELIRAKSSPTPDEV--DDSLEFVSFFPDFIW
TVRDFTLELK-LNGHPITADEYLENALKLIPGRNPKAQISNLPRECIRHFFPKRKCFVFD
RPINDKELLASIEKVADNQLDPNFKEQTKNFCSYILTQARTKTLRKGITITGKRLRTLVV
TYVDAIKSGAVPCLENAVTTLAQIENSGAVQKAANHYSE---QMAQRV--SFPTDTLQEL
LYQHAACEREAIAIFLENSFKDDNQEFLQNLVEIIKDKQDKFLLQNEETSVKYCQDKLEQ
FSKSLMES-ISAGIFSVPGGHKLYMETRKRIEQDYWQ--VPRKGVKANEVLQRFLQSQAA
IENSILQADKALTDGEKAMAVERAKKEAAEKEQELMRQKLQEQQQQMEAQKRSLEENIVQ
LKEKMEKERETIVKEQNMMLEHKLKVQEDLLKEGFKKKSEEMNAEINHL
>Eptesicus fuscus_GBP6a_XM_008154702.3
MASRPNMMAPICLVENSNEQLSVNKEALEILDQISQPVVVVAIVGLYRTGKSYLMNRLAG
QNHGFPLGSTVQSQTKGIWMWCVPHPNKPDCTLVLLDTEGLGDVEKGDPKNDSWIFALAV
LLCSSFVYNSLGTINHQALEQLHYVTELTELIRAKSSPTPDGV--DDSVEFVSFFPDFIW
TVRDFTLELK-LNGHPITEDEYLENALKLIPGLNPKAQISNLPRECIQHFFPKRKCFVFD
RPINNKELLANIEKVADNQLDPKFQEQTKNFCSYILTQARTKTLREGITVTGKRLRTLVV
TYVDAINSGAVPCLENAVTTLAQLENSGAVQKAANHYSE---QMAQRV--SFPTDTLQEL
LDLHAACEKEAIAIFMEHSFKDDNQAFLKNLVEIIKDKQDEFLLQNEEASVKYCQETLEQ
LSKSLMES-VSAGIFSVPGGHKLYMETKERIEQDYWQ--VPRKGVKANEVLQRFLQSQAA
IENSILQADKALTDGEKAMAAERAKKEAAEKEQELMRQKLQEQQQQMEAQKRSLEENIVQ
LKEKLERERENVLREQNMMLEHKLKIQEDLLRDGFRKKAEEMNAEINHL
>Desmodus_rotundus_GBP6a_XM_024565356.3            
MVSRPNMTAPICLVENIDEQLSVNQEALEILDQISQPVVVVAIVGLYRTGKSYLMNRLAG
QNHGFPLGSTVQSETKGIWMWCVPHPSKPNHTLVLLDTEGLGDVEKGDPKNDSWIFALAV
LLSSMFVYNSMGTINHQALEQLHYVTELTELIRAKSSPTPDGI--EDSMEFVSFFPDFVW
TVRDFTLELK-LNGHPITEDEYLENALKLIPGGNPKLYVANLPRECIRHFFLKRKCFVFD
QPTKDKELLANIENVPENELDPKFQEQTKNFCSYIYTQSRTKTLREGIMVTGKRLQSLVV
TYVDTINSGVVPCLENAVTTLAQIENSAAVQKAADHYSE---QMVQQV--RFPTDTLQEL
LDLHAACEREAIAIFMENSFKDGNQEFQKKLVKIIKDKKDDFTLQNEEESVKYCQATLDQ
LSMALMES-ISAGTFSVPGGHKLYLETKERIEGDYCR--VPRKGVKANEVLQSFLQSQMA
IEKSILQADKALTDGEKAMAAERARKEAAEKEQELMAQKLKEQEQQMEAQRKSLEENIAQ
LKEKLERDRENMIREQNMMLEHKLKIQDDLFTEQFRKKSEEMNAEINKL
>Desmodus_rotundus_GBP6a_XM_045199535.2            
MASRPNMTAPICLVENIDEQLSVNQEALQILDQISQPVVVVAIVGLYRTGKSYLMNRLAG
QNHGFPLGSTVQSETKGIWMWYVPHPSKPNHTLVLLDTEGLGDVEKGDPKNDSWIFALAV
LLCSSFVYNSMSTINHQALEQLHYVTELTELIRAKSSPTPDGV--EDSMEFVSFFPDFVW
TVRDFTLELK-LNGHPITEDEYLENALKLVPGRNPKAQISNLPRECIRHFFPKRKCFVFD
RPTNDKQLLADIENVAEHQLDPKFQEQTRNFCSYIYTQSRTKTLREGIMVTGKRLQTLVV
TYVDAINSGAVPCLENAVTALAQIENSAAVQKAADHYSE---QMAQQV--RFPTDTLQEL
LDLHAACEREAIAIFMENSFKDGNQEFQKKLVEIIKDKKDDFTLQNEEESVKYCQATLDQ
LSMALMES-ISAGTFSVPGGHKLYLETKESIERDYCR--VPRKGVKANEVLQSFLKSQMA
IEKSILQADKALTDGEKAMAAERARKEAAEKEQELMAQKLKEQEQQMEAQRKSLEENIAQ
LKEKLERDRENIIREQNMMLEHKLKIQEELLKDGFRKKSEEMNAEINHL
>Desmodus_rotundus_GBP6a_XM_045199524.2            
MASRPNMTAPICLVENIDEQLSVNQEALQILDQISQPVVVVAIVGLYRTGKSYLMNCLAG
QNHGFPLGSTVQSETKGIWMWCVPHPSKPNHTLVLLDTEGLGDIEKGDPKNDSWIFALAV
LLSSMFVYNSMGTINHQALEQLHYVTELTELIRAKSSATLYGV--EDSMEFVSFFPDFVW
TVRDFTLELK-LNGHPITEDEYLENALKLIPGRGHKAQMSNFPRECIHHFFPKRKCFVFY
RPINDNKLLANIENVPENELDPKFQEQTKNFSSYIFTQARTKILREGIKVTGKRLQTLVV
TYVDAINSGAVPCLENAVTTLAQIENSAAVQKAADHYSE---QMVQQV--RFPTDTLQEL
LDLHAACEREAIAIFMENSFKDGNQEFQKKLVEIIKDKKDDFTLQNEEESVKYCQATLDQ
LSMALMES-ISAGTFSVPGGHKLYLETKERIEGDYCR--VPRKGVKANEVLQSFLKSQMA
IEKSILQADKALTDGENAMAVEQARKEAAEKEQELMKQKLKEQEQQMEAQKRSLEENIAQ
LKEKLERDRENIIREQNMMLEHKLKVQEDLLSEGFKKKAEELNAEIDHL
>Miniopterus_natalensis_GBP6a_XM_016197210.1       
MASIPSMVAPICLVENSNEQLSVNQEALQILDQISQPVVVVAIVGLYRTGKSYLMNRLVG
QNHGFPLGSTVQSETKGIWMWCVPHPSKTDCTLVLLDTEGLGDVEKGDPKNDSWIFALAV
LLSSTFVYNSMSTINHQALEHLHYVTELTELIRAKSSPTSDGV--EDFSEFVSFFPDFIW
TVRDFTLELM-LTGCPITEDEYLENALKLIPGMDPKIQRSNLPRECIRHFFPKRKCFVFD
RPTNDKKLLANIEKIEEHQLDPQFQEQTQNFCYHIFTQARTKTLREGIIVTGKRLKTLVV
TYVDAINSGGVPCLENAVTALAQLENSAAVQKAAEHYSQ---QMDQLV--EFPTDTLQEL
LDLHAACEKEAIAIFMEKSFRDENQVFQKHLVQMIRDKKDEFVRRNEEASTKYCEAELEQ
LSVNLLES-ISAGIFSVPGGYELYMEAKDRIERDYWQ--VPRKGVKAKAVLQSFLRSQVA
IGKSILQADRALTDKEKAMAEERARKEAAEKEQELMTQKLQEQQQQMEAQKRSLEENICQ
LKEKMERDRENLIREQNSMLEHKLKVQRDLLKEGFTKKSEEMNAEINRL
>Miniopterus_natalensis_GBP6a_XM_016211343.1       
------------------------------------------------------------
------------------------------------------------------------
------------------------------------------------------------
--------------------------------MDPKIQRSNLPRECIRHFFPKRKCFVFD
RPTNDKKLLANIEKVEENQLDPQFQEQTKNFCYHIFTQARTKTLKKGILVTGKRLKTLVV
TYVDAINSGGVPCLENAVTALAQLENSAAVQKAAEHYSQ---QMDQLV--EFPTDTLQEL
LDLHAACEKEAIAIFMEKSFRDENQVFQKHLVQMIRDKKDEFVRRNEEASTKYCEAELEQ
LSVNLLES-ISAGIFSVPGGYELYMEAKDRIERDYWQ--VPRKGVKAKAVLQSFLRSQVA
IGKSILQADRALTDKEKAMAEERARKEAAEKEQELMTQKLQEQQQQMEAQKRSLEENICQ
LKEKMERDRENLIREQNSMLEHKLKVQRDLLKEGFTKKSEEMNAEINRL
>Molossus_molossus_GBP6a_XM_036255692.1            
MASRPNMMAPICLVGNSNGQLSVNQEALQILDQISQPVVVVAIVGMYRTGKSYLMNQLAG
QNHGFPLGSTVQSETKGIWMWCVPHPLNTDHTLVLLDTEGLGDVEKGDPKNDSWIFALAV
LLSSMFVYNSMGTINHQALEQLQYVTELTELIRAKSSPPPDGV--DDSSEFVSFFPDFIW
AVRDFTLELK-LNDHSITEDEYLDNALKLIPGRSPKVQISNLPRECIRHFFPKRKCFVFD
RPTTDKDLLAHIETVAKHQMDPKFLEQTKMFCSYIFTQARTKTLREGIPVTGKRLRTLVV
TYVDTIKSGAVPCLENAVTALAELENSAAVQKAADHYTE---QMAQRV--SFPTDSLQEL
LDLHAACEREAIAIFMQNSFKDDNQMFQKNLVEIIQGEKDGFLKQNEEASVKYCQAKLDQ
LSVALQEG-ISAGMFSVPGGHKLYMETKKKIEEDYFQ--VPRKGVKANEVLQSFLQSQAP
IEKSILQADKALTDQEKAMAEERARKEAAEKEQELMRQKLQEQQQQMEAQKRSLEENMLQ
LQEKLERDRENYIKEQNMMLQHKLKVQEDMLKDGFTKQAEALNNEISHL
>Molossus_molossus_GBP6a_XM_036255693.1            
MASRPNMMAPICLVGNSNGQLSVNQEALQILDQISQPVVVVAIVGMYRTGKSYLMNQLAG
QNHGFPLGSTVQSETKGIWMWCVPHPLNTDHTLVLLDTEGLGDVEKGDPKNDSWIFALAV
LLSSMFVYNSMGTINHQALEQLHYVTQLTELIRAKSSPTPDGV--DDSSEFVSFFPDFIW
TIRDFTLELK-LNGHSITEDQYLDNALKLIPGRNPRAQISNLPRECIRHFFPKRKCFVFD
RPTTDKDLLAHIEKVATHQLDPKFLEQTKIFCSYIFTQARTKTLREGIPVTGKRLRILVV
TYVDTIKSGAVPCLENAVTALAELENSAAVQKAADHYTE---QMAQRV--SFPTDSLQEL
LDLHAACEREAIAIFMERSFKDDKQMFQKNLVEIIQNKKDGFLQQNEEASVKYCQAKLDQ
LSVALLEG-ISAGMFSVPGGHKLYLETKEKIEEDYFQ--VPRKGVKANEVLQSFLRSQAP
IEKSILQADKALTDQEKAMAEERARKEAAEKEQELMRQKLQEQQQQMEAQKRSLEENILQ
LREKLERDRENLIREQNMMLQHKLNVQEDMIKDGFMKKAEEMNDEINYL
>Myotis_myotis_GBP6a_XM_036349025.1                
MASRPNMMAPICLVENNNEQLSVNQEALEILDQISQPVVVVAIAGLYRTGKSYLMNRLAG
QNHGFPLGSTVQSETKGIWMWCVPHLCKPDCTLVLLDTEGLGDVEKGDPKNDSWIFALAV
LLCSSFVYNSLSTINHQALEQLHYVAELTELIRAKSSPTPDGV--EDSSEFVSFFPDFIW
VVRDFCLELE-LNGHPITADEYLENALKLVPGMNHKAQISNFRRECIRNFFPRRKCFVFD
RPTNDKKLLANIEKVEDKQLDPYFKEETKNFCSYILTQARTKTLREGIMVTGKRLRTLVV
TYVDAINNGSVPCLENAMTTLAQLENAGAVQKAANHYSE---QMAQRV--SFPTDTLQEL
LDLHTACEREAIAIFMEHSFKDDNQAFQKNLVEIIKDKQDKILLRNEEASVKFCQEKLEQ
LSKSLMED-ISAGIFSVPGGHKLYVETKEKLEQEYWQ--VPRKGLKAHEVLQRFLQSQAA
TESSILQGDKGLTEEMKAMAAERAKKEAAEKEQELLRQKLQEQQQQMEAQKRSREENILQ
LKEKLEREKENILREQNMILEHKLKVQEDLLREGFKSKSEDMNAEINHL
>Myotis_myotis_GBP6a_XM_036349030.1                
MASRPNMTAPICLVENNNEHLSVNQKALEILGQISQPVVVVAIVGLYRTGKSYLMNRLAG
QNHGFPLGSTVQSETKGIWMWCVPHPTKPDCTLVLLDTEGLGDVEKGDPKNDSWIFALAV
LLCSSFVYNSLSTINHQALEQLHYVTELTELIRAKSSPTPDGV--EDSSEFVSFFPDFIW
TVRDFILELE-LNGHPITADEYLENALKLVPGLNPKAQISNLPRECIRHFFPRRKCFVFD
RPINNKELLAHIEKVVDNQLDPNFKEQTKNFCSYILTQARTKTLREGITVTGKRLRTLVV
TYVDAINSGAVPCLENAVTTLAQLENSGAVQKAANHYSE---QMAQRV--SFPTDTLQEL
LDLHAACEKEAIAIFMEHSFKDDNHGFQKNLVEIIKDKQDKILLQNEEASVKFCQEKLEQ
LSKSLMEG-ISAGIFSVPGGHKLYMETKERLEQDYWK--VPRKGVKAHEVLQRFLQSQAA
TENSILQADKALTDGEKAMAAERAKKEAAEKEQELMKQKLQEQQQQMEAQKRSLEENILQ
LKEKMERDRETIIREQNMILEHKLKVQEDLLREGFKKKSEEMNAEINHL
>Phyllostomus_discolor_GBP6a_XM_028511525.2        
MASGPNMRAPICLVENINEQLSVNQEALQILEQISQPVVVVAIVGLYRTGKSYLMNCLAG
QNHGFPLGSTVQSKTKGIWMWCVPHPSKPNHTLVLLDTEGLGDVEKGDPKNDLWIFALAV
LLSSVFIYNSMGTINHQALEQLHYVTELTELIRAKSSPTPDGV--DNSMEFVSFFPDFVW
TVRDFTLELK-LNDHPITEDEYLENALKLIPGRNPKAQISNLPRECIRHFFPKRKCFVFD
RPIYDKQLLANIENVAEHQLNPQFREQTNNFCSYILTQSRTKTLREGIMVTGKRLQTLVV
SYVDAINSGAVPCLENAVTTLAQIENSVAVQKAADHYSE---QMAQQV--RFPTDTLQEL
LDLHAACEREAIEIFMEKSFKDKNQEFQKKLVEIIKDKKDDFMLQNEEESVKYCQAKLDQ
LSAALMES-ISAGTFSVPGGHKLYLETKERIEGDYCK--VPRKGVKANEVLQRFLQSQMA
IEKSILQADKALTDGEKAMAEERARKEAAEKEQELMKQKLQEQEQQMEAQKKSLEENIAQ
LKEKMERERENIIREQNMMLEHKLKVQEELLKDGFRKKSEEMDAEINHL
>Phyllostomus_discolor_GBP6a_XM_028512214.2        
MASGPNMRAPICLVENINEQLSVNQEALQILEQISQPVVVVAIVGLYRTGKSYLMNCLAG
QNHGFPLGSTVQSETKGIWMWCVPHPSKPNHTLVLLDTEGLGDVEKGDPKNDSWIFALAV
LLSSMLIYNSMGTITNQALEQLHYVTELTELIRAKSSPTPDGG--DDSMEFVSFFPDFVW
TVRDFTLELK-LKGHPITEDEYLENALKLIPGGNPKVQIANLPRECIRHFFLKRKCFVFD
QPTKDKDLLANIENVPESELDPKFQEQTKNFCSYIYTQSRTKTLREGIMVTGKRLQTLVV
TYVDTINSGVVPCLENAVTILAQIENSAAMQKAADHYSE---QMVQQV--RFPTDTLQEL
LDLHTACEREAIAIFMEKSFKDEKQEFQKKLVKIIKDKKDNFMLQNEEESVKYCQAKLDQ
LSAALMES-ISAGTFSVPGGHKLYLETKERIKGDYCN--VPRKGVKANEVLQSFLQSQMT
IEKSILQADEALTDGEKAMAEERARKEAAEKEQELMKQKLQEQEQHREAERRSLEENISQ
LKEKMEQDRENIIREQTMMLEHKLKVQEDLLTEQFRKKSEAMNAEINQL
>Pipistrellus_kuhlii_GBP6a_XM_036446849.2          
MASRPNMMTPICLVENINERLSVNQKALEILDQISQPVVVVAIVGLYRTGKSYLMNRLAG
QNYGFPLGSTVQSETKGIWMWCVPHPYKPDCTLVLLDTEGLGNVEKGDPKNDSWIFALAV
LLCSSFVYNSMNTINHQALEQLHYVTELTKLIKAKSSLIPDGI--ENSTEFVSFFPDFIW
AVRDFTLELE-LNGHPITEDEYLENALKLIPGRNPKAQKSNLPRECIRNFFPKRKCFVFD
RPINDKELLANIEKVAEYQLDPKFQEQTKNFCSYILTQARAKTLRERITITGKRLRTLVV
TYVDAINSGAVPCLENAVTTLAQLENSAAVQKAADHYSE---QMAQRV--SFPTDTLQEL
LDLHAACEREAIAIFMENSFKDENQEYLKHLMEIIKDKQDKFLLQNEDASVQYCQDKLEQ
LSKSLMEA-ISAGMFSVPGGHKLYMETKGKIEQDYWQ--VPKKGVKANEVLQRFLQSQAA
IENSILQADKALTDGEKAMAAERAKKEAAEKEQEVMKQKLQEQQQQMEAQKKSLEENILQ
LKEKMEKERENIIKEQTMMLEHKLKVQEDLLNEGFKKKADEMNAEISNL
>Pipistrellus_kuhlii_GBP6a_XM_036446845.2          
MASKSNMMAPVCLVENNNEHLSVNQEALEFLDQISQPVVVVAIAGPYRTGKSYLMNQLAG
QNHGFPLGSTVQSETKGIWMWCVPHPSKPDCTLVLLDTEGLGDVEKGDPKDDLWIFALAV
LLSSMFVYNSLSTINHQALEQLHYVTELTELIRAKSSLTPDGI--EDSAEFVSFFPDFIW
AVRDFSLELE-LNGLPITEDEYLENSLKLIPGMNHKAQISNLPRECIRNFFPRRKCFVFD
RPTNDKKLLANIEKVADNQLDPNFKEETKNFCSYIFTQARTKTLREGIMINGKRLKTLVE
TYVTAINNGLVPCLENAMTTLAQIENSRAIQKAADHYSK---QMAQRV--SFPTDTLQEL
LDLHAACEREAIAIFMENSFKDENQVFLKDLVKIIKDKQNEFLLQNEDASVKYCQDTLKQ
LSKPLMEG-ISAGMFSVPGGHKLYMETKGKIEQDYCQ--VSKKGVKANEVLYRFLQSLAA
TENSILQADKALTDGEKAIAVEQAKKEAAEKEQELKKQELQEQEQQMEAHRRSREENILQ
LTEKIEKENEIIIREQNMMLEHKLKVQEDLLREGFKKKSEDMNVEINHL
>Pipistrellus_kuhlii_GBP6a_XM_045584374.1          
------------------------------------------------------------
------------------------------------------MYFQSDPKDDLWIFALAV
LLSSMFVYNGLSTINHQALEQLHYVTELTELIRAKSTLTPDGI--EDSAEFVSFFPDFIW
AVRDFSLELE-LNGLPITEDEYLENSLKLIQGMNHKAQISNLPRECIRNFFPRRKCFVFD
QPTNDKKLLDNIEKVAANQLDPNFKEETKNFCSYIFTQARTKTLREGIMINGKRLRTLVE
TYVTAINSGAVPCLEDTMTTLAQIENSRAVQKAADHYSK---QMAQRV--SCPTDTLQEL
LDLHAACEREAIAIFMENSFKDENQVFQKNLVEIIKHKQDEFLLQNEDASVKYCQDTLKQ
LSKPLMEG-ISAGMFSVPGGHKLYMERKEKIEQDYLLGQVPKKGVKANEVLCRFLQWQAA
TENSILQGDKVLTDEMKAMAGKRTKKEAAEKEQELMKQKLQEQEQQMEADRRSRPENILQ
LMKKIEKNIENIIKEKNMMLGHKLKVQEDLLREGFKKKYEDMNVEINHL
>Pteropus_vampyrus_GBP6a_XM_011387077.2            
MTFGPNMMAPICLVENTNQRLSVNQQALQILDELSQPVVVVAIVGQYRTGKSYLMNRLAG
QNHGFPLGCTVKSETKGIWMWCVPHPSKPNHTLVLLDTEGLGDVEKGDPKNDSWIFALAV
LLCSSFVYNSMSTINHQALEQLHYVTELTELIRAKSSPTPDGV--EDSTEFVSFFPDFIW
TVRDFTLALM-LNGRPITEDEYLENALKLVPVRNPRVQLSNLPRECIRHFFPKRKCFVFD
RPTTDKNLLATIENVAENQLEPKFQEQSRNFCSYIYTQARTKTLREGIMVTGKRLRTLVV
TYVDTINSGAVPCLENAVTTLAQLENSAAVQKAVDHYSE---QMVQRV--RFPTDTLQEL
LDLHAACEREAIAIFMENSFKDEKQAFQKQLVEILKNKKEDFLLQNEEASVKYCQAELDQ
LSATLMES-ISAGTFSVPGGHKLYLETKEKIEQDYRQ--VPRKGVKANEVLQSFLQSQLA
IEKSILQSDKALSAGEKAMAEERARKEAAEKEQELLRQRLQEQQQEMEAQERSLQENIAQ
LKEKLERERENLMREWNMMLDHKLKVQEDMLNSGFQRQAEEMKAEINHL
>Sturnira_hondurensis_GBP6a_XM_037045447.1         
MASGSNMTAPICLVENINEQLSVNQEALQILDEISQPVVVVAIVGLYRTGKSYLMNCLAG
RDHGFPLGSTVQSETKGIWMWCVPHPSKPNHTLVLLDTEGLGDVEKGDPKNDSWIFALAV
LLSSVFVYNSMGTINHQALEQLHYVTELTELIRAKSSPTPDGV--DDSMEFVSFFPDFVW
TVRDFTLELK-LNGRPITEDEYLENALKLIPGMSYKSQKANLPRECIRHFFPKRKCFVFY
RPINDNRLLVNIENVPEDQLDPKFQEQTVNFSSYIFTHARTKILRKGVEVTGKRLKTLAV
TYVDAINSGTVPCLENAVTTLAEHENSAAVQKAADHYSE---QMAQRV--RFPTDTLQEL
LDLHAACEREAIEIFMEKSFKDEKQEFQKKLVKIIKDMKDDFMLQNEEESVKYCQATLDQ
LSVAFMES-ISAGTFFVPGGHTLYLEAKERIEGDYCK--VPRKGVKANEVLQKFLRLQMA
IEKSILQADKVLTDKERAMAEERARREAAEKEQELMKQKLQEQQQQMEAQKKSVEENIAQ
LKEKLERDRENMIKEQNMMLEHKLKAQGDLLEKGFKMKAEKMDAEINSL
>Sturnira_hondurensis_GBP6a_XM_037045450.1         
MASGSNMRAPICLVENINEQLSVNQEALQILDQISQPVVVVAIVGLYRTGKSYLMNCLAG
QDHGFPLGSTVQSETKGIWMWCMPHPSKPNHTLVLLDTEGLGDVEKGDPKNDLWIFALAV
LLSSVFVYNSMGTINHQALEQLHYVTELTELIRAKSSPTPDGV--DDSMEFVSFFPDFIW
TVRDFTLELK-LNGCPITEDEYLENALKLVPGRNAKAQISNLPRECILHFFPKRKCFVFD
RPTCDKQLLANIENVAKHQLDPQFQRQTNNFCSYILIQSRTKTLREGILVTGKRLQTLVV
TYVDAINSGAVPCLENAVTTLAQIENSAAVQKAADHYSE---QMAQRV--RFPTDTLQEL
LDLHAACEREAIAIFMEKSFKDEKQEFQKKLAKIIKDKKDGFMLQNEEESVKYCQATLDQ
LSVALMES-ISAGTFSVPGGHKLYLEAKEKIEGDYCK--VPRKGVKANEVLQKFLQSQMA
IEKSILQADKALTDGEKAMAEERARKEAAEKEQELMKQKLQEQQQQMEAQKKSMEENIAQ
LKEKLERDRENMIREQNMMLEHKLKIQEELLKDGFRKKSEEMNAEINHL
>Sturnira_hondurensis_GBP6a_XM_037045453.1         
MASGSNMTAPICLVENINEQLSVNQEALQILDQISQPVVVVAIVGLYRTGKSYLMNCLAG
QNHGFPLGSTVQSETKGIWMWCVPHPSKPNHTLVLLDTEGLGDVEKGDPKNDSWIFALAV
LLSSVFVYNSMGTINHQALEQLHYVTELTELIRAKSSPTPDGV--DDSMEFVSFFPDFIW
TVRDFTLELK-LNGHPITEDEYLENALKLIPGRNPKVQIANLPRECIRHFFLKRKCFVFD
QPTKDRELLANIENVPENELDPKFQEQTKNFCSYIYTQSRTKTLREGIMVTGKWLQTLVV
TYVDTINSGAVPCLENAVTTLAQIENSAAVQKAADHYSE---QMAQRV--RFPTDTLQEL
LDLHAACEREAIAIFMEKSFKDEKQEFQKKLVKIIKDKKDDFMLQNEEESVKYCQATLDQ
LSVALMES-ISAGTFSVPGGHKLYLEAKERIEGDYCK--VPRKGVKANEVLQSFLQSQMA
IEKSILQADKALTDGEKAMAEEQARKEAAEKEQELMKQKLQEEEQQMEAQKKSVEENIAQ
LKEKLERDRENMIREQNMMLEHKLKVQEDLLTERFQKKSEGMNAEINQL
>Artibeus_jamaicensis_GBP6b_XM_037154426.2         
MASGPIMLNPICLVENKNEQMFVNQKALKILNKISQPVVVVAIVGLYRTGKSYLMNCLAR
EKLGFSLGSTVQSETKGIWMWCVPHPSQPNHTLVLLDTEGLGDVEKGDPKNDSWIFALAV
LLSSVLVYNSMSTINNDALEKLHYVAELTELIRTKSSPTPDGV--KDSTEFVSFFPDFIW
TVRDFTLELK-LKGRPITEDEYLENALKLVPGLNPKAKISNVPRECIRHFFPKRKCFVFD
RPTKETELLAHIETVLESKLDPKFREQSDKFCRYIFTHGRTKTLKEGVEVTGNRLGTLVV
TYVDAINSGAVPCLENAVTTLAEHENSVAVQKAADHYSE---QMAQRV--RFPTDSLQEL
LDLHAACEREAIEIFMEKSFKDDQREFQKKLMELIKNKKESFLLKNEEASMKYCQYIVDQ
LSNNLMEN-ISAGNFSVPGGHKEYKAAKKKIEQRYRE--VPRKGVKATEVFQHFLQSQAS
IEKSILQADRALTQGEKDIAEERARKEAAEKEQELMKQKLQEQEQQMEAQKKSLEENLAQ
LKEKLQKDRDEALREQTNIMEHKMKMQEEWLKEGFKKKSDEMEAEINRL
>Eptesicus fuscus_GBP6b_XM_054721287.1
MDSGPTMLVPMCLVENK-EQMSVNQKALKILYKISQPVVVVAIVGLYRTGKSYLMNCLAR
EKCGFPLGSTVQSETKGIWMWCVPHPSKPNHTLVLLDTEGLGDVEKGDPKNDSWIFALAV
LLSSIFVYNSMSTINNDALEKLHYVTELTELIRAKSFPTPNGV--EDSTEFVSFFPDFIW
AVRDFTLELK-LNGHPITADEYLENALKLIPGLNPKAKNSNIPRECIRCYFPKRKCFVFD
RPTQDTSLLAKIENILESQLDPKFRQQSDNFCNYIFTHAKTKTLREGVKVTGNRLGTLVV
TYVDTINKGAVPCLENAVTTLAQLENSAAVQKAADHYSE---QMAQRV--SFPTNTLQEL
LDLHTACEREAIAIFLERSFKDDQREFQKKLTEIIKNKKENLLLKNEEVSEKYCQHVLDQ
LSMALMES-ISEGIFSVSGGHKNYRKAKEWIERRYME--VPRKGVKATEVFQRFLTSQVS
IEKSILQADKALTQGEKAIAEERAKKEQAEKEQERLIQKHKEQQQHIEAQNRSLEENIVQ
LRKKLEKDRDEALREQTRILEHKLKIQEELLNEGFRKKSDEMEAEINRL
>Molossus_molossus_GBP6b_XM_036256298.1            
MASEPIMSAPMCLVENKNQQMSVNQRALKILYKISQPVVVVAIVGVYRTGKSYLMNCLAG
EKLGFPLGSTVQSETKGIWMWCVPHPSKHDHTLVLLDTEGLGDVEKGDSKNDSWIFALSV
LLSSTLVYNSMSTINNDALEKLHYVTELTEFIRAKSSPTRSE---EDSSEFVSFFPDFIW
AVRDFTLELK-LNGHPITEDEYLENSLKLIPGLNPRAKNSNIPRECIRNYFPKRKCFVFD
RPTKETELLAKLETILESQLDPKFREQSDKFCYYIFNHAKTKLLREGVKVTGNRLGTLVV
TYVDTINSGAVPCLENAVTALAELENSAAVQKAADHYTE---QMAQRV--SFPTDSLQEL
LDLHAACEREAIAIFMERSFKDDKRGFQTKLMEIINNKKKSFLMQNEEASEKYCQHVLDQ
LTMPLMES-FSAGIFSVSGGHEKYKRAKERIERRYWE--VPSKGVKAKEIFQHFLQSQVS
IEKSILQTDKALSQREKAIAEERARREEAEKEQECLRQKYQEQQQYMEAQNRSRQEHMDQ
LKKKLEGEREEALRELTRALEHKLDAQEKLIKEGFRKKSEEMEAEINRL
>Molossus_molossus_GBP6b_XM_036256300.1            
MASGPIMLAPMCLVENKNQQMSVNQKALKILYKISQPVVVVAIVGVYRTGKSYLMNCLAR
EKLGFPLGSTVQSETKGIWMWCVPHPSKHDHTLVLLDTEGLGDVEKGDSKNDSWIFALSV
LLSSMLVYNSMSTINNDALEKLHYVTELTELIRAKSSPTRSE---EDSSEFVSFFPDFIW
AVRDFTLELK-LNGHPITEDEYLENSLKLIPGINPKAKNSNIPRECIRNYFPKQKCFVFE
RPTKETELLAKLETILESQLDPKFREQSDKFCYYIFNHAKTKLLREGVKVTGNMLGTLVV
TYVDTIKSGAVPCLENAVTTLAELENSAAVQKAADHYSE---QMAQRV--SFPTDSLQEL
LDLHAACEREAIAIFMQNSFKDDNQMFQKKLVEIINNKKESFLLQNEEASEKYCQHILDQ
LTMPLTES-FSAGTFSVSGGHDNYRRAKERIEWHYWE--ETSKGVKAKEIFQHFLQSQVS
IEKSILQTDNALSQLEKAIAEEQARKEQAEKEQECLRQKYQEQQQYMEAQNRSLQEHMDQ
LRKKLERNSEEALRELTRTLEHKLDAQEKLLKEGFRKKSEEMEAEINRL
>Myotis_myotis_GBP6b_XM_036351107.1                
MASGPIMLVPMCLVENKDEQMSVNEKALKILYKISQPVVVVAIVGLYRTGKSYLMNCLAR
EKCGFPLGSTVQSETKGIWMWCVPHPSKPNHTLVLLDTEGLGDVAKGDPKNDSWIFALAV
LLSSTFIYNSMSTINNDALEKLHYVTELTELIRAKSYPRHGGV--EDATEFVSFFPDFIW
VVRDFTLELK-LNGHPITEDEYLENSLKLIPGLNPKAKISNIPRECIRRYFPKRKCFVFD
RPTQDTSLLARIENILESQLDPKFRQQSDNFCYYIFTHAKTKILREGVKVTGNRLGTLVV
TYVDTINKGSVPCLENAVTTLAQLENSAAVQKAADHYSE---QMGQRV--IFPTDTLQEL
LDLHAACEREAIAIFLEHSFKDDQREFQKKLTEIIKNKKESLLLKNEEASEKYCQYVLDQ
LSMALMES-ISDGTFSVSGGHKNYRRAKERIERRYWE--VPRKGVKATEVFQCFLTSQVS
IEKSILQADKALTQGEKAIAEERAKKEQAEKEQEWLRQKHKEQQQQIEAQNRSLEENIVQ
LRKKLEKDRDEALREQTRILEHKLKIQEELLNEGFRKKSDEMEAEINRL
>Phyllostomus_discolor_GBP6b_XM_028512215.2        
MASGPIMLVPICLVENKNEQMFVNQKALKILNKISQPVVVVAIVGLYRTGKSYLMNCLAR
EKLGFSLGSTVQSETKGIWMWCVPHPSKPNHTLVLLDTEGLGDVEKGDPKNDSWIFALAV
LLSSTLVYNSMNTINNDALEKLHYVTELTELIRAKSSPTLDGG--DDSMEFVSFFPDFIW
TVRDFTLELK-LNGCPITEDEYLENALKLVQGLNPKAKISNVPRECIRHFFPKRKCFVFD
RPTKETELLAHIENILESELDPKFRGQSDKFCHYIFTHGRTKTLKDGVKVTGKRLGALVV
TYVDAINSGAVPCLENAVTTLAQMENSAAVQKAADHYSE---QMAQRV--RFPTDTLQEL
LDLHVTCEKEAIKIFMENSFKDDQREFQKKLMEIIKNKKESFLLKNEETSEKYCQYTVDQ
LSKDLMED-ISAGTFSVPGGHEDYRKAKEKIEQRYWE--VPRKGVKATEVFQHFLQSQVS
IEKSILQADRALTQREKYIAEERARKEAAEKEQELMKQKLQEQEQQMEAQKRSLEENLAQ
LKEKLQKDREEALREQTEILEHKMRMQENLLNEGFKKKSDEMEAEINHL
>Pipistrellus_kuhlii_GBP6b_XM_036446848.2          
MASGPIMLAPMCLVENKDEQMSVNQKALKILYKISQPVVVVAIVGLYRTGKSYLMNCLAR
VKCGFPLGSTVQAETKGIWMWCVPHPSKPDHILVLLDTEGLGDVEKGDPKNDSWIFALAV
LLSSTFVYNSMSTINNDALEKLHYVTELTELIRAKSSPKHVEV--EDATEFVSFFPDFIW
AVRDFTLELK-LNGHPITADEYLENALKLIPGSNPKAKISNIPRECIRHYFPKRKCFVFD
RPTQDTSLLANIENILESQLDPKFRQQSDNFCYYIFTHAKTKTLREGVTVTGNRLGTLVV
TYVDAINSGAVPCLENAVTTLAQLENSAAVQKAADHYSE---QMAQRV--SFPTDTLQEL
LDLHTACEREAIAIFLEHSFKDDQREFQRKLTEIINNKKESLLLKNEETSEKYCQHVLDH
LSMALVES-ISEGTFSVSGGHKNYSRAKEKIEQRYWE--VPRKGVKAMEVFQGFLMSQMT
IEKSILQADKALTQGEKAIAEERAKKEQVEKEQEWLRQKHKEQQQHIEAQNRSLEENIVQ
LRKKLEKDRDETLKEQTRILEHKLKIQEELLNEGFRKKSDEMEAEINRL
>Rhinolophus_ferrumequinum_GBP6b_XM_033114816.1    
MASGPIMLVPMCLVENKNEQFSVNQKALKILNKISQPVVVVAIVGLYRTGKSYLMNCLAR
EKLGFPLGSTVQSETKGIWMWCVPHPSKPSHTLVLLDTEGLGDVEKGDPKNDSWIFALAV
LLSSMFVYNSMNTINHDALEKLHYVAELTELIRAKSSPVSNGV--EDSTEFVSFFPDFIW
TVRDFTLELK-LNGRPITEDEYLENALKLIPGVNPKLKNSNILRECIRHFFPKRKCFVFD
RPTNDKELLAHVEDILESQLDPKFRKQSDNFCSYIYTHAKTKTLREGVKVTGNRLGPLVV
TYVDTINKGSVPCLENAVTTLAQLENSAAMQKAADHYSE---QMAQRV--RFPTDTLQEL
LDMHATCERKAIEIFMENSFKDENQEFQKKLLEILKNKKESILLQNEEASAKYCQAKLDQ
LSTDLMES-ISAGTFSVSGGHKLYRKEKDRIERHYWQ--MPGKGVKAKEIFQKFLESQVT
IEKSILQTDKALTQREKALAAEQAMKEAAEKEQAWLRQKYQEQQQQIEAQHRSIQENIVQ
LREKLEREREDVLREQTRILEHKIKIQEDLLNEGFKKKSEEMEAEINRL
>Sturnira_hondurensis_GBP6b_XM_037045452.1         
MASGPIMLVPICLVENKNEQMFVNQKALKILNRISQPVVVVAIVGLYRTGKSYLMNCLAR
EKLGFPLGSTVQSETKGIWMWCVPHPSKPNHTLVLLDTEGLGDVEKGDSKNDSWIFALAV
LLSSALVYNSMSTINNDALEKLHYVTELTELIRAKSSPTPDGV--EDSTEFVSFFPDFIW
TVRDFTLELK-LNGCPITEDEYLENALKLIPGLNPKAEISNVPRECIRHFFPKRKCFVFD
RPTKETELLPHIETILESELDPKFREQSVKFCHYIFTHGKTKTLKEGVEVTGNRLGTLVV
TYVDAINSGTVPCLENAVTTLAEHENSAAVQKAADHYSE---QMAQRV--TFPTDTLQEL
LDLHAACEREAIAIFMEKSFRDDQREFQKKLMEIIKNKKESFLLRNEEASVKYCQYIVDQ
LSKDLMEN-ISEGNFSVPGGHTEYTKAKQKIEQRYCE--VPRKGVKATEVFQHFLQSQAS
IEKFILQADRALTQGEKDIAVERAKNEVAGKEQELMKQMLQEQEQQMEAQRKSLEENLAQ
LKKKLEQERDEALREQTNVLEHKMRLQETWLKEGFKKKSDEMEAEINRL
